# Supplementary material for: The anti-neural role of BMP signaling is a consequence of its ancestral function in dorsoventral patterning
Source: PLoS Biol. 2026 May 21;24(5):e3003803. doi: 10.1371/journal.pbio.3003803 (PMC13193452; doi:10.1371/journal.pbio.3003803)
Supplement: S1 Table — (XLSX) [file pbio.3003803.s011.xlsx]

## Sheet: content
Supplementary table 1, Knabl et al., The anti-neural role of BMP signaling is a consequence of its ancestral function in dorsoventral patterning;
List of differentially expressed genes (DEGs) in adult tissues upon K02288 treatment of female and male polyps
sex	tissue	name	#DEGs
male	mesentery	mme	170
female	mesentery	fme	56
female	bodywall	fbw	233
female	head region without tentacles	fhe	203
		Total	662
		#unique DEGs	489
		#DEGs present in all tissues	8
Sheet name	Description
mme_adjP_0.05	DEGs in male mesentery upon K02288 treatment
fme_adjP_0.05	DEGs in female mesenetry upon K02288 treatment
fbw_adjP_0.05	DEGs in female bodywall upon K02288 treatment
fhe_adjP_0.05	DEGs in female head region upon K02288 treatment
ov_all_tissues	DEGs present in all tissue samples
ov_K02288vsLG4dP	DEGs overlaping with list of anti-pSMAD1/5 targte genes at late gastrula and 4-day planula stages (Knabl et al. 2024)
sel.K02288	list of selected DEGs upon K02288 trestment of adult polyps
K02288_adj.GOenrich	GO enrichment analysis of DEG list with unique terms of combined tissues upon K02288 treatment

## Sheet: mme_adjP_0.05
Id	C10M	C11M	C12M	T10M	T11M	T12M	norm.C10M	norm.C11M	norm.C12M	norm.T10M	norm.T11M	norm.T12M	baseMean	CtrlM	TreatmentM	FoldChange	log2FoldChange	stat	pvalue	padj	dispGeneEst	dispFit	dispMAP	dispersion	betaConv	maxCooks	geneID	nve	cdsName	short_sprot	sprot_Top_BLASTX_hit	sprot_Top_BLASTP_hit	NR_Top_Blastp_Desc	NR_Top_Blastx_Desc	Pfam	SignalP	TmHMM	eggnog	gene_ontology_BLASTX	gene_ontology_BLASTP	gene_ontology_Pfam	narr_OG_desc	best_OG_desc	Preferred_name	PFAMs	TFFam	DNABinding	GO
NV2.4073	1248	1576	1144	254	310	208	1486	1383	921	303	323	182	766.42	1263	269	0.213	-2231	-7906	2.65e-15	1.58e-11	0.0739	0.0464	0.0551	0.0551	TRUE	0.9261	NV2.4073	NVE16505	-	-	-	-	predicted protein [Nematostella vectensis]	predicted protein [Nematostella vectensis]	-	sigP:0.944707^^	-	-	-	-	-	-	-	-	-	-	0	-
NV2.6090	2267	3752	2262	453	913	554	2700	3292	1821	541	951	485	1631.7	2604	659	0.253	-1983	-6695	2.16e-11	8.57e-8	0.1138	0.0418	0.0623	0.0623	TRUE	0.2744	NV2.6090	NVE4429	-	GDC_like_2	GDC_HUMAN^GDC_HUMAN^Q:238-768,H:30-207^53.933%ID^E:1.39e-59^RecName: Full=Graves disease carrier protein;^Eukaryota; Metazoa; Chordata; Craniata; Vertebrata; Euteleostomi; Mammalia; Eutheria; Euarchontoglires; Primates; Haplorrhini; Catarrhini; Hominidae; Homo`GDC_HUMAN^GDC_HUMAN^Q:900-1127,H:254-329^50%ID^E:1.06e-14^RecName: Full=Graves disease carrier protein;^Eukaryota; Metazoa; Chordata; Cran…	GDC_BOVIN^GDC_BOVIN^Q:3-176,H:31-205^54.286%ID^E:2.54e-66^RecName: Full=Graves disease carrier protein;^Eukaryota; Metazoa; Chordata; Craniata; Vertebrata; Euteleostomi; Mammalia; Eutheria; Laurasiatheria; Artiodactyla; Ruminantia; Pecora; Bovidae; Bovinae; Bos`GDC_BOVIN^GDC_BOVIN^Q:7-176,H:129-317^26.178%ID^E:1.42e-10^RecName: Full=Graves disease carrier protein;^Eukaryota; Metazoa; Chordata; Cr…	graves disease carrier protein homolog [Nematostella vectensis] >gb|EDO37153.1| predicted protein [Nematostella vectensis]	graves disease carrier protein homolog [Nematostella vectensis] >gb|EDO37153.1| predicted protein [Nematostella vectensis]	PF00153.29^Mito_carr^Mitochondrial carrier protein^4-93^E:2.6e-23`PF00153.29^Mito_carr^Mitochondrial carrier protein^98-177^E:1e-14	sigP:0.984706^^	ExpAA=20.66^PredHel=1^Topology=i155-177o	-	GO:0016021^cellular_component^integral component of membrane`GO:0005743^cellular_component^mitochondrial inner membrane`GO:0005739^cellular_component^mitochondrion`GO:0015297^molecular_function^antiporter activity`GO:0015937^biological_process^coenzyme A biosynthetic process`GO:0006839^biological_process^mitochondrial transport	GO:0016021^cellular_component^integral component of membrane`GO:0005743^cellular_component^mitochondrial inner membrane`GO:0055085^biological_process^transmembrane transport	-	mitochondrial transport	mitochondrial transport	SLC25A16	Mito_carr	-	0	GO:0043227,GO:0055085,GO:0005622,GO:0043226,GO:0043231,GO:0043229,GO:0005575,GO:0005739,GO:0016021,GO:0044464,GO:0015297,GO:0015937,GO:0005743,GO:0006839,GO:0044444,GO:0005623,GO:0044424,GO:0005737
NV2.21655	232	140	99	17	14	2	276	123	80	20	15	2	85.92	160	12	0.075	-3738	-6199	5.7e-10	1.69e-6	0.6068	0.115	0.2158	0.2158	TRUE	0.5191	NV2.21655	-	-	-	-	-	uncharacterized protein LOC5512660 [Nematostella vectensis]	uncharacterized protein LOC5512660 [Nematostella vectensis]	-	sigP:0.003972^CS^pos:	-	-	-	-	-	-	-	-	-	-	0	-
NV2.8324	348	504	520	115	152	105	415	442	419	137	158	92	277.15	425	129	0.303	-1722	-6155	7.51e-10	1.79e-6	0.0277	0.0617	0.0513	0.0513	TRUE	0.6892	NV2.8324	NVE23421	-	RIPP2_like_1	RIPP2_HUMAN^RIPP2_HUMAN^Q:3485-3595,H:72-109^60.526%ID^E:7.16e-08^RecName: Full=Protein ripply2;^Eukaryota; Metazoa; Chordata; Craniata; Vertebrata; Euteleostomi; Mammalia; Eutheria; Euarchontoglires; Primates; Haplorrhini; Catarrhini; Hominidae; Homo	-	-	protein ripply2 [Nematostella vectensis]	-	-	-	-	GO:0005634^cellular_component^nucleus`GO:0060349^biological_process^bone morphogenesis`GO:0007368^biological_process^determination of left/right symmetry`GO:0009880^biological_process^embryonic pattern specification`GO:0000122^biological_process^negative regulation of transcription by RNA polymerase II`GO:0007219^biological_process^Notch signaling pathway`GO:0001503^biological_process^ossificatio…	-	-	-	-	-	-	-	0	GO:0009880,GO:0007368,GO:0007219,GO:0001503,GO:0036342,GO:0060349,GO:0005634,GO:0001756,GO:0000122,GO:0032525
NV2.7912	1948	1876	1607	251	669	394	2320	1646	1294	300	697	345	1100.25	1753	447	0.255	-1971	-6116	9.58e-10	1.9e-6	0.1444	0.0438	0.0734	0.0734	TRUE	0.556	NV2.7912	NVE2672	-	CY24B_like_1	CY24B_BOVIN^CY24B_BOVIN^Q:1696-2535,H:290-570^29.333%ID^E:3.74e-31^RecName: Full=Cytochrome b-245 heavy chain;^Eukaryota; Metazoa; Chordata; Craniata; Vertebrata; Euteleostomi; Mammalia; Eutheria; Laurasiatheria; Artiodactyla; Ruminantia; Pecora; Bovidae; Bovinae; Bos	CY24B_BOVIN^CY24B_BOVIN^Q:256-527,H:300-570^30%ID^E:2.2e-32^RecName: Full=Cytochrome b-245 heavy chain;^Eukaryota; Metazoa; Chordata; Craniata; Vertebrata; Euteleostomi; Mammalia; Eutheria; Laurasiatheria; Artiodactyla; Ruminantia; Pecora; Bovidae; Bovinae; Bos	dual oxidase 2-like [Nematostella vectensis]	dual oxidase 2-like [Nematostella vectensis]	PF08022.14^FAD_binding_8^FAD-binding domain^257-342^E:6.4e-21`PF08030.14^NAD_binding_6^Ferric reductase NAD binding domain^351-507^E:1.8e-15	sigP:0.99672^^	ExpAA=133.81^PredHel=6^Topology=i78-100o115-137i149-168o173-195i202-220o224-246i	-	GO:0005764^cellular_component^lysosome`GO:0045121^cellular_component^membrane raft`GO:0043020^cellular_component^NADPH oxidase complex`GO:0005886^cellular_component^plasma membrane`GO:0046872^molecular_function^metal ion binding`GO:0016175^molecular_function^superoxide-generating NAD(P)H oxidase activity`GO:0005244^molecular_function^voltage-gated ion channel activity`GO:0006952^biological_proces…	GO:0005764^cellular_component^lysosome`GO:0045121^cellular_component^membrane raft`GO:0043020^cellular_component^NADPH oxidase complex`GO:0005886^cellular_component^plasma membrane`GO:0046872^molecular_function^metal ion binding`GO:0016175^molecular_function^superoxide-generating NAD(P)H oxidase activity`GO:0005244^molecular_function^voltage-gated ion channel activity`GO:0006952^biological_proces…	GO:0016491^molecular_function^oxidoreductase activity`GO:0055114^biological_process^obsolete oxidation-reduction process	oxidoreductase activity, acting on NAD(P)H, oxygen as acceptor	oxidoreductase activity, acting on NAD(P)H, oxygen as acceptor	-	Cu-oxidase,Cu-oxidase_3,FAD_binding_8,Ferric_reduct,NAD_binding_6	-	0	GO:0005886,GO:0006954,GO:0006801,GO:0016491,GO:0043020,GO:0045087,GO:0055114,GO:0034765,GO:0046872,GO:0005764,GO:0045121,GO:0005244,GO:0016175,GO:0042554,GO:0006952
NV2.5529	1425	2805	2513	739	790	790	1697	2461	2023	882	823	691	1429.67	2060	799	0.387	-1368	-6058	1.38e-9	2.35e-6	0.0235	0.0424	0.0359	0.0359	TRUE	0.1341	NV2.5529	NVE11600	-	ZN395_like_1	ZN395_XENLA^ZN395_XENLA^Q:524-1852,H:6-498^27.672%ID^E:2.78e-36^RecName: Full=Zinc finger protein 395;^Eukaryota; Metazoa; Chordata; Craniata; Vertebrata; Euteleostomi; Amphibia; Batrachia; Anura; Pipoidea; Pipidae; Xenopodinae; Xenopus; Xenopus	ZN395_XENLA^ZN395_XENLA^Q:4-446,H:6-498^29.356%ID^E:3.38e-42^RecName: Full=Zinc finger protein 395;^Eukaryota; Metazoa; Chordata; Craniata; Vertebrata; Euteleostomi; Amphibia; Batrachia; Anura; Pipoidea; Pipidae; Xenopodinae; Xenopus; Xenopus	zinc finger protein 704-like [Nematostella vectensis]	zinc finger protein 704-like [Nematostella vectensis]	PF15997.7^DUF4772^Domain of unknown function (DUF4772)^5-107^E:1.1e-21	sigP:0.994958^^	-	-	GO:0005737^cellular_component^cytoplasm`GO:0005634^cellular_component^nucleus`GO:0003677^molecular_function^DNA binding`GO:0046872^molecular_function^metal ion binding	GO:0005737^cellular_component^cytoplasm`GO:0005634^cellular_component^nucleus`GO:0003677^molecular_function^DNA binding`GO:0046872^molecular_function^metal ion binding	-	enhancer sequence-specific DNA binding	enhancer sequence-specific DNA binding	ZNF395	DUF4772,Pentapeptide_2	-	1	GO:2000112,GO:0001067,GO:0009889,GO:0003674,GO:0000976,GO:0080090,GO:0043231,GO:0043226,GO:1901363,GO:0003690,GO:0005575,GO:0043565,GO:0051252,GO:0005829,GO:0000987,GO:0051171,GO:0019219,GO:0050789,GO:0005488,GO:1903506,GO:0005622,GO:0003676,GO:0035326,GO:0031323,GO:0010556,GO:0006357,GO:0010468,GO:0006355,GO:0005623,GO:0001012,GO:0008150,GO:0043227,GO:0044212,GO:1990837,GO:0000977,GO:0043229,GO:…
NV2.9105	724	764	556	190	208	208	862	670	448	227	217	182	434.3	660	209	0.316	-1662	-5863	4.56e-9	6.78e-6	0.0581	0.053	0.0547	0.0547	TRUE	0.0981	NV2.9105	NVE1651	-	-	-	-	uncharacterized protein LOC116617066 [Nematostella vectensis]	uncharacterized protein LOC116617066 [Nematostella vectensis]	-	sigP:0.997646^^	-	-	-	-	-	-	-	-	-	-	0	-
NV2.21880	70829	41854	99754	16086	19435	7388	84364	36725	80306	19200	20254	6463	41218.53	67132	15306	0.228	-2133	-5786	7.22e-9	9.54e-6	0.2031	0.0379	0.0979	0.0979	TRUE	31251	NV2.21880	-	-	PA2_like_7	PA2_URTCR^PA2_URTCR^Q:95-532,H:5-155^57.895%ID^E:1.32e-50^RecName: Full=Phospholipase A2 A2-actitoxin-Ucs2a {ECO:0000303|PubMed:22683676};^Eukaryota; Metazoa; Cnidaria; Anthozoa; Hexacorallia; Actiniaria; Actiniidae; Urticina,PA2_URTCR^PA2_URTCR^Q:74-445,H:1-127^50.394%ID^E:7.3e-29^RecName: Full=Phospholipase A2 A2-actitoxin-Ucs2a {ECO:0000303|PubMed:22683676};^Eukaryota; Metazoa; Cnidaria; Antho…	PA2_URTCR^PA2_URTCR^Q:8-153,H:5-155^57.895%ID^E:9.5e-52^RecName: Full=Phospholipase A2 A2-actitoxin-Ucs2a {ECO:0000303|PubMed:22683676};^Eukaryota; Metazoa; Cnidaria; Anthozoa; Hexacorallia; Actiniaria; Actiniidae; Urticina,PA2_URTCR^PA2_URTCR^Q:1-121,H:1-124^50.806%ID^E:2.08e-32^RecName: Full=Phospholipase A2 A2-actitoxin-Ucs2a {ECO:0000303|PubMed:22683676};^Eukaryota; Metazoa; Cnidaria; Anthozo…	phospholipase A2 A2-actitoxin-Ucs2a [Nematostella vectensis]	phospholipase A2 A2-actitoxin-Ucs2a [Nematostella vectensis]	PF00068.21^Phospholip_A2_1^Phospholipase A2^43-118^E:7.2e-22,PF00068.21^Phospholip_A2_1^Phospholipase A2^43-151^E:6.4e-32	sigP:0.000363^CS^pos:	-	-	GO:0005576^cellular_component^extracellular region`GO:0042151^cellular_component^nematocyst`GO:0005509^molecular_function^calcium ion binding`GO:0004623^molecular_function^phospholipase A2 activity`GO:0090729^molecular_function^toxin activity`GO:0050482^biological_process^arachidonic acid secretion`GO:0016042^biological_process^lipid catabolic process`GO:0006644^biological_process^phospholipid me…	GO:0005576^cellular_component^extracellular region`GO:0042151^cellular_component^nematocyst`GO:0005509^molecular_function^calcium ion binding`GO:0004623^molecular_function^phospholipase A2 activity`GO:0090729^molecular_function^toxin activity`GO:0050482^biological_process^arachidonic acid secretion`GO:0016042^biological_process^lipid catabolic process`GO:0006644^biological_process^phospholipid me…	GO:0004623^molecular_function^phospholipase A2 activity`GO:0006644^biological_process^phospholipid metabolic process`GO:0050482^biological_process^arachidonic acid secretion	Phospholipase A2	arachidonic acid secretion	PLA2G1B	Gag_p24,Phospholip_A2_1	-	0	GO:0009719,GO:0009986,GO:0010604,GO:0006691,GO:0006928,GO:0006629,GO:0009058,GO:0002385,GO:0009889,GO:0008152,GO:0001934,GO:0016477,GO:0001932,GO:0005575,GO:0002444,GO:0009607,GO:0005509,GO:0000187,GO:0005829,GO:0006690,GO:0006875,GO:0006796,GO:0009605,GO:0005488,GO:0006873,GO:0006952,GO:0007204,GO:0005622,GO:0002446,GO:0003824,GO:0008610,GO:0010628,GO:0010556,GO:0012505,GO:0010468,GO:0009987,GO:…
NV2.10633	630	636	574	190	126	230	750	558	462	227	131	201	388.31	590	186	0.316	-1662	-5.7	1.2e-8	1.3e-5	0.0608	0.0548	0.0577	0.0577	TRUE	0.256	NV2.10633	NVE3575	-	-	-	-	uncharacterized protein LOC5509118 [Nematostella vectensis] >gb|EDO37593.1| predicted protein [Nematostella vectensis]	uncharacterized protein LOC5509118 [Nematostella vectensis] >gb|EDO37593.1| predicted protein [Nematostella vectensis]	-	sigP:0.998836^^,sigP:0.99868^^	-	-	-	-	-	Ankyrin repeats (many copies)	myoblast fusion	TANC2	Ank,Ank_2,Ank_3,Ank_4,PID_2,TPR_14,TPR_19,TPR_8	-	0	GO:0010631,GO:0007610,GO:0043229,GO:0009416,GO:0005198,GO:0002066,GO:0022607,GO:0030425,GO:0043009,GO:0007520,GO:0043679,GO:0043228,GO:0000768,GO:0007632,GO:0007611,GO:0001655,GO:0002064,GO:0007275,GO:0003674,GO:0032989,GO:0001701,GO:0002065,GO:0043954,GO:0030154,GO:0003006,GO:0007298,GO:0007612,GO:0043025,GO:0030029,GO:0010927,GO:0007276,GO:0043292,GO:0019953,GO:0030855,GO:0030018,GO:0030424,GO:…
NV2.17998	1056	997	688	258	294	248	1258	875	554	308	306	217	586.29	896	277	0.309	-1692	-5551	2.83e-8	2.59e-5	0.0982	0.0491	0.0646	0.0646	TRUE	0.1003	NV2.17998	NVE16410	-	ETFR1_like_1	ETFR1_TAEGU^ETFR1_TAEGU^Q:3951-4202,H:1-84^67.857%ID^E:5.65e-30^RecName: Full=Electron transfer flavoprotein regulatory factor 1 {ECO:0000250|UniProtKB:Q6IPR1};^Eukaryota; Metazoa; Chordata; Craniata; Vertebrata; Euteleostomi; Archelosauria; Archosauria; Dinosauria; Saurischia; Theropoda; Coelurosauria; Aves; Neognathae; Passeriformes; Passeroidea; Estrildidae; Estrildinae; Taeniopygia	-	-	adhesive plaque matrix protein-like [Oncorhynchus mykiss]	-	-	-	-	GO:0005739^cellular_component^mitochondrion`GO:0022904^biological_process^respiratory electron transport chain	-	-	-	-	-	-	-	0	GO:0022904,GO:0005739
NV2.8283	111441	53633	141645	26845	26231	12942	132737	47060	114029	32042	27336	11322	60754.33	97942	23567	0.241	-2055	-5565	2.62e-8	2.59e-5	0.2119	0.0379	0.0983	0.0983	TRUE	0.5234	NV2.8283	NVE23459	-	-	-	-	uncharacterized protein LOC116618524 [Nematostella vectensis]	uncharacterized protein LOC116618524 [Nematostella vectensis]	-	sigP:0.949847^^	-	-	-	-	-	-	-	-	-	-	0	-
NV2.10788	155	232	234	58	32	56	185	204	188	69	33	49	121.36	192	50	0.262	-1934	-5487	4.08e-8	2.97e-5	0.0318	0.0925	0.0767	0.0767	TRUE	0.7799	NV2.10788	NVE18049	-	GLB_like_4	GLB_LAMFL^GLB_LAMFL^Q:193-489,H:9-108^35%ID^E:6.31e-12^RecName: Full=Globin;^Eukaryota; Metazoa; Chordata; Craniata; Vertebrata; Cyclostomata; Hyperoartia; Petromyzontiformes; Petromyzontidae; Lampetra	GLB_LAMFL^GLB_LAMFL^Q:65-163,H:9-108^35%ID^E:1.29e-12^RecName: Full=Globin;^Eukaryota; Metazoa; Chordata; Craniata; Vertebrata; Cyclostomata; Hyperoartia; Petromyzontiformes; Petromyzontidae; Lampetra	globin [Nematostella vectensis]	globin [Nematostella vectensis]	PF00042.24^Globin^Globin^72-179^E:1.5e-18	sigP:0.997823^^	-	-	GO:0020037^molecular_function^heme binding`GO:0005506^molecular_function^iron ion binding`GO:0019825^molecular_function^oxygen binding`GO:0005344^molecular_function^oxygen carrier activity	GO:0020037^molecular_function^heme binding`GO:0005506^molecular_function^iron ion binding`GO:0019825^molecular_function^oxygen binding`GO:0005344^molecular_function^oxygen carrier activity	GO:0020037^molecular_function^heme binding	Belongs to the globin family	Belongs to the globin family	-	Globin	-	0	GO:0020037,GO:0005506,GO:0005344,GO:0019825
NV2.13401	874	857	775	270	302	303	1041	752	624	322	315	265	553.16	806	301	0.373	-1421	-5497	3.86e-8	2.97e-5	0.0371	0.0498	0.0459	0.0459	TRUE	0.2925	NV2.13401	NVE1991,NVE1990	-	CPT1B_like_1	CPT1B_HUMAN^CPT1B_HUMAN^Q:1071-2168,H:410-768^44.385%ID^E:9.57e-94^RecName: Full=Carnitine O-palmitoyltransferase 1, muscle isoform;^Eukaryota; Metazoa; Chordata; Craniata; Vertebrata; Euteleostomi; Mammalia; Eutheria; Euarchontoglires; Primates; Haplorrhini; Catarrhini; Hominidae; Homo`CPT1B_HUMAN^CPT1B_HUMAN^Q:65-1066,H:1-332^34.682%ID^E:1.19e-52^RecName: Full=Carnitine O-palmitoyltransferase 1…	CPT1B_HUMAN^CPT1B_HUMAN^Q:13-378,H:410-768^44.385%ID^E:2.6e-99^RecName: Full=Carnitine O-palmitoyltransferase 1, muscle isoform;^Eukaryota; Metazoa; Chordata; Craniata; Vertebrata; Euteleostomi; Mammalia; Eutheria; Euarchontoglires; Primates; Haplorrhini; Catarrhini; Hominidae; Homo	LOW QUALITY PROTEIN: carnitine O-palmitoyltransferase 1, liver isoform [Nematostella vectensis]	LOW QUALITY PROTEIN: carnitine O-palmitoyltransferase 1, liver isoform [Nematostella vectensis]	PF00755.22^Carn_acyltransf^Choline/Carnitine o-acyltransferase^13-364^E:4.4e-100	sigP:0.999069^^	-	-	GO:0016021^cellular_component^integral component of membrane`GO:0005741^cellular_component^mitochondrial outer membrane`GO:0005739^cellular_component^mitochondrion`GO:0004095^molecular_function^carnitine O-palmitoyltransferase activity`GO:0009437^biological_process^carnitine metabolic process`GO:0006853^biological_process^carnitine shuttle`GO:0006635^biological_process^fatty acid beta-oxidation`G…	GO:0016021^cellular_component^integral component of membrane`GO:0005741^cellular_component^mitochondrial outer membrane`GO:0005739^cellular_component^mitochondrion`GO:0004095^molecular_function^carnitine O-palmitoyltransferase activity`GO:0009437^biological_process^carnitine metabolic process`GO:0006853^biological_process^carnitine shuttle`GO:0006635^biological_process^fatty acid beta-oxidation`G…	-	Belongs to the carnitine choline acetyltransferase family	Belongs to the carnitine choline acetyltransferase family	-	Carn_acyltransf,Peptidase_M8	-	0	GO:0005741,GO:0006853,GO:0006635,GO:0004095,GO:0015909,GO:0009637,GO:0006631,GO:0009437,GO:0005739,GO:0016021
NV2.24984	9698	8048	15354	3963	2336	1970	11551	7062	12361	4730	2434	1723	6643.57	10325	2962	0.287	-1801	-5505	3.7e-8	2.97e-5	0.1786	0.0387	0.077	0.077	TRUE	33031	NV2.24984	NVE18733	-	PGBM_like_1	PGBM_MOUSE^PGBM_MOUSE^Q:610-1512,H:1954-2287^28.529%ID^E:1.44e-23^RecName: Full=Basement membrane-specific heparan sulfate proteoglycan core protein;^Eukaryota; Metazoa; Chordata; Craniata; Vertebrata; Euteleostomi; Mammalia; Eutheria; Euarchontoglires; Glires; Rodentia; Myomorpha; Muroidea; Muridae; Murinae; Mus; Mus`PGBM_MOUSE^PGBM_MOUSE^Q:613-1398,H:2533-2803^29.856%ID^E:1.95e-19^RecName: Full…	CLC10_RAT^CLC10_RAT^Q:137-244,H:153-257^36.937%ID^E:1.54e-12^RecName: Full=C-type lectin domain family 10 member A;^Eukaryota; Metazoa; Chordata; Craniata; Vertebrata; Euteleostomi; Mammalia; Eutheria; Euarchontoglires; Glires; Rodentia; Myomorpha; Muroidea; Muridae; Murinae; Rattus,PGBM_MOUSE^PGBM_MOUSE^Q:179-478,H:1955-2287^28.614%ID^E:1.1e-24^RecName: Full=Basement membrane-specific heparan su…	basement membrane-specific heparan sulfate proteoglycan core protein-like isoform X1 [Nematostella vectensis] >ref|XP_032240783.1| basement membrane-specific heparan sulfate proteoglycan core protein-like isoform X2 [Nematostella vectensis]	basement membrane-specific heparan sulfate proteoglycan core protein-like isoform X1 [Nematostella vectensis] >ref|XP_032240783.1| basement membrane-specific heparan sulfate proteoglycan core protein-like isoform X2 [Nematostella vectensis]	PF01391.20^Collagen^Collagen triple helix repeat (20 copies)^106-159^E:5.2e-09`PF01391.20^Collagen^Collagen triple helix repeat (20 copies)^125-174^E:1.6e-08`PF13927.8^Ig_3^Immunoglobulin domain^179-247^E:4.1e-10`PF07679.18^I-set^Immunoglobulin I-set domain^179-258^E:1.1e-08`PF00047.27^ig^Immunoglobulin domain^192-248^E:7.7e-07`PF13927.8^Ig_3^Immunoglobulin domain^267-340^E:1.5e-12`PF00047.27^ig^…	sigP:0.228545^CS^pos:,sigP:0.997361^^,sigP:0.206618^CS^pos:	ExpAA=17.93^PredHel=1^Topology=i7-29o,ExpAA=18.69^PredHel=1^Topology=i7-29o	-	GO:0016021^cellular_component^integral component of membrane`GO:0030246^molecular_function^carbohydrate binding`GO:0002248^biological_process^connective tissue replacement involved in inflammatory response wound healing,GO:0005604^cellular_component^basement membrane`GO:0062023^cellular_component^collagen-containing extracellular matrix`GO:0031012^cellular_component^extracellular matrix`GO:000557…	GO:0030673^cellular_component^axolemma`GO:0009986^cellular_component^cell surface`GO:0070062^cellular_component^extracellular exosome`GO:0016021^cellular_component^integral component of membrane`GO:0005886^cellular_component^plasma membrane`GO:0008046^molecular_function^axon guidance receptor activity`GO:0042802^molecular_function^identical protein binding`GO:0035904^biological_process^aorta deve…	-	peroxidase activity,CD209 antigen-like protein	peroxidase activity,mannose binding	-	An_peroxidase,Collagen,DUF4550,I-set,Ig_3,LRR_8,F5_F8_type_C,Lectin_C,V-set	-	0	GO:0070062,GO:0009986,GO:0007411,GO:0009887,GO:0007417,GO:0016199,GO:0062023,GO:0031012,GO:0032870,GO:0002248,GO:0003180,GO:0005886,GO:0007156,GO:0005604,GO:0001525,GO:0008022,GO:0005576,GO:0061364,GO:0030246,GO:0007420,GO:0005796,GO:0002020,GO:0005509,GO:0016021,GO:0042802,GO:0008046,GO:0048738,GO:0003272,GO:0035904,GO:0001656,GO:0030673,GO:0002062,GO:0060351
NV2.9491	308	334	335	86	116	90	367	293	270	103	121	79	205.31	310	101	0.325	-1622	-5481	4.24e-8	2.97e-5	0.0282	0.0701	0.0564	0.0564	TRUE	0.3806	NV2.9491	NVE7176,NVE22134	-	-	-	-	microtubule-associated protein futsch [Nematostella vectensis] >gb|EDO41643.1| predicted protein [Nematostella vectensis]	microtubule-associated protein futsch [Nematostella vectensis] >gb|EDO41643.1| predicted protein [Nematostella vectensis]	-	sigP:0.99969^^	-	-	-	-	-	Trichohyalin	Trichohyalin	TCHH	EF-hand_8,S_100	-	0	-
NV2.13330	416	638	602	158	220	248	495	560	485	189	229	217	362.46	513	212	0.412	-1278	-5356	8.49e-8	5.61e-5	0.0044	0.0561	0.0376	0.0376	TRUE	0.0951	NV2.13330	NVE5937,NVE23398	-	EFNB2_like_1	EFNB2_HUMAN^EFNB2_HUMAN^Q:413-916,H:1-160^32.37%ID^E:1.89e-16^RecName: Full=Ephrin-B2;^Eukaryota; Metazoa; Chordata; Craniata; Vertebrata; Euteleostomi; Mammalia; Eutheria; Euarchontoglires; Primates; Haplorrhini; Catarrhini; Hominidae; Homo,EFNB2_HUMAN^EFNB2_HUMAN^Q:413-916,H:1-160^32.37%ID^E:1.88e-16^RecName: Full=Ephrin-B2;^Eukaryota; Metazoa; Chordata; Craniata; Vertebrata; Euteleostomi; Mamm…	EFNB1_XENLA^EFNB1_XENLA^Q:8-145,H:52-175^31.159%ID^E:8.8e-15^RecName: Full=Ephrin-B1;^Eukaryota; Metazoa; Chordata; Craniata; Vertebrata; Euteleostomi; Amphibia; Batrachia; Anura; Pipoidea; Pipidae; Xenopodinae; Xenopus; Xenopus,EFNB2_HUMAN^EFNB2_HUMAN^Q:1-168,H:1-160^32.37%ID^E:6.75e-18^RecName: Full=Ephrin-B2;^Eukaryota; Metazoa; Chordata; Craniata; Vertebrata; Euteleostomi; Mammalia; Eutheria;…	uncharacterized protein LOC5507756 [Nematostella vectensis]	uncharacterized protein LOC5507756 [Nematostella vectensis]	PF00812.19^Ephrin^Ephrin^30-172^E:8.6e-27,PF00812.19^Ephrin^Ephrin^2-124^E:3.3e-23	sigP:0.022528^CS^pos:,sigP:0.997674^^	ExpAA=44.00^PredHel=2^Topology=i12-34o288-310i,ExpAA=22.50^PredHel=1^Topology=o240-262i	-	GO:0005912^cellular_component^adherens junction`GO:0005925^cellular_component^focal adhesion`GO:0098978^cellular_component^glutamatergic synapse`GO:0005887^cellular_component^integral component of plasma membrane`GO:0099056^cellular_component^integral component of presynaptic membrane`GO:0005886^cellular_component^plasma membrane`GO:0046875^molecular_function^ephrin receptor binding`GO:0001618^mo…	GO:0016021^cellular_component^integral component of membrane`GO:0046875^molecular_function^ephrin receptor binding`GO:0030154^biological_process^cell differentiation`GO:0048013^biological_process^ephrin receptor signaling pathway`GO:0007399^biological_process^nervous system development,GO:0005912^cellular_component^adherens junction`GO:0005925^cellular_component^focal adhesion`GO:0098978^cellular…	GO:0016020^cellular_component^membrane	ephrin receptor binding	ephrin receptor binding	EFNB2	Ephrin	-	0	GO:0003404,GO:0006468,GO:0005886,GO:0008150,GO:0008544,GO:0009987,GO:0001944,GO:0005623,GO:0004672,GO:0009792,GO:0007389,GO:0008038,GO:0007399,GO:0009952,GO:0016772,GO:0018108,GO:0005925,GO:0021546,GO:0006793,GO:0005515,GO:0007165,GO:0007167,GO:0005102,GO:0016301,GO:0008039,GO:0016740,GO:0005887,GO:0005575,GO:0009790,GO:0016477,GO:0001525,GO:0048013,GO:2000727,GO:0008152,GO:0016773,GO:0009986,GO:…
NV2.17480	326	349	232	70	89	40	388	306	187	84	93	35	182.1	294	71	0.239	-2065	-5255	1.48e-7	9.24e-5	0.1725	0.0742	0.1023	0.1023	TRUE	0.2323	NV2.17480	NVE14086	-	RERG_like_30	RERG_MOUSE^RERG_MOUSE^Q:248-691,H:1-148^40.541%ID^E:1.65e-26^RecName: Full=Ras-related and estrogen-regulated growth inhibitor;^Eukaryota; Metazoa; Chordata; Craniata; Vertebrata; Euteleostomi; Mammalia; Eutheria; Euarchontoglires; Glires; Rodentia; Myomorpha; Muroidea; Muridae; Murinae; Mus; Mus	RERG_MOUSE^RERG_MOUSE^Q:1-148,H:1-148^40.541%ID^E:2.4e-29^RecName: Full=Ras-related and estrogen-regulated growth inhibitor;^Eukaryota; Metazoa; Chordata; Craniata; Vertebrata; Euteleostomi; Mammalia; Eutheria; Euarchontoglires; Glires; Rodentia; Myomorpha; Muroidea; Muridae; Murinae; Mus; Mus	ras-related and estrogen-regulated growth inhibitor [Nematostella vectensis]	ras-related and estrogen-regulated growth inhibitor [Nematostella vectensis]	PF00071.24^Ras^Ras family^9-153^E:4.1e-24`PF08477.15^Roc^Ras of Complex, Roc, domain of DAPkinase^9-121^E:1.1e-06	sigP:0.999292^^	-	-	GO:0005829^cellular_component^cytosol`GO:0001650^cellular_component^fibrillar center`GO:0005654^cellular_component^nucleoplasm`GO:0005634^cellular_component^nucleus`GO:0005886^cellular_component^plasma membrane`GO:0003925^molecular_function^G protein activity`GO:0019003^molecular_function^GDP binding`GO:0005525^molecular_function^GTP binding`GO:0003924^molecular_function^GTPase activity`GO:003030…	GO:0005829^cellular_component^cytosol`GO:0001650^cellular_component^fibrillar center`GO:0005654^cellular_component^nucleoplasm`GO:0005634^cellular_component^nucleus`GO:0005886^cellular_component^plasma membrane`GO:0003925^molecular_function^G protein activity`GO:0019003^molecular_function^GDP binding`GO:0005525^molecular_function^GTP binding`GO:0003924^molecular_function^GTPase activity`GO:003030…	GO:0003924^molecular_function^GTPase activity`GO:0005525^molecular_function^GTP binding	GTP binding. It is involved in the biological process described with	GTP binding. It is involved in the biological process described with	-	Ras	-	0	GO:0019003,GO:0005829,GO:0007265,GO:0005634,GO:0001650,GO:0009725,GO:0005886,GO:0003925,GO:0003924,GO:0030308,GO:0008285,GO:0005525,GO:0005654
NV2.9556	474	647	675	158	254	282	565	568	543	189	265	247	395.95	559	234	0.418	-1257	-5.19	2.1e-7	12.4966	0.0085	0.0545	0.0392	0.0392	TRUE	0.2996	NV2.9556	NVE20733	-	-	-	-	uncharacterized protein LOC5500989 [Nematostella vectensis] >gb|EDO30259.1| predicted protein [Nematostella vectensis]	uncharacterized protein LOC5500989 [Nematostella vectensis] >gb|EDO30259.1| predicted protein [Nematostella vectensis]	-	sigP:0.995578^^	ExpAA=44.72^PredHel=2^Topology=i42-64o94-116i	-	-	-	-	-	-	-	-	-	0	-
NV2.22463	1107	939	908	265	372	442	1319	824	731	316	388	387	660.68	958	364	0.38	-1396	-5174	2.29e-7	12.9446	0.0579	0.0478	0.0505	0.0505	TRUE	12861	NV2.22463	NVE21343,NVE13531	-	VMA5A_like_12	VMA5A_HUMAN^VMA5A_HUMAN^Q:53-1363,H:1-453^43.202%ID^E:2.73e-104^RecName: Full=von Willebrand factor A domain-containing protein 5A;^Eukaryota; Metazoa; Chordata; Craniata; Vertebrata; Euteleostomi; Mammalia; Eutheria; Euarchontoglires; Primates; Haplorrhini; Catarrhini; Hominidae; Homo`VMA5A_HUMAN^VMA5A_HUMAN^Q:1494-2654,H:455-775^26.142%ID^E:1.81e-19^RecName: Full=von Willebrand factor A domain-…	VMA5A_HUMAN^VMA5A_HUMAN^Q:1-825,H:1-775^35.488%ID^E:2.5e-146^RecName: Full=von Willebrand factor A domain-containing protein 5A;^Eukaryota; Metazoa; Chordata; Craniata; Vertebrata; Euteleostomi; Mammalia; Eutheria; Euarchontoglires; Primates; Haplorrhini; Catarrhini; Hominidae; Homo,VWA5A_RAT^VWA5A_RAT^Q:3-444,H:4-460^42.358%ID^E:1.62e-110^RecName: Full=von Willebrand factor A domain-containing p…	von Willebrand factor A domain-containing protein 5A [Nematostella vectensis],predicted protein, partial [Nematostella vectensis]	von Willebrand factor A domain-containing protein 5A [Nematostella vectensis],predicted protein, partial [Nematostella vectensis]	PF13757.8^VIT_2^Vault protein inter-alpha-trypsin domain^9-80^E:8.3e-20`PF08487.12^VIT^Vault protein inter-alpha-trypsin domain^16-128^E:2.7e-36`PF13768.8^VWA_3^von Willebrand factor type A domain^274-427^E:1.9e-29`PF00092.30^VWA^von Willebrand factor type A domain^276-425^E:4e-13`PF13519.8^VWA_2^von Willebrand factor type A domain^276-380^E:4.4e-12,PF13757.8^VIT_2^Vault protein inter-alpha-tryps…	sigP:0.999252^^	-	-	GO:0005654^cellular_component^nucleoplasm	GO:0005654^cellular_component^nucleoplasm	-	Von Willebrand factor A	Von Willebrand factor A	VWA5A	VIT,VIT_2,VWA_2,VWA_3	-	0	GO:0043233,GO:0043227,GO:0044422,GO:0005622,GO:0031981,GO:0043231,GO:0043226,GO:0005654,GO:0043229,GO:0005575,GO:0070013,GO:0044464,GO:0044446,GO:0031974,GO:0005634,GO:0005623,GO:0044428,GO:0044424
NV2.25005	3289	3572	3786	1256	1682	1864	3918	3134	3048	1499	1753	1631	2497.05	3367	1628	0.484	-1048	-5119	3.08e-7	1.6641	0.0125	0.0404	0.0298	0.0298	TRUE	0.2484	NV2.25005	NVE18721	-	STOM_like_1	STOM_HUMAN^STOM_HUMAN^Q:65-847,H:20-280^70.498%ID^E:1.61e-123^RecName: Full=Stomatin {ECO:0000312|HGNC:HGNC:3383};^Eukaryota; Metazoa; Chordata; Craniata; Vertebrata; Euteleostomi; Mammalia; Eutheria; Euarchontoglires; Primates; Haplorrhini; Catarrhini; Hominidae; Homo,STOM_HUMAN^STOM_HUMAN^Q:52-855,H:11-280^69.259%ID^E:1.07e-123^RecName: Full=Stomatin {ECO:0000312|HGNC:HGNC:3383};^Eukaryota; Met…	STOM_HUMAN^STOM_HUMAN^Q:18-285,H:11-280^69.259%ID^E:2.61e-129^RecName: Full=Stomatin {ECO:0000312|HGNC:HGNC:3383};^Eukaryota; Metazoa; Chordata; Craniata; Vertebrata; Euteleostomi; Mammalia; Eutheria; Euarchontoglires; Primates; Haplorrhini; Catarrhini; Hominidae; Homo,MEC2_CAEEL^MEC2_CAEEL^Q:1-200,H:168-367^78%ID^E:9.61e-100^RecName: Full=Mechanosensory protein 2;^Eukaryota; Metazoa; Ecdysozoa; …	erythrocyte band 7 integral membrane protein [Nematostella vectensis]	erythrocyte band 7 integral membrane protein [Nematostella vectensis]	PF01145.27^Band_7^SPFH domain / Band 7 family^61-232^E:6.9e-33`PF13768.8^VWA_3^von Willebrand factor type A domain^173-245^E:0.15,PF01145.27^Band_7^SPFH domain / Band 7 family^3-147^E:1.8e-27`PF13768.8^VWA_3^von Willebrand factor type A domain^88-160^E:0.071	sigP:0.999638^^,sigP:0.996075^^	ExpAA=23.02^PredHel=1^Topology=o37-59i	-	GO:0035577^cellular_component^azurophil granule membrane`GO:0072562^cellular_component^blood microparticle`GO:0005856^cellular_component^cytoskeleton`GO:0005783^cellular_component^endoplasmic reticulum`GO:0070062^cellular_component^extracellular exosome`GO:0005615^cellular_component^extracellular space`GO:0005887^cellular_component^integral component of plasma membrane`GO:0042470^cellular_compone…	GO:0035577^cellular_component^azurophil granule membrane`GO:0072562^cellular_component^blood microparticle`GO:0005856^cellular_component^cytoskeleton`GO:0005783^cellular_component^endoplasmic reticulum`GO:0070062^cellular_component^extracellular exosome`GO:0005615^cellular_component^extracellular space`GO:0005887^cellular_component^integral component of plasma membrane`GO:0042470^cellular_compone…	-	regulation of acid-sensing ion channel activity	regulation of acid-sensing ion channel activity	STOM	Band_7	-	0	GO:0016043,GO:0016021,GO:0031226,GO:0032879,GO:0051702,GO:0051704,GO:0032412,GO:0090314,GO:0070062,GO:0071840,GO:0031224,GO:0016020,GO:0032409,GO:0044425,GO:0044788,GO:0035577,GO:0070821,GO:0003674,GO:0044829,GO:0048471,GO:0051817,GO:0046983,GO:0090316,GO:0042803,GO:0019899,GO:0042470,GO:0043902,GO:0005783,GO:0034765,GO:0044464,GO:0005739,GO:0070201,GO:0043903,GO:0034762,GO:0042802,GO:0044444,GO:…
NV2.13392	248	311	221	84	62	48	295	273	178	100	65	42	158.84	249	69	0.276	-1858	-5031	4.89e-7	25.2617	0.1083	0.0796	0.0889	0.0889	TRUE	13411	NV2.13392	NVE1985	-	HSF2B_like_1	HSF2B_MOUSE^HSF2B_MOUSE^Q:1303-1992,H:104-332^40.598%ID^E:3.97e-42^RecName: Full=Heat shock factor 2-binding protein {ECO:0000312|MGI:MGI:1921627};^Eukaryota; Metazoa; Chordata; Craniata; Vertebrata; Euteleostomi; Mammalia; Eutheria; Euarchontoglires; Glires; Rodentia; Myomorpha; Muroidea; Muridae; Murinae; Mus; Mus	HSF2B_MOUSE^HSF2B_MOUSE^Q:1-207,H:127-332^40.758%ID^E:2.03e-39^RecName: Full=Heat shock factor 2-binding protein {ECO:0000312|MGI:MGI:1921627};^Eukaryota; Metazoa; Chordata; Craniata; Vertebrata; Euteleostomi; Mammalia; Eutheria; Euarchontoglires; Glires; Rodentia; Myomorpha; Muroidea; Muridae; Murinae; Mus; Mus	heat shock factor 2-binding protein [Nematostella vectensis]	heat shock factor 2-binding protein [Nematostella vectensis]	-	sigP:0.990339^^	-	-	GO:0005694^cellular_component^chromosome`GO:0005737^cellular_component^cytoplasm`GO:1990918^biological_process^double-strand break repair involved in meiotic recombination`GO:0007141^biological_process^male meiosis I`GO:0007283^biological_process^spermatogenesis	GO:0005694^cellular_component^chromosome`GO:0005737^cellular_component^cytoplasm`GO:1990918^biological_process^double-strand break repair involved in meiotic recombination`GO:0007141^biological_process^male meiosis I`GO:0007283^biological_process^spermatogenesis	-	-	-	HSF2BP	-	-	0	GO:0005694,GO:1990918,GO:0007141,GO:0007283,GO:0005737
NV2.12293	2794	5092	3719	1112	1768	1899	3328	4468	2994	1327	1842	1661	2603.47	3597	1610	0.448	-1159	-4987	6.14e-7	30.4348	0.0356	0.0403	0.0385	0.0385	TRUE	0.5474	NV2.12293	NVE13008	-	-	-	-	uncharacterized protein LOC5521849 [Nematostella vectensis]	uncharacterized protein LOC5521849 [Nematostella vectensis]	PF07084.14^Spot_14^Thyroid hormone-inducible hepatic protein Spot 14^44-129^E:1.8e-08	sigP:0.998988^^	-	-	-	-	-	-	-	-	-	-	0	-
NV2.22992	3108	2422	2441	943	823	1275	3702	2125	1965	1126	858	1115	1815.14	2597	1033	0.398	-1.33	-4939	7.83e-7	37.2478	0.0781	0.0414	0.0516	0.0516	TRUE	16745	NV2.22992	NVE5824,NVE12782	-	RIT2_like_1	RIT2_MOUSE^RIT2_MOUSE^Q:89-685,H:1-199^56%ID^E:1.26e-57^RecName: Full=GTP-binding protein Rit2;^Eukaryota; Metazoa; Chordata; Craniata; Vertebrata; Euteleostomi; Mammalia; Eutheria; Euarchontoglires; Glires; Rodentia; Myomorpha; Muroidea; Muridae; Murinae; Mus; Mus,RIT2_MOUSE^RIT2_MOUSE^Q:89-718,H:1-199^53.081%ID^E:2.71e-54^RecName: Full=GTP-binding protein Rit2;^Eukaryota; Metazoa; Chordata; Cra…	RIT1_HUMAN^RIT1_HUMAN^Q:1-115,H:85-198^50.435%ID^E:1.66e-28^RecName: Full=GTP-binding protein Rit1;^Eukaryota; Metazoa; Chordata; Craniata; Vertebrata; Euteleostomi; Mammalia; Eutheria; Euarchontoglires; Primates; Haplorrhini; Catarrhini; Hominidae; Homo,RIT2_MOUSE^RIT2_MOUSE^Q:30-108,H:1-79^63.291%ID^E:1.25e-27^RecName: Full=GTP-binding protein Rit2;^Eukaryota; Metazoa; Chordata; Craniata; Verte…	predicted protein [Nematostella vectensis],GTP-binding protein Rit2 [Nematostella vectensis]	predicted protein [Nematostella vectensis],GTP-binding protein Rit2 [Nematostella vectensis]	PF00025.23^Arf^ADP-ribosylation factor family^47-171^E:5.1e-08`PF00071.24^Ras^Ras family^51-190^E:1.3e-44`PF08477.15^Roc^Ras of Complex, Roc, domain of DAPkinase^51-165^E:1.8e-19,PF00071.24^Ras^Ras family^1-78^E:2.2e-20,PF00071.24^Ras^Ras family^51-107^E:4e-15`PF08477.15^Roc^Ras of Complex, Roc, domain of DAPkinase^51-111^E:3.3e-08	sigP:0.996113^^,sigP:0.999017^^	-	-	GO:0044297^cellular_component^cell body`GO:0005737^cellular_component^cytoplasm`GO:0097447^cellular_component^dendritic tree`GO:0045121^cellular_component^membrane raft`GO:0043005^cellular_component^neuron projection`GO:0005634^cellular_component^nucleus`GO:0005886^cellular_component^plasma membrane`GO:0005516^molecular_function^calmodulin binding`GO:0003682^molecular_function^chromatin binding`G…	GO:0044297^cellular_component^cell body`GO:0005737^cellular_component^cytoplasm`GO:0097447^cellular_component^dendritic tree`GO:0045121^cellular_component^membrane raft`GO:0043005^cellular_component^neuron projection`GO:0005634^cellular_component^nucleus`GO:0005886^cellular_component^plasma membrane`GO:0005516^molecular_function^calmodulin binding`GO:0003682^molecular_function^chromatin binding`G…	GO:0005525^molecular_function^GTP binding`GO:0003924^molecular_function^GTPase activity,GO:0003924^molecular_function^GTPase activity`GO:0005525^molecular_function^GTP binding	regulation of Cdc42 protein signal transduction,GTP binding. It is involved in the biological process described with	regulation of Cdc42 protein signal transduction	RIT1	Ras	-	0	GO:0019219,GO:0007265,GO:0009891,GO:0009966,GO:0010976,GO:0009893,GO:0023056,GO:0016020,GO:0030154,GO:0023052,GO:0010647,GO:0031328,GO:0003674,GO:0007186,GO:0003925,GO:0022008,GO:0007275,GO:0017076,GO:0030215,GO:0010975,GO:0009266,GO:0009408,GO:0023051,GO:0010562,GO:0016817,GO:0017111,GO:0010721,GO:0007154,GO:0016787,GO:0010977,GO:0009967,GO:0003924,GO:0006355,GO:0007264,GO:0030100,GO:0006357,GO:…
NV2.2576	12120	11998	15256	4254	1494	5775	14436	10528	12282	5077	1557	5052	8155.31	12415	3895	0.314	-1672	-4905	9.36e-7	42.7945	0.1983	0.0386	0.0836	0.0836	TRUE	14298	NV2.2576	NVE23365,NVE7760	-	-	-	-	uncharacterized protein LOC116614325 [Nematostella vectensis] >ref|XP_032231082.1| uncharacterized protein LOC116614325 [Nematostella vectensis]	uncharacterized protein LOC116614325 [Nematostella vectensis] >ref|XP_032231082.1| uncharacterized protein LOC116614325 [Nematostella vectensis]	-	sigP:0.000747^CS^pos:	-	-	-	-	-	-	-	-	-	-	0	-
NV2.3591	921	628	394	155	215	114	1097	551	317	185	224	100	412.34	655	170	0.259	-1.95	-4889	1.01e-6	44.5855	0.2513	0.053900000000000003	0.1108	0.1108	TRUE	0.2602	NV2.3591	NVE1803,NVE21209,NVE21210	-	DMBX1_like_2	DMBX1_MOUSE^DMBX1_MOUSE^Q:168-476,H:49-146^60.577%ID^E:4.23e-28^RecName: Full=Diencephalon/mesencephalon homeobox protein 1;^Eukaryota; Metazoa; Chordata; Craniata; Vertebrata; Euteleostomi; Mammalia; Eutheria; Euarchontoglires; Glires; Rodentia; Myomorpha; Muroidea; Muridae; Murinae; Mus; Mus,DMBX1_MOUSE^DMBX1_MOUSE^Q:11282-11569,H:57-146^64.583%ID^E:3.61e-26^RecName: Full=Diencephalon/mesenceph…	DMX1B_DANRE^DMX1B_DANRE^Q:41-127,H:40-126^68.966%ID^E:3.43e-32^RecName: Full=Diencephalon/mesencephalon homeobox protein 1-B;^Eukaryota; Metazoa; Chordata; Craniata; Vertebrata; Euteleostomi; Actinopterygii; Neopterygii; Teleostei; Ostariophysi; Cypriniformes; Danionidae; Danioninae; Danio,DMBX1_MOUSE^DMBX1_MOUSE^Q:39-146,H:45-146^60.185%ID^E:4.72e-31^RecName: Full=Diencephalon/mesencephalon home…	diencephalon/mesencephalon homeobox protein 1-B isoform X3 [Nematostella vectensis],paired mesoderm homeobox protein 2 isoform X4 [Nematostella vectensis]	diencephalon/mesencephalon homeobox protein 1-B isoform X3 [Nematostella vectensis],paired mesoderm homeobox protein 2 isoform X4 [Nematostella vectensis],uncharacterized protein LOC116614782, partial [Nematostella vectensis]	PF00046.31^Homeodomain^Homeodomain^68-124^E:1.4e-22`PF05920.13^Homeobox_KN^Homeobox KN domain^91-120^E:7e-05,PF00046.31^Homeodomain^Homeodomain^66-122^E:1.4e-22`PF05920.13^Homeobox_KN^Homeobox KN domain^89-118^E:6.9e-05	sigP:0.99866^^,sigP:0.999481^^	-	-	GO:0005634^cellular_component^nucleus`GO:0005667^cellular_component^transcription regulator complex`GO:0003677^molecular_function^DNA binding`GO:0003700^molecular_function^DNA-binding transcription factor activity`GO:0000981^molecular_function^DNA-binding transcription factor activity, RNA polymerase II-specific`GO:0001227^molecular_function^DNA-binding transcription repressor activity, RNA polym…	GO:0005634^cellular_component^nucleus`GO:0005667^cellular_component^transcription regulator complex`GO:0003677^molecular_function^DNA binding`GO:0003700^molecular_function^DNA-binding transcription factor activity`GO:0000981^molecular_function^DNA-binding transcription factor activity, RNA polymerase II-specific`GO:0001227^molecular_function^DNA-binding transcription repressor activity, RNA polym…	GO:0003677^molecular_function^DNA binding`GO:0006355^biological_process^regulation of transcription, DNA-templated	sequence-specific DNA binding	sequence-specific DNA binding	DMBX1	Homeobox,OAR	Homeobox	1	GO:0044212,GO:0045892,GO:0051172,GO:0051253,GO:0010558,GO:0007610,GO:0006357,GO:0048869,GO:0060284,GO:0009892,GO:0001012,GO:0045934,GO:0006355,GO:0040007,GO:0050794,GO:0048856,GO:0003677,GO:0008344,GO:0060041,GO:0000122,GO:0046982,GO:0042802,GO:0044464,GO:0051239,GO:0044424,GO:0007275,GO:0022008,GO:0060255,GO:0009890,GO:0001654,GO:0003674,GO:0050793,GO:0007420,GO:0008343,GO:0042803,GO:0046983,GO:…
NV2.16532	455	821	662	202	287	270	542	720	533	241	299	236	428.61	598	259	0.432	-1.21	-4852	1.22e-6	45.1224	0.0206	0.0532	0.042	0.042	TRUE	0.3767	NV2.16532	NVE3002	-	KLF11_like_1	KLF11_MOUSE^KLF11_MOUSE^Q:425-955,H:307-490^52.381%ID^E:1.04e-59^RecName: Full=Krueppel-like factor 11;^Eukaryota; Metazoa; Chordata; Craniata; Vertebrata; Euteleostomi; Mammalia; Eutheria; Euarchontoglires; Glires; Rodentia; Myomorpha; Muroidea; Muridae; Murinae; Mus; Mus	KLF11_MOUSE^KLF11_MOUSE^Q:135-311,H:307-490^52.381%ID^E:4.57e-63^RecName: Full=Krueppel-like factor 11;^Eukaryota; Metazoa; Chordata; Craniata; Vertebrata; Euteleostomi; Mammalia; Eutheria; Euarchontoglires; Glires; Rodentia; Myomorpha; Muroidea; Muridae; Murinae; Mus; Mus	Krueppel-like factor 11 [Nematostella vectensis]	Krueppel-like factor 11 [Nematostella vectensis]	PF00096.28^zf-C2H2^Zinc finger, C2H2 type^206-229^E:0.0051`PF00096.28^zf-C2H2^Zinc finger, C2H2 type^235-259^E:0.00011`PF00096.28^zf-C2H2^Zinc finger, C2H2 type^265-287^E:5.3e-05`PF13894.8^zf-C2H2_4^C2H2-type zinc finger^265-287^E:0.00041`PF13913.8^zf-C2HC_2^zinc-finger of a C2HC-type^265-285^E:0.025`PF13912.8^zf-C2H2_6^C2H2-type zinc finger^265-288^E:0.047	sigP:0.999095^^	-	-	GO:0005829^cellular_component^cytosol`GO:0005925^cellular_component^focal adhesion`GO:0016604^cellular_component^nuclear body`GO:0005654^cellular_component^nucleoplasm`GO:0005634^cellular_component^nucleus`GO:0003677^molecular_function^DNA binding`GO:0003700^molecular_function^DNA-binding transcription factor activity`GO:0000981^molecular_function^DNA-binding transcription factor activity, RNA po…	GO:0005829^cellular_component^cytosol`GO:0005925^cellular_component^focal adhesion`GO:0016604^cellular_component^nuclear body`GO:0005654^cellular_component^nucleoplasm`GO:0005634^cellular_component^nucleus`GO:0003677^molecular_function^DNA binding`GO:0003700^molecular_function^DNA-binding transcription factor activity`GO:0000981^molecular_function^DNA-binding transcription factor activity, RNA po…	-	positive regulation of osteoclast differentiation	factor 11	KLF11	Ets,zf-C2H2	zf-C2H2	1	GO:0010556,GO:0031323,GO:0005622,GO:0031327,GO:0009791,GO:0005488,GO:0042127,GO:0009888,GO:0005912,GO:0005829,GO:0035295,GO:0009653,GO:0009790,GO:0010629,GO:0005575,GO:0031981,GO:0043226,GO:0032502,GO:0042981,GO:0000976,GO:0043068,GO:0003700,GO:0009889,GO:0005924,GO:0009953,GO:0000083,GO:0000082,GO:0031326,GO:0,GO:0005737,GO:0007450,GO:0005925,GO:0019222,GO:0010605,GO:0005634,GO:0032501,GO:003523…
NV2.22082	404	344	258	106	96	80	481	302	208	127	100	70	214.55	330	99	0.299	-1742	-4863	1.15e-6	45.1224	0.1196	0.0687	0.0858	0.0858	TRUE	0.1993	NV2.22082	NVE10379	-	-	-	-	-	-	-	sigP:0.999675^^	-	-	-	-	-	-	-	-	-	-	0	-
NV2.23814	145	128	374	58	16	28	173	112	301	69	17	24	116.08	195	37	0.187	-2423	-4856	1.2e-6	45.1224	0.3493	0.095	0.1627	0.1627	TRUE	0.502	NV2.23814	NVE11672	-	-	-	-	uncharacterized protein LOC116612243 [Nematostella vectensis]	uncharacterized protein LOC116612243 [Nematostella vectensis]	-	sigP:0.968392^^	-	-	-	-	-	-	-	-	-	-	0	-
NV2.3404	623	560	708	224	243	298	742	491	570	267	253	261	430.78	601	260	0.434	-1205	-4847	1.25e-6	45.1224	0.0216	0.0532	0.0418	0.0418	TRUE	0.3027	NV2.3404	NVE8146,NVE8147	-	RHG06_like_1	RHG06_HUMAN^RHG06_HUMAN^Q:1073-1579,H:398-565^52.071%ID^E:6.84e-41^RecName: Full=Rho GTPase-activating protein 6;^Eukaryota; Metazoa; Chordata; Craniata; Vertebrata; Euteleostomi; Mammalia; Eutheria; Euarchontoglires; Primates; Haplorrhini; Catarrhini; Hominidae; Homo,RHG06_MOUSE^RHG06_MOUSE^Q:1073-1801,H:400-641^47.737%ID^E:3.56e-57^RecName: Full=Rho GTPase-activating protein 6;^Eukaryota; Metaz…	RHG06_MOUSE^RHG06_MOUSE^Q:114-548,H:199-641^37.029%ID^E:1.41e-72^RecName: Full=Rho GTPase-activating protein 6;^Eukaryota; Metazoa; Chordata; Craniata; Vertebrata; Euteleostomi; Mammalia; Eutheria; Euarchontoglires; Glires; Rodentia; Myomorpha; Muroidea; Muridae; Murinae; Mus; Mus,RHG06_MOUSE^RHG06_MOUSE^Q:114-474,H:199-567^36.605%ID^E:5.09e-55^RecName: Full=Rho GTPase-activating protein 6;^Eukar…	rho GTPase-activating protein 6 isoform X1 [Nematostella vectensis],rho GTPase-activating protein 6 isoform X2 [Nematostella vectensis] >ref|XP_032223248.1| rho GTPase-activating protein 6 isoform X2 [Nematostella vectensis]	rho GTPase-activating protein 6 isoform X1 [Nematostella vectensis],rho GTPase-activating protein 6 isoform X2 [Nematostella vectensis] >ref|XP_032223248.1| rho GTPase-activating protein 6 isoform X2 [Nematostella vectensis]	PF00620.29^RhoGAP^RhoGAP domain^319-474^E:1.1e-43,PF00620.29^RhoGAP^RhoGAP domain^274-431^E:1.4e-43,PF00620.29^RhoGAP^RhoGAP domain^319-476^E:1.5e-43	sigP:0.998357^^,sigP:0.998711^^	-	-	GO:0015629^cellular_component^actin cytoskeleton`GO:0005884^cellular_component^actin filament`GO:0005737^cellular_component^cytoplasm`GO:0005829^cellular_component^cytosol`GO:0005096^molecular_function^GTPase activator activity`GO:0016004^molecular_function^phospholipase activator activity`GO:0043274^molecular_function^phospholipase binding`GO:0017124^molecular_function^SH3 domain binding`GO:0030…	GO:0015629^cellular_component^actin cytoskeleton`GO:0005737^cellular_component^cytoplasm`GO:0005829^cellular_component^cytosol`GO:0005096^molecular_function^GTPase activator activity`GO:0016004^molecular_function^phospholipase activator activity`GO:0043274^molecular_function^phospholipase binding`GO:0017124^molecular_function^SH3 domain binding`GO:0007015^biological_process^actin filament organiz…	GO:0007165^biological_process^signal transduction	GTPase activator activity	GTPase activator activity	ARHGAP6	RhoGAP	-	0	GO:0032970,GO:0022607,GO:0044087,GO:0051492,GO:0034329,GO:0044085,GO:0045216,GO:0032232,GO:0051494,GO:0001953,GO:0051707,GO:0043229,GO:0007266,GO:0044464,GO:0044424,GO:0030155,GO:0050794,GO:0009620,GO:0044093,GO:0051336,GO:0051345,GO:0030234,GO:0043228,GO:0003674,GO:0007155,GO:0019899,GO:0050832,GO:0031589,GO:0016043,GO:0032231,GO:0001952,GO:0043207,GO:0017124,GO:0008047,GO:0030029,GO:0048523,GO:…
NV2.4209	786	1165	1259	416	503	467	936	1022	1014	497	524	409	733.54	991	477	0.481	-1057	-4877	1.08e-6	45.1224	0.0068	0.0468	0.0323	0.0323	TRUE	0.1842	NV2.4209	NVE5192	-	PRLHR_like_4	-	PRLHRRAT^PRLHR_RAT^Q:11-143,H:54-185^27.82%ID^E:7.9e-10^RecName: Full=Prolactin-releasing peptide receptor;^Eukaryota; Metazoa; Chordata; Craniata; Vertebrata; Euteleostomi; Mammalia; Eutheria; Euarchontoglires; Glires; Rodentia; Myomorpha; Muroidea; Muridae; Murinae; Rattus	neuropeptide Y receptor type 2 isoform X1 [Nematostella vectensis] >ref|XP_032232855.1| neuropeptide Y receptor type 2 isoform X1 [Nematostella vectensis]	neuropeptide Y receptor type 2 isoform X1 [Nematostella vectensis] >ref|XP_032232855.1| neuropeptide Y receptor type 2 isoform X1 [Nematostella vectensis]	PF00001.23^7tm_1^7 transmembrane receptor (rhodopsin family)^34-285^E:3.4e-17	sigP:0.999693^^	ExpAA=156.88^PredHel=7^Topology=o20-39i52-74o94-116i137-159o185-207i234-256o266-288i	-	-	GO:0005929^cellular_component^cilium`GO:0016021^cellular_component^integral component of membrane`GO:0005886^cellular_component^plasma membrane`GO:0004930^molecular_function^G protein-coupled receptor activity`GO:0004983^molecular_function^neuropeptide Y receptor activity`GO:0017046^molecular_function^peptide hormone binding`GO:0007631^biological_process^feeding behavior`GO:0007186^biological_pro…	GO:0004930^molecular_function^G protein-coupled receptor activity`GO:0007186^biological_process^G protein-coupled receptor signaling pathway`GO:0016021^cellular_component^integral component of membrane	Belongs to the G-protein coupled receptor 1 family	Serpentine type 7TM GPCR chemoreceptor Srsx	NPY7R	7tm_1	-	0	GO:0007186,GO:0004983,GO:0016021,GO:0042445,GO:0005886,GO:0017046,GO:0004930,GO:0005929,GO:0007631
NV2.7456	655	814	526	223	220	292	780	714	423	266	229	255	444.79	639	250	0.392	-1352	-4871	1.11e-6	45.1224	0.0527	0.0527	0.0527	0.0527	TRUE	0.9804	NV2.7456	NVE25479	-	RIT1_like_1	RIT1_MOUSE^RIT1_MOUSE^Q:114-551,H:36-183^39.735%ID^E:2.57e-29^RecName: Full=GTP-binding protein Rit1;^Eukaryota; Metazoa; Chordata; Craniata; Vertebrata; Euteleostomi; Mammalia; Eutheria; Euarchontoglires; Glires; Rodentia; Myomorpha; Muroidea; Muridae; Murinae; Mus; Mus,RIT1_MOUSE^RIT1_MOUSE^Q:596-1084,H:19-183^41.667%ID^E:9.45e-37^RecName: Full=GTP-binding protein Rit1;^Eukaryota; Metazoa; Chor…	RIT1_MOUSE^RIT1_MOUSE^Q:102-264,H:19-183^41.667%ID^E:1.58e-39^RecName: Full=GTP-binding protein Rit1;^Eukaryota; Metazoa; Chordata; Craniata; Vertebrata; Euteleostomi; Mammalia; Eutheria; Euarchontoglires; Glires; Rodentia; Myomorpha; Muroidea; Muridae; Murinae; Mus; Mus,RIT1_MOUSE^RIT1_MOUSE^Q:17-162,H:36-183^39.735%ID^E:3.89e-32^RecName: Full=GTP-binding protein Rit1;^Eukaryota; Metazoa; Chorda…	ras-related protein Rap-2a [Nematostella vectensis]	ras-related protein Rap-2a [Nematostella vectensis]	PF00025.23^Arf^ADP-ribosylation factor family^102-232^E:6.9e-06`PF00071.24^Ras^Ras family^107-260^E:2.2e-38`PF08477.15^Roc^Ras of Complex, Roc, domain of DAPkinase^107-218^E:3.2e-11,PF00071.24^Ras^Ras family^17-158^E:5.2e-32	sigP:0.996624^^,sigP:0.999318^^	-	-	GO:0005886^cellular_component^plasma membrane`GO:0005516^molecular_function^calmodulin binding`GO:0003925^molecular_function^G protein activity`GO:0019003^molecular_function^GDP binding`GO:0005525^molecular_function^GTP binding`GO:0003924^molecular_function^GTPase activity`GO:0007265^biological_process^Ras protein signal transduction	GO:0005886^cellular_component^plasma membrane`GO:0005516^molecular_function^calmodulin binding`GO:0003925^molecular_function^G protein activity`GO:0019003^molecular_function^GDP binding`GO:0005525^molecular_function^GTP binding`GO:0003924^molecular_function^GTPase activity`GO:0007265^biological_process^Ras protein signal transduction	GO:0005525^molecular_function^GTP binding`GO:0003924^molecular_function^GTPase activity,GO:0003924^molecular_function^GTPase activity`GO:0005525^molecular_function^GTP binding	regulation of Cdc42 protein signal transduction	GTPase activity	-	Ras	-	0	GO:0005886,GO:0019003,GO:0003924,GO:0003925,GO:0007265,GO:0005525,GO:0005516
NV2.880	286	413	520	124	124	208	341	362	419	148	129	182	263.47	374	153	0.41	-1287	-4821	1.43e-6	49.9353	0.0151	0.063	0.0467	0.0467	TRUE	0.2986	NV2.880	NVE25316	-	ZSWM6_like_1	ZSWM6_HUMAN^ZSWM6_HUMAN^Q:778-3738,H:204-1215^52.515%ID^E:0^RecName: Full=Zinc finger SWIM domain-containing protein 6;^Eukaryota; Metazoa; Chordata; Craniata; Vertebrata; Euteleostomi; Mammalia; Eutheria; Euarchontoglires; Primates; Haplorrhini; Catarrhini; Hominidae; Homo`ZSWM6_HUMAN^ZSWM6_HUMAN^Q:574-753,H:70-129^60%ID^E:1.74e-15^RecName: Full=Zinc finger SWIM domain-containing protein 6;^Euka…	ZSWM5_MOUSE^ZSWM5_MOUSE^Q:97-1082,H:181-1188^54.025%ID^E:0^RecName: Full=Zinc finger SWIM domain-containing protein 5;^Eukaryota; Metazoa; Chordata; Craniata; Vertebrata; Euteleostomi; Mammalia; Eutheria; Euarchontoglires; Glires; Rodentia; Myomorpha; Muroidea; Muridae; Murinae; Mus; Mus`ZSWM5_MOUSE^ZSWM5_MOUSE^Q:31-85,H:61-115^63.636%ID^E:1.86e-14^RecName: Full=Zinc finger SWIM domain-containing…	zinc finger SWIM domain-containing protein 5 isoform X1 [Nematostella vectensis]	zinc finger SWIM domain-containing protein 5 isoform X1 [Nematostella vectensis]	PF04434.19^SWIM^SWIM zinc finger^140-172^E:0.15	sigP:0.998718^^	-	-	GO:0031462^cellular_component^Cul2-RING ubiquitin ligase complex`GO:0008270^molecular_function^zinc ion binding`GO:1902667^biological_process^regulation of axon guidance`GO:0021773^biological_process^striatal medium spiny neuron differentiation	GO:0031462^cellular_component^Cul2-RING ubiquitin ligase complex`GO:0008270^molecular_function^zinc ion binding`GO:1902667^biological_process^regulation of axon guidance	GO:0008270^molecular_function^zinc ion binding	zinc finger	zinc finger	ZSWIM6	DDE_3	-	0	GO:0040012,GO:0050794,GO:0044422,GO:0098858,GO:0065007,GO:0048468,GO:0032421,GO:0048856,GO:0007399,GO:0032501,GO:0051239,GO:0044464,GO:0022008,GO:0048666,GO:0031175,GO:0007275,GO:0032420,GO:0098862,GO:0008150,GO:0030182,GO:0030030,GO:0045595,GO:0048869,GO:0051960,GO:2000145,GO:0043005,GO:0120039,GO:0005623,GO:0009987,GO:0060284,GO:2001222,GO:0051270,GO:2000026,GO:0030334,GO:0016043,GO:0009653,GO:…
NV2.7985	1347	1064	912	261	503	323	1604	934	734	312	524	283	731.75	1091	373	0.342	-1548	-4795	1.62e-6	55.1869	0.1347	0.0468	0.0733	0.0733	TRUE	0.5493	NV2.7985	NVE14581	-	HGS_like_1	HGS_BOVIN^HGS_BOVIN^Q:279-1844,H:4-528^45.911%ID^E:1.28e-146^RecName: Full=Hepatocyte growth factor-regulated tyrosine kinase substrate;^Eukaryota; Metazoa; Chordata; Craniata; Vertebrata; Euteleostomi; Mammalia; Eutheria; Laurasiatheria; Artiodactyla; Ruminantia; Pecora; Bovidae; Bovinae; Bos	HGS_BOVIN^HGS_BOVIN^Q:6-608,H:4-609^45.253%ID^E:8.13e-168^RecName: Full=Hepatocyte growth factor-regulated tyrosine kinase substrate;^Eukaryota; Metazoa; Chordata; Craniata; Vertebrata; Euteleostomi; Mammalia; Eutheria; Laurasiatheria; Artiodactyla; Ruminantia; Pecora; Bovidae; Bovinae; Bos	hepatocyte growth factor-regulated tyrosine kinase substrate isoform X3 [Nematostella vectensis]	hepatocyte growth factor-regulated tyrosine kinase substrate isoform X3 [Nematostella vectensis]	PF00790.21^VHS^VHS domain^8-140^E:2.7e-43`PF01363.23^FYVE^FYVE zinc finger^164-220^E:1.2e-16`PF02809.22^UIM^Ubiquitin interaction motif^270-284^E:0.24`PF12210.10^Hrs_helical^Hepatocyte growth factor-regulated tyrosine kinase substrate^405-498^E:2.5e-32	sigP:0.997504^^	-	-	GO:0031901^cellular_component^early endosome membrane`GO:0032585^cellular_component^multivesicular body membrane`GO:0046872^molecular_function^metal ion binding`GO:0006886^biological_process^intracellular protein transport	GO:0031901^cellular_component^early endosome membrane`GO:0032585^cellular_component^multivesicular body membrane`GO:0046872^molecular_function^metal ion binding`GO:0006886^biological_process^intracellular protein transport	GO:0006886^biological_process^intracellular protein transport`GO:0046872^molecular_function^metal ion binding	negative regulation of vascular endothelial growth factor receptor signaling pathway	negative regulation of vascular endothelial growth factor receptor signaling pathway	HGS	CWC25,FYVE,Hrs_helical,IRK,TPX2,TPX2_importin,VHS	-	0	GO:0010604,GO:0006928,GO:0016197,GO:0001667,GO:0008152,GO:0009889,GO:0007281,GO:0016477,GO:0001932,GO:0005575,GO:0008104,GO:0005829,GO:0015031,GO:0032585,GO:0007297,GO:0005488,GO:0009888,GO:0007166,GO:0005622,GO:0010648,GO:0017157,GO:0016525,GO:0010556,GO:0010628,GO:0010324,GO:0010468,GO:0010008,GO:0005764,GO:0015833,GO:0012505,GO:0000003,GO:0009987,GO:0005623,GO:0007041,GO:0008150,GO:0031901,GO:…
NV2.11882	648	1289	1401	377	255	564	772	1131	1128	450	266	493	706.64	1010	403	0.399	-1326	-4733	2.21e-6	7.1054	0.0711	0.0471	0.0548	0.0548	TRUE	10225	NV2.11882	NVE18911	-	-	-	-	uncharacterized protein LOC5521129 [Nematostella vectensis]	uncharacterized protein LOC5521129 [Nematostella vectensis]	PF09112.12^N-glycanase_N^Peptide-N-glycosidase F, N terminal^413-470^E:2e-05`PF09113.12^N-glycanase_C^Peptide-N-glycosidase F, C terminal^570-714^E:7.2e-34	sigP:0.005562^CS^pos:	-	-	-	-	-	Peptide-N-glycosidase F, C terminal	Peptide-N-glycosidase F, C terminal	-	N-glycanase_C,N-glycanase_N,PA	-	0	-
NV2.25711	2728	2426	2254	486	1245	812	3249	2129	1815	580	1297	710	1630.07	2398	862	0.36	-1474	-4736	2.17e-6	7.1054	0.1464	0.0418	0.069	0.069	TRUE	12469	NV2.25711	NVE10255	-	PRSR1_like_1	PRSR1_MOUSE^PRSR1_MOUSE^Q:198-641,H:1-153^27.451%ID^E:1.01e-08^RecName: Full=Proline and serine-rich protein 1;^Eukaryota; Metazoa; Chordata; Craniata; Vertebrata; Euteleostomi; Mammalia; Eutheria; Euarchontoglires; Glires; Rodentia; Myomorpha; Muroidea; Muridae; Murinae; Mus; Mus	PRSR1_MOUSE^PRSR1_MOUSE^Q:1-148,H:1-153^27.451%ID^E:3.43e-11^RecName: Full=Proline and serine-rich protein 1;^Eukaryota; Metazoa; Chordata; Craniata; Vertebrata; Euteleostomi; Mammalia; Eutheria; Euarchontoglires; Glires; Rodentia; Myomorpha; Muroidea; Muridae; Murinae; Mus; Mus	proline and serine-rich protein 1 [Nematostella vectensis] >gb|EDO34109.1| predicted protein [Nematostella vectensis]	proline and serine-rich protein 1 [Nematostella vectensis] >gb|EDO34109.1| predicted protein [Nematostella vectensis]	PF14771.8^DUF4476^Domain of unknown function (DUF4476)^1-56^E:2.8e-05`PF14771.8^DUF4476^Domain of unknown function (DUF4476)^33-120^E:6.5e-18	sigP:0.999304^^	-	-	-	-	-	Domain of unknown function (DUF4476)	Domain of unknown function (DUF4476)	PROSER1	DUF4476	-	0	-
NV2.7052	19474	10952	17385	5769	4474	7269	23195	9610	13996	6886	4662	6359	10784.68	15600	5969	0.383	-1386	-4726	2.29e-6	71.5868	0.1175	0.0384	0.0619	0.0619	TRUE	0.2634	NV2.7052	NVE272	-	ADIPO_like_12	-	ADIPOHUMAN^ADIPO_HUMAN^Q:80-157,H:39-112^44.872%ID^E:2.5e-07^RecName: Full=Adiponectin;^Eukaryota; Metazoa; Chordata; Craniata; Vertebrata; Euteleostomi; Mammalia; Eutheria; Euarchontoglires; Primates; Haplorrhini; Catarrhini; Hominidae; Homo	short-chain collagen C4 [Nematostella vectensis]	short-chain collagen C4 [Nematostella vectensis]	PF01391.20^Collagen^Collagen triple helix repeat (20 copies)^83-133^E:1.2e-09	sigP:0.158286^CS^pos:	-	-	-	GO:0009986^cellular_component^cell surface`GO:0005581^cellular_component^collagen trimer`GO:0062023^cellular_component^collagen-containing extracellular matrix`GO:0005783^cellular_component^endoplasmic reticulum`GO:0005576^cellular_component^extracellular region`GO:0005615^cellular_component^extracellular space`GO:0005125^molecular_function^cytokine activity`GO:0005179^molecular_function^hormone …	-	-	-	-	Collagen	-	0	GO:0050873,GO:0033691,GO:0071872,GO:0070994,GO:0005783,GO:0071320,GO:0042803,GO:0005615,GO:0005576,GO:0005125,GO:0042802,GO:0005102,GO:0009986,GO:0032869,GO:0005179,GO:0005581,GO:0007623,GO:0062023
NV2.8282	914	540	810	300	126	176	1089	474	652	358	131	154	476.32	738	214	0.29	-1785	-4699	2.61e-6	79.5908	0.2271	0.0517	0.101	0.101	TRUE	0.5799	NV2.8282	NVE23460	-	-	-	-	-	-	-	-	-	-	-	-	-	-	-	-	-	-	0	-
NV2.13509	136	114	115	28	22	40	162	100	93	33	23	35	74.32	118	30	0.259	-1951	-4645	3.4e-6	98.5187	0.0615	0.1271	0.1061	0.1061	TRUE	10164	NV2.13509	NVE23798	-	TLR1_like_23	TLR1_DROME^TLR1_DROME^Q:445-1590,H:77-445^22.785%ID^E:4.18e-26^RecName: Full=Tachykinin-like peptides receptor 86C;^Eukaryota; Metazoa; Ecdysozoa; Arthropoda; Hexapoda; Insecta; Pterygota; Neoptera; Endopterygota; Diptera; Brachycera; Muscomorpha; Ephydroidea; Drosophilidae; Drosophila; Sophophora	TLR1_DROME^TLR1_DROME^Q:23-404,H:77-445^22.785%ID^E:2.2e-27^RecName: Full=Tachykinin-like peptides receptor 86C;^Eukaryota; Metazoa; Ecdysozoa; Arthropoda; Hexapoda; Insecta; Pterygota; Neoptera; Endopterygota; Diptera; Brachycera; Muscomorpha; Ephydroidea; Drosophilidae; Drosophila; Sophophora	substance-P receptor [Nematostella vectensis]	substance-P receptor [Nematostella vectensis]	PF10317.11^7TM_GPCR_Srd^Serpentine type 7TM GPCR chemoreceptor Srd^35-333^E:2.8e-07`PF00001.23^7tm_1^7 transmembrane receptor (rhodopsin family)^46-321^E:1.2e-40	sigP:0.999825^^	ExpAA=142.49^PredHel=7^Topology=o33-55i68-90o125-147i159-181o212-234i262-284o304-325i	-	GO:0016021^cellular_component^integral component of membrane`GO:0005887^cellular_component^integral component of plasma membrane`GO:0008188^molecular_function^neuropeptide receptor activity`GO:0004995^molecular_function^tachykinin receptor activity`GO:0007186^biological_process^G protein-coupled receptor signaling pathway`GO:0002121^biological_process^inter-male aggressive behavior`GO:0007218^bio…	GO:0016021^cellular_component^integral component of membrane`GO:0005887^cellular_component^integral component of plasma membrane`GO:0008188^molecular_function^neuropeptide receptor activity`GO:0004995^molecular_function^tachykinin receptor activity`GO:0007186^biological_process^G protein-coupled receptor signaling pathway`GO:0002121^biological_process^inter-male aggressive behavior`GO:0007218^bio…	GO:0004930^molecular_function^G protein-coupled receptor activity`GO:0007186^biological_process^G protein-coupled receptor signaling pathway`GO:0016021^cellular_component^integral component of membrane	tachykinin receptor activity	tachykinin receptor activity	-	7tm_1	-	0	GO:0002121,GO:0007217,GO:0007186,GO:0016021,GO:0008188,GO:0004930,GO:0004995,GO:0005887,GO:0007218
NV2.20640	661	578	652	155	300	141	787	507	525	185	313	123	406.73	606	207	0.341	-1551	-4647	3.37e-6	98.5187	0.1374	0.0541	0.077	0.077	TRUE	19854	NV2.20640	NVE7928,NVE12723	-	NAS15_like_4	NAS15_CAEEL^NAS15_CAEEL^Q:278-895,H:122-325^42.308%ID^E:7.62e-45^RecName: Full=Zinc metalloproteinase nas-15;^Eukaryota; Metazoa; Ecdysozoa; Nematoda; Chromadorea; Rhabditida; Rhabditina; Rhabditomorpha; Rhabditoidea; Rhabditidae; Peloderinae; Caenorhabditis	NAS15_CAEEL^NAS15_CAEEL^Q:85-298,H:114-325^42.13%ID^E:4.94e-49^RecName: Full=Zinc metalloproteinase nas-15;^Eukaryota; Metazoa; Ecdysozoa; Nematoda; Chromadorea; Rhabditida; Rhabditina; Rhabditomorpha; Rhabditoidea; Rhabditidae; Peloderinae; Caenorhabditis	zinc metalloproteinase nas-14 isoform X1 [Nematostella vectensis]	zinc metalloproteinase nas-14 isoform X1 [Nematostella vectensis]	PF01400.26^Astacin^Astacin (Peptidase family M12A)^93-280^E:2e-63`PF00090.21^TSP_1^Thrombospondin type 1 domain^346-395^E:1.3e-13`PF00629.25^MAM^MAM domain, meprin/A5/mu^402-559^E:1e-43	sigP:0.14472^CS^pos:	-	-	GO:0005576^cellular_component^extracellular region`GO:0004222^molecular_function^metalloendopeptidase activity`GO:0008270^molecular_function^zinc ion binding	GO:0005576^cellular_component^extracellular region`GO:0004222^molecular_function^metalloendopeptidase activity`GO:0008270^molecular_function^zinc ion binding	GO:0004222^molecular_function^metalloendopeptidase activity`GO:0006508^biological_process^proteolysis`GO:0016020^cellular_component^membrane	Meprin A	Meprin A	-	Astacin,MAM	-	0	GO:0008270,GO:0005576,GO:0016020,GO:0006508,GO:0004222
NV2.10774	1711	2451	2734	1069	879	1206	2038	2151	2201	1276	916	1055	1606.09	2130	1082	0.508	-0.977	-4634	3.58e-6	0.001013603	0.0138	0.0419	0.0313	0.0313	TRUE	0.2904	NV2.10774	NVE18037	-	-	-	-	paramyosin-like [Nematostella vectensis]	paramyosin-like [Nematostella vectensis]	-	sigP:0.914751^^	-	-	-	-	-	-	-	-	-	-	0	-
NV2.14151	87	214	162	20	50	40	104	188	130	24	52	35	88.8	141	37	0.263	-1925	-4626	3.72e-6	0.001029448	0.0956	0.1125	0.1074	0.1074	TRUE	0.3022	NV2.14151	NVE22705	-	-	-	-	uncharacterized protein LOC5513244 [Nematostella vectensis] >gb|EDO41429.1| predicted protein [Nematostella vectensis]	uncharacterized protein LOC5513244 [Nematostella vectensis] >gb|EDO41429.1| predicted protein [Nematostella vectensis]	-	sigP:0.999677^^	-	-	-	-	-	-	-	-	-	-	0	-
NV2.19595	3543	3602	3425	1505	1616	1564	4220	3161	2757	1796	1684	1368	2497.75	3379	1616	0.478	-1064	-4611	4.01e-6	0.001082828	0.0337	0.0404	0.0379	0.0379	TRUE	0.4363	NV2.19595	NVE14749,NVE14748	-	ABCA5_like_1	ABCA5_HUMAN^ABCA5_HUMAN^Q:170-5299,H:4-1640^32.28%ID^E:0^RecName: Full=Cholesterol transporter ABCA5 {ECO:0000305};^Eukaryota; Metazoa; Chordata; Craniata; Vertebrata; Euteleostomi; Mammalia; Eutheria; Euarchontoglires; Primates; Haplorrhini; Catarrhini; Hominidae; Homo	ABCA5_HUMAN^ABCA5_HUMAN^Q:1-1705,H:8-1639^32.987%ID^E:0^RecName: Full=Cholesterol transporter ABCA5 {ECO:0000305};^Eukaryota; Metazoa; Chordata; Craniata; Vertebrata; Euteleostomi; Mammalia; Eutheria; Euarchontoglires; Primates; Haplorrhini; Catarrhini; Hominidae; Homo	ATP-binding cassette sub-family A member 5 [Nematostella vectensis]	ATP-binding cassette sub-family A member 5 [Nematostella vectensis]	PF12698.9^ABC2_membrane_3^ABC-2 family transporter protein^81-432^E:1.1e-34`PF00005.29^ABC_tran^ABC transporter^519-664^E:5.2e-33`PF12698.9^ABC2_membrane_3^ABC-2 family transporter protein^902-1222^E:3.6e-18`PF00005.29^ABC_tran^ABC transporter^1383-1525^E:2.4e-25`PF13304.8^AAA_21^AAA domain, putative AbiEii toxin, Type IV TA system^1495-1558^E:1.1e-08	sigP:0.994481^^	ExpAA=333.87^PredHel=14^Topology=o238-260i281-303o318-340i347-366o376-398i410-432o898-920i1034-1053o1082-1104i1125-1147o1162-1184i1196-1215o1225-1247i1278-1300o	-	GO:0005794^cellular_component^Golgi apparatus`GO:0000139^cellular_component^Golgi membrane`GO:0016021^cellular_component^integral component of membrane`GO:0043231^cellular_component^intracellular membrane-bounded organelle`GO:0005770^cellular_component^late endosome`GO:0031902^cellular_component^late endosome membrane`GO:0005765^cellular_component^lysosomal membrane`GO:0005764^cellular_component^…	GO:0005794^cellular_component^Golgi apparatus`GO:0000139^cellular_component^Golgi membrane`GO:0016021^cellular_component^integral component of membrane`GO:0043231^cellular_component^intracellular membrane-bounded organelle`GO:0005770^cellular_component^late endosome`GO:0031902^cellular_component^late endosome membrane`GO:0005765^cellular_component^lysosomal membrane`GO:0005764^cellular_component^…	GO:0005524^molecular_function^ATP binding`GO:0016887^molecular_function^ATP hydrolysis activity	ATPase activity, coupled to transmembrane movement of substances	ATPase activity, coupled to transmembrane movement of substances	ABCA5	ABC2_membrane_3,ABC_tran	-	0	GO:0097006,GO:0050793,GO:0097708,GO:0005575,GO:0045596,GO:0043231,GO:0043226,GO:0051234,GO:0071840,GO:0005768,GO:0048519,GO:0000323,GO:0034375,GO:0005622,GO:0048523,GO:0008203,GO:0042632,GO:0033036,GO:0005524,GO:0031902,GO:0016021,GO:0051179,GO:0071702,GO:0071827,GO:0016043,GO:0005765,GO:0071825,GO:0050789,GO:0043933,GO:0000139,GO:0043227,GO:0015918,GO:0008150,GO:0005886,GO:0043229,GO:0045595,GO:…
NV2.21394	328	166	240	64	69	78	391	146	193	76	72	68	157.68	243	72	0.297	-1749	-4571	4.85e-6	0.001221837	0.1309	0.0799	0.0964	0.0964	TRUE	0.7461	NV2.21394	NVE10190	-	OCTB1_like_1	OCTB1_DROME^OCTB1_DROME^Q:817-1695,H:116-425^26.774%ID^E:9.19e-29^RecName: Full=Octopamine receptor beta-1R;^Eukaryota; Metazoa; Ecdysozoa; Arthropoda; Hexapoda; Insecta; Pterygota; Neoptera; Endopterygota; Diptera; Brachycera; Muscomorpha; Ephydroidea; Drosophilidae; Drosophila; Sophophora,OCTB1_DROME^OCTB1_DROME^Q:979-1857,H:116-425^26.774%ID^E:1e-28^RecName: Full=Octopamine receptor beta-1R;^E…	OCTB1_DROME^OCTB1_DROME^Q:38-330,H:116-425^26.774%ID^E:7.58e-31^RecName: Full=Octopamine receptor beta-1R;^Eukaryota; Metazoa; Ecdysozoa; Arthropoda; Hexapoda; Insecta; Pterygota; Neoptera; Endopterygota; Diptera; Brachycera; Muscomorpha; Ephydroidea; Drosophilidae; Drosophila; Sophophora	octopamine receptor beta-1R [Nematostella vectensis] >ref|XP_032229731.1| octopamine receptor beta-1R [Nematostella vectensis] >ref|XP_032229733.1| octopamine receptor beta-1R [Nematostella vectensis]	octopamine receptor beta-1R [Nematostella vectensis] >ref|XP_032229731.1| octopamine receptor beta-1R [Nematostella vectensis] >ref|XP_032229733.1| octopamine receptor beta-1R [Nematostella vectensis]	PF10328.11^7TM_GPCR_Srx^Serpentine type 7TM GPCR chemoreceptor Srx^39-213^E:3.4e-05`PF10320.11^7TM_GPCR_Srsx^Serpentine type 7TM GPCR chemoreceptor Srsx^41-323^E:6.5e-08`PF00001.23^7tm_1^7 transmembrane receptor (rhodopsin family)^49-309^E:4.2e-39	sigP:0.999564^^	ExpAA=156.73^PredHel=7^Topology=o31-53i66-88o103-125i146-168o190-212i257-279o289-311i	-	GO:0016021^cellular_component^integral component of membrane`GO:0005887^cellular_component^integral component of plasma membrane`GO:0004935^molecular_function^adrenergic receptor activity`GO:0008227^molecular_function^G protein-coupled amine receptor activity`GO:0004930^molecular_function^G protein-coupled receptor activity`GO:0004989^molecular_function^octopamine receptor activity`GO:0071880^bio…	GO:0016021^cellular_component^integral component of membrane`GO:0005887^cellular_component^integral component of plasma membrane`GO:0004935^molecular_function^adrenergic receptor activity`GO:0008227^molecular_function^G protein-coupled amine receptor activity`GO:0004930^molecular_function^G protein-coupled receptor activity`GO:0004989^molecular_function^octopamine receptor activity`GO:0071880^bio…	GO:0004930^molecular_function^G protein-coupled receptor activity`GO:0007186^biological_process^G protein-coupled receptor signaling pathway`GO:0016021^cellular_component^integral component of membrane	G-protein coupled receptor activity	G-protein coupled receptor activity	-	7tm_1	-	0	GO:0071880,GO:0004935,GO:0005887,GO:0045886,GO:0004930,GO:0016021,GO:0007188,GO:0007189,GO:0007186,GO:0008227,GO:0004989
NV2.23691	703	769	333	119	234	189	837	675	268	142	244	165	388.57	593	184	0.31	-1689	-4575	4.77e-6	0.001221837	0.1905	0.0548	0.0947	0.0947	TRUE	0.3178	NV2.23691	NVE9314	-	F263_like_1	F263_HUMAN^F263_HUMAN^Q:426-1625,H:29-430^53.35%ID^E:9.14e-152^RecName: Full=6-phosphofructo-2-kinase/fructose-2,6-bisphosphatase 3;^Eukaryota; Metazoa; Chordata; Craniata; Vertebrata; Euteleostomi; Mammalia; Eutheria; Euarchontoglires; Primates; Haplorrhini; Catarrhini; Hominidae; Homo,F263_HUMAN^F263_HUMAN^Q:315-1307,H:29-361^51.497%ID^E:6.95e-114^RecName: Full=6-phosphofructo-2-kinase/fructose…	F262_HUMAN^F262_HUMAN^Q:1-283,H:154-437^51.93%ID^E:2.4e-100^RecName: Full=6-phosphofructo-2-kinase/fructose-2,6-bisphosphatase 2;^Eukaryota; Metazoa; Chordata; Craniata; Vertebrata; Euteleostomi; Mammalia; Eutheria; Euarchontoglires; Primates; Haplorrhini; Catarrhini; Hominidae; Homo,F263_RAT^F263_RAT^Q:100-364,H:29-296^54.851%ID^E:1.67e-102^RecName: Full=6-phosphofructo-2-kinase/fructose-2,6-bis…	6-phosphofructo-2-kinase/fructose-2,6-bisphosphatase isoform X1 [Nematostella vectensis],6-phosphofructo-2-kinase/fructose-2,6-bisphosphatase isoform X3 [Nematostella vectensis]	6-phosphofructo-2-kinase/fructose-2,6-bisphosphatase isoform X2 [Nematostella vectensis],6-phosphofructo-2-kinase/fructose-2,6-bisphosphatase isoform X3 [Nematostella vectensis]	PF01591.20^6PF2K^6-phosphofructo-2-kinase^78-291^E:8.4e-87`PF13671.8^AAA_33^AAA domain^86-208^E:1.6e-06`PF00300.24^His_Phos_1^Histidine phosphatase superfamily (branch 1)^295-408^E:1.4e-18,PF01591.20^6PF2K^6-phosphofructo-2-kinase^78-291^E:1.3e-86`PF13671.8^AAA_33^AAA domain^86-208^E:2.3e-06`PF00300.24^His_Phos_1^Histidine phosphatase superfamily (branch 1)^295-478^E:6.3e-33,PF01591.20^6PF2K^6-ph…	sigP:0.433414^CS^pos:,sigP:0.999831^^,sigP:0.999553^^	-	-	GO:0005829^cellular_component^cytosol`GO:0005654^cellular_component^nucleoplasm`GO:0003873^molecular_function^6-phosphofructo-2-kinase activity`GO:0005524^molecular_function^ATP binding`GO:0004331^molecular_function^fructose-2,6-bisphosphate 2-phosphatase activity`GO:0007420^biological_process^brain development`GO:0006003^biological_process^fructose 2,6-bisphosphate metabolic process`GO:0006000^b…	GO:0005829^cellular_component^cytosol`GO:0005654^cellular_component^nucleoplasm`GO:0003873^molecular_function^6-phosphofructo-2-kinase activity`GO:0005524^molecular_function^ATP binding`GO:0004331^molecular_function^fructose-2,6-bisphosphate 2-phosphatase activity`GO:0019901^molecular_function^protein kinase binding`GO:0006003^biological_process^fructose 2,6-bisphosphate metabolic process`GO:0006…	GO:0003873^molecular_function^6-phosphofructo-2-kinase activity`GO:0005524^molecular_function^ATP binding`GO:0006000^biological_process^fructose metabolic process	6-phosphofructo-2-kinase activity	6-phosphofructo-2-kinase activity	PFKFB2	6PF2K,His_Phos_1,Kelch_3,Kelch_6	-	0	GO:0006725,GO:0009056,GO:0006139,GO:0002791,GO:0008144,GO:0002793,GO:0007275,GO:0009152,GO:0010243,GO:0006007,GO:0006003,GO:0009746,GO:0009259,GO:0009156,GO:0009185,GO:0006096,GO:0006082,GO:0006732,GO:0000166,GO:0009168,GO:0033133,GO:0006000,GO:0005654,GO:0005996,GO:0009150,GO:0019901,GO:0006090,GO:0006733,GO:0009725,GO:0009893,GO:0009743,GO:0009179,GO:0006006,GO:0006091,GO:0007417,GO:0004331,GO:…
NV2.670	823	746	645	215	312	125	980	655	519	257	325	109	474.2	718	230	0.321	-1641	-4568	4.93e-6	0.001221837	0.1857	0.0517	0.0901	0.0901	TRUE	0.624	NV2.670	NVE6188,NVE6189	-	PHF24_like_2	PHF24_PONAB^PHF24_PONAB^Q:606-1406,H:127-390^32.103%ID^E:1.67e-33^RecName: Full=PHD finger protein 24 {ECO:0000250|UniProtKB:Q9UPV7};^Eukaryota; Metazoa; Chordata; Craniata; Vertebrata; Euteleostomi; Mammalia; Eutheria; Euarchontoglires; Primates; Haplorrhini; Catarrhini; Hominidae; Pongo	PHF24_HUMAN^PHF24_HUMAN^Q:1-194,H:200-390^28.283%ID^E:1.85e-14^RecName: Full=PHD finger protein 24 {ECO:0000312|HGNC:HGNC:29180};^Eukaryota; Metazoa; Chordata; Craniata; Vertebrata; Euteleostomi; Mammalia; Eutheria; Euarchontoglires; Primates; Haplorrhini; Catarrhini; Hominidae; Homo	PHD finger protein 24-like [Nematostella vectensis]	PHD finger protein 24-like [Nematostella vectensis]	PF13202.8^EF-hand_5^EF hand^98-114^E:0.0051	sigP:0.999701^^	-	-	GO:0046872^molecular_function^metal ion binding	GO:0046872^molecular_function^metal ion binding`GO:0050966^biological_process^detection of mechanical stimulus involved in sensory perception of pain`GO:0007214^biological_process^gamma-aminobutyric acid signaling pathway`GO:0008277^biological_process^regulation of G protein-coupled receptor signaling pathway`GO:0032228^biological_process^regulation of synaptic transmission, GABAergic	GO:0005509^molecular_function^calcium ion binding	detection of mechanical stimulus involved in sensory perception of pain	detection of mechanical stimulus involved in sensory perception of pain	KIAA1045	EF-hand_5,EF-hand_7,Zf_RING	-	0	GO:0005509,GO:0032501,GO:0050906,GO:0007165,GO:0009605,GO:0050789,GO:0003008,GO:0009628,GO:0051606,GO:0065007,GO:0007154,GO:0050794,GO:0009966,GO:0009581,GO:0023051,GO:0007214,GO:0050974,GO:0032228,GO:0048583,GO:0008277,GO:0023052,GO:0050954,GO:0050804,GO:0009987,GO:0009582,GO:0019233,GO:0007186,GO:0050966,GO:0007600,GO:0050982,GO:0010646,GO:0008150,GO:0099177,GO:0046872,GO:0050896,GO:0009612,GO:…
NV2.23402	230	66	162	30	30	32	274	58	130	36	31	28	92.89	154	32	0.206	-2.28	-4562	5.08e-6	0.001231552	0.2766	0.1092	0.1606	0.1606	TRUE	0.1824	NV2.23402	-	-	APJ_like_2	APJ_HUMAN^APJ_HUMAN^Q:325-1344,H:1-366^24.397%ID^E:7.27e-18^RecName: Full=Apelin receptor;^Eukaryota; Metazoa; Chordata; Craniata; Vertebrata; Euteleostomi; Mammalia; Eutheria; Euarchontoglires; Primates; Haplorrhini; Catarrhini; Hominidae; Homo,APJ_HUMAN^APJ_HUMAN^Q:409-1428,H:1-366^24.397%ID^E:8.55e-18^RecName: Full=Apelin receptor;^Eukaryota; Metazoa; Chordata; Craniata; Vertebrata; Euteleosto…	APJ_HUMAN^APJ_HUMAN^Q:1-340,H:1-366^24.397%ID^E:9.44e-22^RecName: Full=Apelin receptor;^Eukaryota; Metazoa; Chordata; Craniata; Vertebrata; Euteleostomi; Mammalia; Eutheria; Euarchontoglires; Primates; Haplorrhini; Catarrhini; Hominidae; Homo	neuropeptide F receptor [Nematostella vectensis] >ref|XP_032218055.1| neuropeptide F receptor [Nematostella vectensis] >ref|XP_032218056.1| neuropeptide F receptor [Nematostella vectensis] >ref|XP_032218057.1| neuropeptide F receptor [Nematostella vectensis] >ref|XP_032218058.1| neuropeptide F receptor [Nematostella vectensis] >ref|XP_032218059.1| neuropeptide F receptor [Nematostella vectensis] …	neuropeptide F receptor [Nematostella vectensis] >ref|XP_032218055.1| neuropeptide F receptor [Nematostella vectensis] >ref|XP_032218056.1| neuropeptide F receptor [Nematostella vectensis] >ref|XP_032218057.1| neuropeptide F receptor [Nematostella vectensis] >ref|XP_032218058.1| neuropeptide F receptor [Nematostella vectensis] >ref|XP_032218059.1| neuropeptide F receptor [Nematostella vectensis] …	PF00001.23^7tm_1^7 transmembrane receptor (rhodopsin family)^39-282^E:1.6e-34	sigP:0.99961^^	ExpAA=138.40^PredHel=6^Topology=o26-48i60-82o97-119i140-162o177-199i227-249o	-	GO:0005887^cellular_component^integral component of plasma membrane`GO:0005886^cellular_component^plasma membrane`GO:0060182^molecular_function^apelin receptor activity`GO:0004930^molecular_function^G protein-coupled receptor activity`GO:0038023^molecular_function^signaling receptor activity`GO:0007512^biological_process^adult heart development`GO:0001525^biological_process^angiogenesis`GO:003590…	GO:0005887^cellular_component^integral component of plasma membrane`GO:0005886^cellular_component^plasma membrane`GO:0060182^molecular_function^apelin receptor activity`GO:0004930^molecular_function^G protein-coupled receptor activity`GO:0038023^molecular_function^signaling receptor activity`GO:0007512^biological_process^adult heart development`GO:0001525^biological_process^angiogenesis`GO:003590…	GO:0004930^molecular_function^G protein-coupled receptor activity`GO:0007186^biological_process^G protein-coupled receptor signaling pathway`GO:0016021^cellular_component^integral component of membrane	G-protein coupled receptor activity	-	-	7tm_1	-	0	GO:0007186,GO:0003171,GO:0001525,GO:0007512,GO:0005886,GO:0035904,GO:0004930,GO:0001568,GO:0060976,GO:0007369,GO:0060182,GO:0005887,GO:0043951,GO:0060183,GO:0001947,GO:0016021,GO:0003272,GO:0038023,GO:0007507
NV2.23306	1435	1700	1482	425	835	534	1709	1492	1193	507	870	467	1039.76	1465	615	0.42	-1252	-4547	5.43e-6	0.001291765	0.0791	0.0441	0.0535	0.0535	TRUE	0.7183	NV2.23306	NVE12176	-	CP3A2_like_7	CP3A2_RAT^CP3A2_RAT^Q:105-1604,H:4-497^36.811%ID^E:4.69e-90^RecName: Full=Cytochrome P450 3A2;^Eukaryota; Metazoa; Chordata; Craniata; Vertebrata; Euteleostomi; Mammalia; Eutheria; Euarchontoglires; Glires; Rodentia; Myomorpha; Muroidea; Muridae; Murinae; Rattus	CP3A2_RAT^CP3A2_RAT^Q:35-534,H:4-497^36.811%ID^E:4.57e-94^RecName: Full=Cytochrome P450 3A2;^Eukaryota; Metazoa; Chordata; Craniata; Vertebrata; Euteleostomi; Mammalia; Eutheria; Euarchontoglires; Glires; Rodentia; Myomorpha; Muroidea; Muridae; Murinae; Rattus	cytochrome P450 3A2 [Nematostella vectensis] >gb|EDO45653.1| predicted protein [Nematostella vectensis]	cytochrome P450 3A2 [Nematostella vectensis] >gb|EDO45653.1| predicted protein [Nematostella vectensis]	PF00067.24^p450^Cytochrome P450^73-528^E:5.8e-102	sigP:0.989202^^	ExpAA=24.65^PredHel=1^Topology=i35-57o	-	GO:0005789^cellular_component^endoplasmic reticulum membrane`GO:0070330^molecular_function^aromatase activity`GO:0032451^molecular_function^demethylase activity`GO:0020037^molecular_function^heme binding`GO:0005506^molecular_function^iron ion binding`GO:0004497^molecular_function^monooxygenase activity`GO:0008395^molecular_function^steroid hydroxylase activity`GO:0050649^molecular_function^testos…	GO:0005789^cellular_component^endoplasmic reticulum membrane`GO:0070330^molecular_function^aromatase activity`GO:0032451^molecular_function^demethylase activity`GO:0020037^molecular_function^heme binding`GO:0005506^molecular_function^iron ion binding`GO:0004497^molecular_function^monooxygenase activity`GO:0008395^molecular_function^steroid hydroxylase activity`GO:0050649^molecular_function^testos…	GO:0005506^molecular_function^iron ion binding`GO:0016705^molecular_function^oxidoreductase activity, acting on paired donors, with incorporation or reduction of molecular oxygen`GO:0020037^molecular_function^heme binding`GO:0055114^biological_process^obsolete oxidation-reduction process	heme binding	heme binding	TBXAS1	p450	-	0	GO:0033993,GO:0008395,GO:0005789,GO:0019725,GO:0090066,GO:0019229,GO:0008015,GO:1901700,GO:0045907,GO:0070542,GO:0003674,GO:0032451,GO:0044057,GO:0004497,GO:0097746,GO:0050880,GO:0003013,GO:0051240,GO:0055081,GO:0003824,GO:0016853,GO:0055083,GO:0035150,GO:0030002,GO:0016705,GO:0006873,GO:0030320,GO:0048878,GO:0050789,GO:0070330,GO:0048518,GO:0003018,GO:0030644,GO:0009636,GO:0050896,GO:0001101,GO:…
NV2.17917	1223	942	1087	316	534	332	1457	827	875	377	556	290	730.41	1053	408	0.388	-1367	-4537	5.71e-6	0.001304681	0.101	0.0468	0.0637	0.0637	TRUE	13392	NV2.17917	NVE16340	-	DUS1_like_1	DUS1_HUMAN^DUS1_HUMAN^Q:213-1127,H:22-313^44.66%ID^E:3.64e-82^RecName: Full=Dual specificity protein phosphatase 1 {ECO:0000305};^Eukaryota; Metazoa; Chordata; Craniata; Vertebrata; Euteleostomi; Mammalia; Eutheria; Euarchontoglires; Primates; Haplorrhini; Catarrhini; Hominidae; Homo,DUS1B_XENLA^DUS1B_XENLA^Q:1430-2065,H:118-315^50.935%ID^E:2.75e-58^RecName: Full=Dual specificity protein phosphat…	DUS1A_XENLA^DUS1A_XENLA^Q:54-193,H:176-315^67.143%ID^E:2.19e-63^RecName: Full=Dual specificity protein phosphatase 1-A {ECO:0000305};^Eukaryota; Metazoa; Chordata; Craniata; Vertebrata; Euteleostomi; Amphibia; Batrachia; Anura; Pipoidea; Pipidae; Xenopodinae; Xenopus; Xenopus,DUS1_HUMAN^DUS1_HUMAN^Q:62-171,H:22-132^32.143%ID^E:2.84e-13^RecName: Full=Dual specificity protein phosphatase 1 {ECO:000…	dual specificity protein phosphatase 1 [Nematostella vectensis]	dual specificity protein phosphatase 1 [Nematostella vectensis]	PF00581.22^Rhodanese^Rhodanese-like domain^64-129^E:9.1e-09,PF00581.22^Rhodanese^Rhodanese-like domain^64-169^E:9.5e-10`PF00782.22^DSPc^Dual specificity phosphatase, catalytic domain^234-364^E:7.4e-42,PF00782.22^DSPc^Dual specificity phosphatase, catalytic domain^61-191^E:2.1e-42	sigP:0.9993^^,sigP:0.999179^^	-	-	GO:0005737^cellular_component^cytoplasm`GO:0005634^cellular_component^nucleus`GO:0019838^molecular_function^growth factor binding`GO:0017017^molecular_function^MAP kinase tyrosine/serine/threonine phosphatase activity`GO:0051019^molecular_function^mitogen-activated protein kinase binding`GO:0004721^molecular_function^phosphoprotein phosphatase activity`GO:0106306^molecular_function^protein serine…	GO:0005737^cellular_component^cytoplasm`GO:0005634^cellular_component^nucleus`GO:0017017^molecular_function^MAP kinase tyrosine/serine/threonine phosphatase activity`GO:0106306^molecular_function^protein serine phosphatase activity`GO:0004722^molecular_function^protein serine/threonine phosphatase activity`GO:0106307^molecular_function^protein threonine phosphatase activity`GO:0004725^molecular_f…	-	protein tyrosine/threonine phosphatase activity	protein tyrosine/threonine phosphatase activity	DUSP1	DSPc,Rhodanese	-	0	GO:0009892,GO:0032355,GO:0016791,GO:0010942,GO:0009636,GO:0017017,GO:0010558,GO:0001706,GO:0032526,GO:0009416,GO:0010646,GO:0023057,GO:0008330,GO:0051321,GO:0023051,GO:0008285,GO:0007154,GO:0016787,GO:0010038,GO:0010243,GO:0023052,GO:0031960,GO:0000188,GO:0035970,GO:0019900,GO:0010563,GO:0019538,GO:0033993,GO:0006464,GO:0006807,GO:0019899,GO:1990869,GO:0009890,GO:0003674,GO:0006470,GO:0033549,GO:…
NV2.23893	2634	2795	2500	680	1446	958	3137	2452	2013	812	1507	838	1793.17	2534	1052	0.415	-1268	-4538	5.69e-6	0.001304681	0.0941	0.0414	0.0556	0.0556	TRUE	0.5684	NV2.23893	NVE26194	-	B2CL1_like_2	B2CL1_HUMAN^B2CL1_HUMAN^Q:291-659,H:81-204^35.484%ID^E:3.94e-19^RecName: Full=Bcl-2-like protein 1;^Eukaryota; Metazoa; Chordata; Craniata; Vertebrata; Euteleostomi; Mammalia; Eutheria; Euarchontoglires; Primates; Haplorrhini; Catarrhini; Hominidae; Homo,B2CL1_HUMAN^B2CL1_HUMAN^Q:330-698,H:81-204^35.484%ID^E:4.02e-19^RecName: Full=Bcl-2-like protein 1;^Eukaryota; Metazoa; Chordata; Craniata; Vert…	B2CL1_HUMAN^B2CL1_HUMAN^Q:43-165,H:81-204^35.484%ID^E:1.95e-21^RecName: Full=Bcl-2-like protein 1;^Eukaryota; Metazoa; Chordata; Craniata; Vertebrata; Euteleostomi; Mammalia; Eutheria; Euarchontoglires; Primates; Haplorrhini; Catarrhini; Hominidae; Homo	bcl-2-like protein 1 [Nematostella vectensis] >ref|XP_032236318.1| bcl-2-like protein 1 [Nematostella vectensis]	bcl-2-like protein 1 [Nematostella vectensis] >ref|XP_032236318.1| bcl-2-like protein 1 [Nematostella vectensis]	PF00452.21^Bcl-2^Apoptosis regulator proteins, Bcl-2 family^52-149^E:6e-28	sigP:0.999295^^	ExpAA=19.44^PredHel=1^Topology=i166-185o	-	GO:0097136^cellular_component^Bcl-2 family protein complex`GO:0005813^cellular_component^centrosome`GO:0005737^cellular_component^cytoplasm`GO:0005829^cellular_component^cytosol`GO:0016021^cellular_component^integral component of membrane`GO:0005743^cellular_component^mitochondrial inner membrane`GO:0005759^cellular_component^mitochondrial matrix`GO:0005741^cellular_component^mitochondrial outer …	GO:0097136^cellular_component^Bcl-2 family protein complex`GO:0005813^cellular_component^centrosome`GO:0005737^cellular_component^cytoplasm`GO:0005829^cellular_component^cytosol`GO:0016021^cellular_component^integral component of membrane`GO:0005743^cellular_component^mitochondrial inner membrane`GO:0005759^cellular_component^mitochondrial matrix`GO:0005741^cellular_component^mitochondrial outer …	GO:0042981^biological_process^regulation of apoptotic process	extrinsic apoptotic signaling pathway in absence of ligand	extrinsic apoptotic signaling pathway in absence of ligand	MCL1	5-FTHF_cyc-lig,Bcl-2,WD40	-	0	GO:0023051,GO:0008219,GO:0023057,GO:0007154,GO:0009967,GO:0034097,GO:0043066,GO:0022008,GO:0010001,GO:0007275,GO:0042221,GO:0005739,GO:0042802,GO:0046982,GO:0002903,GO:0043229,GO:0010646,GO:0009894,GO:0010942,GO:0009892,GO:0019904,GO:0002376,GO:0031329,GO:0009966,GO:0010941,GO:0043067,GO:0051607,GO:0009895,GO:0033554,GO:0043065,GO:0007005,GO:0023056,GO:0001782,GO:0019901,GO:0031965,GO:0016043,GO:…
NV2.7554	3238	5484	2684	1050	1806	1284	3857	4812	2161	1253	1882	1123	2514.67	3610	1419	0.393	-1346	-4532	5.84e-6	0.00131006	0.1093	0.0404	0.0631	0.0631	TRUE	0.2057	NV2.7554	NVE2773	-	CC14A_like_4	CC14A_MOUSE^CC14A_MOUSE^Q:230-1231,H:8-331^40.936%ID^E:2.48e-79^RecName: Full=Dual specificity protein phosphatase CDC14A;^Eukaryota; Metazoa; Chordata; Craniata; Vertebrata; Euteleostomi; Mammalia; Eutheria; Euarchontoglires; Glires; Rodentia; Myomorpha; Muroidea; Muridae; Murinae; Mus; Mus	CC14A_MOUSE^CC14A_MOUSE^Q:20-353,H:8-331^40.936%ID^E:1.29e-85^RecName: Full=Dual specificity protein phosphatase CDC14A;^Eukaryota; Metazoa; Chordata; Craniata; Vertebrata; Euteleostomi; Mammalia; Eutheria; Euarchontoglires; Glires; Rodentia; Myomorpha; Muroidea; Muridae; Murinae; Mus; Mus	dual specificity protein phosphatase CDC14A [Nematostella vectensis]	dual specificity protein phosphatase CDC14A [Nematostella vectensis]	PF14671.8^DSPn^Dual specificity protein phosphatase, N-terminal half^25-173^E:7.5e-39`PF00102.29^Y_phosphatase^Protein-tyrosine phosphatase^281-343^E:3.6e-05`PF00782.22^DSPc^Dual specificity phosphatase, catalytic domain^289-343^E:3.7e-11	sigP:0.99866^^	-	-	GO:0005813^cellular_component^centrosome`GO:0005737^cellular_component^cytoplasm`GO:0005829^cellular_component^cytosol`GO:1902636^cellular_component^kinociliary basal body`GO:0060091^cellular_component^kinocilium`GO:0072686^cellular_component^mitotic spindle`GO:0016604^cellular_component^nuclear body`GO:0005730^cellular_component^nucleolus`GO:0005654^cellular_component^nucleoplasm`GO:0000922^cell…	GO:0005813^cellular_component^centrosome`GO:0005737^cellular_component^cytoplasm`GO:0005829^cellular_component^cytosol`GO:1902636^cellular_component^kinociliary basal body`GO:0060091^cellular_component^kinocilium`GO:0072686^cellular_component^mitotic spindle`GO:0016604^cellular_component^nuclear body`GO:0005730^cellular_component^nucleolus`GO:0005654^cellular_component^nucleoplasm`GO:0000922^cell…	GO:0004725^molecular_function^protein tyrosine phosphatase activity`GO:0006470^biological_process^protein dephosphorylation	dual specificity protein phosphatase	dual specificity protein phosphatase	-	DSPc,DSPn	-	0	GO:0051301,GO:0106307,GO:0005730,GO:0106306,GO:0060271,GO:0004725,GO:0006470,GO:0000226,GO:0005813,GO:0005654,GO:0005829,GO:1902636,GO:0000922,GO:0004722,GO:0008138,GO:0,GO:0005737,GO:0032426,GO:0072686,GO:0016604,GO:0060091
NV2.29	2885	2914	2153	818	1328	980	3436	2557	1733	976	1384	857	1824.01	2575	1072	0.417	-1264	-4515	6.34e-6	0.001396764	0.0868	0.0414	0.0558	0.0558	TRUE	0.1007	NV2.29	NVE9633	-	Y9801_like_1	Y9801_DROME^Y9801_DROME^Q:337-1425,H:244-679^34.703%ID^E:1.17e-56^RecName: Full=PP2C-like domain-containing protein CG9801;^Eukaryota; Metazoa; Ecdysozoa; Arthropoda; Hexapoda; Insecta; Pterygota; Neoptera; Endopterygota; Diptera; Brachycera; Muscomorpha; Ephydroidea; Drosophilidae; Drosophila; Sophophora,Y9801_DROME^Y9801_DROME^Q:459-1547,H:244-679^34.703%ID^E:8.26e-57^RecName: Full=PP2C-like do…	Y9801_DROME^Y9801_DROME^Q:138-500,H:244-679^34.703%ID^E:3.36e-58^RecName: Full=PP2C-like domain-containing protein CG9801;^Eukaryota; Metazoa; Ecdysozoa; Arthropoda; Hexapoda; Insecta; Pterygota; Neoptera; Endopterygota; Diptera; Brachycera; Muscomorpha; Ephydroidea; Drosophilidae; Drosophila; Sophophora,Y9801_DROME^Y9801_DROME^Q:111-473,H:244-679^34.703%ID^E:8.08e-59^RecName: Full=PP2C-like doma…	PP2C-like domain-containing protein CG9801 isoform X1 [Nematostella vectensis],PP2C-like domain-containing protein CG9801 isoform X2 [Nematostella vectensis]	PP2C-like domain-containing protein CG9801 isoform X2 [Nematostella vectensis],PP2C-like domain-containing protein CG9801 isoform X1 [Nematostella vectensis]	PF13672.8^PP2C_2^Protein phosphatase 2C^95-272^E:2.5e-08,PF13672.8^PP2C_2^Protein phosphatase 2C^168-345^E:3.4e-08,PF13672.8^PP2C_2^Protein phosphatase 2C^141-318^E:3.1e-08	sigP:0.99771^^,sigP:0.997466^^,sigP:0.999354^^	-	-	GO:0016791^molecular_function^phosphatase activity	GO:0016791^molecular_function^phosphatase activity	-	Protein phosphatase 2C	Protein phosphatase 2C	-	PP2C_2	-	0	GO:0016791
NV2.5228	92	139	100	231	229	294	110	122	81	276	239	257	180.6	104	257	2476	1308	4462	8.12e-6	0.001754551	0.0155	0.0745	0.0553	0.0553	TRUE	0.4151	NV2.5228	NVE3871	-	MAFG_like_1	MAFG_CHICK^MAFG_CHICK^Q:290-607,H:22-123^45.283%ID^E:7.33e-19^RecName: Full=Transcription factor MafG;^Eukaryota; Metazoa; Chordata; Craniata; Vertebrata; Euteleostomi; Archelosauria; Archosauria; Dinosauria; Saurischia; Theropoda; Coelurosauria; Aves; Neognathae; Galloanserae; Galliformes; Phasianidae; Phasianinae; Gallus	MAFG_CHICK^MAFG_CHICK^Q:97-202,H:22-123^45.283%ID^E:6.41e-20^RecName: Full=Transcription factor MafG;^Eukaryota; Metazoa; Chordata; Craniata; Vertebrata; Euteleostomi; Archelosauria; Archosauria; Dinosauria; Saurischia; Theropoda; Coelurosauria; Aves; Neognathae; Galloanserae; Galliformes; Phasianidae; Phasianinae; Gallus	transcription factor MafG [Nematostella vectensis]	transcription factor MafG [Nematostella vectensis]	PF03131.19^bZIP_Maf^bZIP Maf transcription factor^99-189^E:4.4e-21	sigP:0.999766^^	-	-	GO:0005634^cellular_component^nucleus`GO:0001228^molecular_function^DNA-binding transcription activator activity, RNA polymerase II-specific`GO:0000981^molecular_function^DNA-binding transcription factor activity, RNA polymerase II-specific`GO:0046982^molecular_function^protein heterodimerization activity`GO:0000978^molecular_function^RNA polymerase II cis-regulatory region sequence-specific DNA …	GO:0005634^cellular_component^nucleus`GO:0001228^molecular_function^DNA-binding transcription activator activity, RNA polymerase II-specific`GO:0000981^molecular_function^DNA-binding transcription factor activity, RNA polymerase II-specific`GO:0046982^molecular_function^protein heterodimerization activity`GO:0000978^molecular_function^RNA polymerase II cis-regulatory region sequence-specific DNA …	GO:0003677^molecular_function^DNA binding`GO:0006355^biological_process^regulation of transcription, DNA-templated	lens fiber cell differentiation	lens fiber cell differentiation	MAF	Maf_N,bZIP_Maf	TF_bZIP	1	GO:0007281,GO:0016477,GO:0022414,GO:0032502,GO:0003690,GO:0010629,GO:0005575,GO:0001667,GO:0009058,GO:0006928,GO:0010604,GO:0008152,GO:0032504,GO:0009889,GO:0003700,GO:0022412,GO:0031327,GO:0005622,GO:0031323,GO:0031325,GO:0010556,GO:0010628,GO:0001708,GO:0009653,GO:0009059,GO:0030707,GO:0009888,GO:0042127,GO:0005488,GO:0007297,GO:0032330,GO:0008150,GO:0031324,GO:0045604,GO:0007292,GO:0018130,GO:…
NV2.20738	1949	2660	3378	998	1296	1633	2321	2334	2719	1191	1351	1429	1890.87	2458	1324	0.538	-0.893	-4454	8.42e-6	0.001787832	0.0075	0.0413	0.0284	0.0284	TRUE	0.1051	NV2.20738	NVE5327,NVE6542,NVE2594,NVE2596	-	ECT_like_14	ECT_ACRMI^ECT_ACRMI^Q:1470-1679,H:255-324^38.571%ID^E:1.03e-07^RecName: Full=Ectin {ECO:0000303|PubMed:23765379};^Eukaryota; Metazoa; Cnidaria; Anthozoa; Hexacorallia; Scleractinia; Astrocoeniina; Acroporidae; Acropora,ECT_ACRMI^ECT_ACRMI^Q:1503-1721,H:255-328^40.541%ID^E:7.52e-08^RecName: Full=Ectin {ECO:0000303|PubMed:23765379};^Eukaryota; Metazoa; Cnidaria; Anthozoa; Hexacorallia; Scleractinia…	NAS15_CAEEL^NAS15_CAEEL^Q:94-290,H:345-571^28.692%ID^E:1.44e-10^RecName: Full=Zinc metalloproteinase nas-15;^Eukaryota; Metazoa; Ecdysozoa; Nematoda; Chromadorea; Rhabditida; Rhabditina; Rhabditomorpha; Rhabditoidea; Rhabditidae; Peloderinae; Caenorhabditis,NAS15_CAEEL^NAS15_CAEEL^Q:83-267,H:345-571^27.468%ID^E:1.49e-08^RecName: Full=Zinc metalloproteinase nas-15;^Eukaryota; Metazoa; Ecdysozoa; N…	uncharacterized protein LOC5509690 [Nematostella vectensis]	uncharacterized protein LOC5509690 [Nematostella vectensis]	PF01549.26^ShK^ShK domain-like^52-89^E:0.0002`PF01549.26^ShK^ShK domain-like^101-138^E:0.00015`PF01549.26^ShK^ShK domain-like^154-191^E:0.00026`PF01549.26^ShK^ShK domain-like^252-290^E:0.00029`PF01549.26^ShK^ShK domain-like^305-342^E:9.2e-05`PF01549.26^ShK^ShK domain-like^350-387^E:0.0015`PF00188.28^CAP^Cysteine-rich secretory protein family^493-549^E:2.1e-06,PF01549.26^ShK^ShK domain-like^36-73^…	sigP:0.27305^CS^pos:,sigP:0.995605^^,sigP:0.003276^CS^pos:,sigP:0.007068^CS^pos:	-	-	GO:0005576^cellular_component^extracellular region	GO:0005576^cellular_component^extracellular region,GO:0005576^cellular_component^extracellular region`GO:0004222^molecular_function^metalloendopeptidase activity`GO:0008270^molecular_function^zinc ion binding	-	CC domain	CC domain	-	CC,ShK	-	0	GO:0004222,GO:0005576,GO:0008270
NV2.10175	1802	868	929	248	360	581	2146	762	748	296	375	508	805.88	1219	393	0.323	-1.63	-4435	9.19e-6	0.001883632	0.2205	0.046	0.0956	0.0956	TRUE	53014	NV2.10175	NVE2428	-	-	-	-	uncharacterized protein LOC5509862 [Nematostella vectensis] >gb|EDO38286.1| predicted protein [Nematostella vectensis]	uncharacterized protein LOC5509862 [Nematostella vectensis] >gb|EDO38286.1| predicted protein [Nematostella vectensis]	PF15711.7^ILEI^Interleukin-like EMT inducer^163-253^E:1.2e-14	sigP:0.143274^CS^pos:	-	-	-	-	-	calcium ion binding	calcium ion binding	-	7tm_2,CUB,EGF,EGF_CA,Ephrin_rec_like,ILEI,Ldl_recept_a,Ldl_recept_b,MAM,SRCR,Trefoil,WSC,fn2,hEGF	-	0	-
NV2.11928	149	146	54	16	30	22	177	128	43	19	31	19	69.78	116	23	0.2	-2322	-4437	9.14e-6	0.001883632	0.2563	0.1329	0.1709	0.1709	TRUE	0.1467	NV2.11928	NVE21224	-	-	-	-	uncharacterized protein LOC116619181 [Nematostella vectensis]	uncharacterized protein LOC116619181 [Nematostella vectensis]	-	sigP:0.998378^^	ExpAA=181.47^PredHel=8^Topology=i25-47o127-149i162-184o204-226i247-269o293-315i352-374o401-423i	-	-	-	-	-	-	-	Frizzled	-	0	-
NV2.15793	730	912	718	308	366	332	870	800	578	368	381	290	547.87	749	346	0.462	-1113	-4426	9.58e-6	0.001898901	0.0314	0.0499	0.0434	0.0434	TRUE	0.479	NV2.15793	NVE730	-	-	-	-	predicted protein [Nematostella vectensis]	predicted protein [Nematostella vectensis]	-	sigP:0.999497^^	-	-	-	-	-	-	-	-	-	-	0	-
NV2.22646	758	597	322	192	156	146	903	524	259	229	163	128	367.56	562	173	0.308	-1699	-4428	9.49e-6	0.001898901	0.2155	0.0558	0.1022	0.1022	TRUE	0.1304	NV2.22646	NVE2350,NVE20830	-	MBNL3_like_1	MBNL3_HUMAN^MBNL3_HUMAN^Q:264-911,H:10-245^50.847%ID^E:1.41e-65^RecName: Full=Muscleblind-like protein 3;^Eukaryota; Metazoa; Chordata; Craniata; Vertebrata; Euteleostomi; Mammalia; Eutheria; Euarchontoglires; Primates; Haplorrhini; Catarrhini; Hominidae; Homo`MBNL3_HUMAN^MBNL3_HUMAN^Q:684-1343,H:10-235^36.087%ID^E:2.51e-29^RecName: Full=Muscleblind-like protein 3;^Eukaryota; Metazoa; Chordata; C…	MBNL3_HUMAN^MBNL3_HUMAN^Q:25-298,H:10-299^44.966%ID^E:4.08e-76^RecName: Full=Muscleblind-like protein 3;^Eukaryota; Metazoa; Chordata; Craniata; Vertebrata; Euteleostomi; Mammalia; Eutheria; Euarchontoglires; Primates; Haplorrhini; Catarrhini; Hominidae; Homo`MBNL3_HUMAN^MBNL3_HUMAN^Q:165-389,H:10-235^37.759%ID^E:2.96e-39^RecName: Full=Muscleblind-like protein 3;^Eukaryota; Metazoa; Chordata; Cra…	muscleblind-like protein 3 isoform X6 [Nematostella vectensis],muscleblind-like protein 3 isoform X2 [Nematostella vectensis],muscleblind-like protein 3 isoform X5 [Nematostella vectensis],muscleblind-like protein 2 isoform X3 [Nematostella vectensis],muscleblind-like protein 3 [Nematostella vectensis],muscleblind-like protein 1 isoform X4 [Nematostella vectensis]	muscleblind-like protein 3 isoform X5 [Nematostella vectensis],muscleblind-like protein 3 isoform X2 [Nematostella vectensis],muscleblind-like protein 3 [Nematostella vectensis],muscleblind-like protein 2 isoform X3 [Nematostella vectensis],muscleblind-like protein 2 isoform X8 [Nematostella vectensis],muscleblind-like protein 1 isoform X4 [Nematostella vectensis]	PF14608.8^zf-CCCH_2^RNA-binding, Nab2-type zinc finger^35-55^E:2.4`PF14608.8^zf-CCCH_2^RNA-binding, Nab2-type zinc finger^69-87^E:0.11`PF14608.8^zf-CCCH_2^RNA-binding, Nab2-type zinc finger^211-229^E:0.12,PF14608.8^zf-CCCH_2^RNA-binding, Nab2-type zinc finger^64-84^E:2.8`PF14608.8^zf-CCCH_2^RNA-binding, Nab2-type zinc finger^98-116^E:0.12`PF14608.8^zf-CCCH_2^RNA-binding, Nab2-type zinc finger^240…	sigP:0.999046^^,sigP:0.996378^^,sigP:0.999123^^,sigP:0.999371^^,sigP:0.994838^^,sigP:0.995617^^	-	-	GO:0005737^cellular_component^cytoplasm`GO:0005654^cellular_component^nucleoplasm`GO:0046872^molecular_function^metal ion binding`GO:0003723^molecular_function^RNA binding`GO:0006397^biological_process^mRNA processing`GO:0007275^biological_process^multicellular organism development`GO:0045662^biological_process^negative regulation of myoblast differentiation`GO:0000381^biological_process^regulati…	GO:0005737^cellular_component^cytoplasm`GO:0005654^cellular_component^nucleoplasm`GO:0046872^molecular_function^metal ion binding`GO:0003723^molecular_function^RNA binding`GO:0006397^biological_process^mRNA processing`GO:0007275^biological_process^multicellular organism development`GO:0045662^biological_process^negative regulation of myoblast differentiation`GO:0000381^biological_process^regulati…	-	RNA splicing	RNA splicing	MBNL2	zf-CCCH,zf-CCCH_2	-	0	GO:0008152,GO:0032504,GO:0030017,GO:0010494,GO:0008380,GO:0022613,GO:0014706,GO:0000380,GO:0019725,GO:0031981,GO:0036464,GO:0005575,GO:0009790,GO:0022414,GO:0032502,GO:0009888,GO:0005488,GO:0009653,GO:0032991,GO:0005829,GO:0031323,GO:0035108,GO:0006376,GO:0005622,GO:0000381,GO:0000003,GO:0009987,GO:0005623,GO:0030326,GO:0012501,GO:0009792,GO:0030016,GO:0010468,GO:0000245,GO:0007618,GO:0008150,GO:…
NV2.14187	1189	1293	1037	266	630	299	1416	1135	835	317	657	262	770.2	1129	412	0.365	-1454	-4399	1.09e-5	0.002119978	0.1505	0.0464	0.0771	0.0771	TRUE	0.4834	NV2.14187	NVE22736	-	GUS_like_1	GUS_DROME^GUS_DROME^Q:636-1484,H:1-276^56.89%ID^E:8.18e-107^RecName: Full=Protein gustavus {ECO:0000312|EMBL:AAM68373.2};^Eukaryota; Metazoa; Ecdysozoa; Arthropoda; Hexapoda; Insecta; Pterygota; Neoptera; Endopterygota; Diptera; Brachycera; Muscomorpha; Ephydroidea; Drosophilidae; Drosophila; Sophophora,GUS_DROME^GUS_DROME^Q:2280-3128,H:1-276^56.89%ID^E:9.88e-103^RecName: Full=Protein gustavus {E…	GUS_DROME^GUS_DROME^Q:1-283,H:1-276^57.597%ID^E:1.82e-115^RecName: Full=Protein gustavus {ECO:0000312|EMBL:AAM68373.2};^Eukaryota; Metazoa; Ecdysozoa; Arthropoda; Hexapoda; Insecta; Pterygota; Neoptera; Endopterygota; Diptera; Brachycera; Muscomorpha; Ephydroidea; Drosophilidae; Drosophila; Sophophora,GUS_DROME^GUS_DROME^Q:46-328,H:1-276^57.597%ID^E:9.24e-115^RecName: Full=Protein gustavus {ECO:0…	protein gustavus isoform X1 [Nematostella vectensis]	protein gustavus isoform X1 [Nematostella vectensis]	PF00622.30^SPRY^SPRY domain^104-228^E:5.9e-18`PF07525.18^SOCS_box^SOCS box^241-281^E:3.7e-13,PF00622.30^SPRY^SPRY domain^149-273^E:8.3e-18`PF07525.18^SOCS_box^SOCS box^286-326^E:4.6e-13	sigP:0.999273^^,sigP:0.999212^^	-	-	GO:0005938^cellular_component^cell cortex`GO:0031466^cellular_component^Cul5-RING ubiquitin ligase complex`GO:0005737^cellular_component^cytoplasm`GO:0070449^cellular_component^elongin complex`GO:0005634^cellular_component^nucleus`GO:0048471^cellular_component^perinuclear region of cytoplasm`GO:0045495^cellular_component^pole plasm`GO:0019005^cellular_component^SCF ubiquitin ligase complex`GO:003…	GO:0005938^cellular_component^cell cortex`GO:0031466^cellular_component^Cul5-RING ubiquitin ligase complex`GO:0005737^cellular_component^cytoplasm`GO:0070449^cellular_component^elongin complex`GO:0005634^cellular_component^nucleus`GO:0048471^cellular_component^perinuclear region of cytoplasm`GO:0045495^cellular_component^pole plasm`GO:0019005^cellular_component^SCF ubiquitin ligase complex`GO:003…	GO:0005515^molecular_function^protein binding	protein modification by small protein conjugation	protein modification by small protein conjugation	SPSB4	HSP20,SOCS_box,SPRY	-	0	GO:0035017,GO:0009952,GO:0019222,GO:0005634,GO:0000151,GO:0016740,GO:0032501,GO:0005737,GO:0035556,GO:0005515,GO:0007552,GO:0008150,GO:0007292,GO:0009948,GO:0007389,GO:0007315,GO:0009987,GO:0000003,GO:0005623,GO:0005622,GO:0009791,GO:0016567,GO:0007280,GO:0045495,GO:0003824,GO:0030707,GO:0007314,GO:0009653,GO:0007308,GO:0005488,GO:0009888,GO:0030703,GO:0032502,GO:0022414,GO:0016477,GO:0007281,GO:…
NV2.17799	566	487	298	148	144	163	674	427	240	177	150	143	301.78	447	157	0.35	-1514	-4.38	1.19e-5	0.002274752	0.1302	0.0598	0.0817	0.0817	TRUE	0.1227	NV2.17799	NVE15616	-	PAI2B_like_1	PAI2B_HUMAN^PAI2B_HUMAN^Q:750-1091,H:29-122^35.897%ID^E:5.09e-07^RecName: Full=Polyadenylate-binding protein-interacting protein 2B;^Eukaryota; Metazoa; Chordata; Craniata; Vertebrata; Euteleostomi; Mammalia; Eutheria; Euarchontoglires; Primates; Haplorrhini; Catarrhini; Hominidae; Homo	PAI2B_MOUSE^PAI2B_MOUSE^Q:11-124,H:42-135^38.261%ID^E:2.12e-17^RecName: Full=Polyadenylate-binding protein-interacting protein 2B;^Eukaryota; Metazoa; Chordata; Craniata; Vertebrata; Euteleostomi; Mammalia; Eutheria; Euarchontoglires; Glires; Rodentia; Myomorpha; Muroidea; Muridae; Murinae; Mus; Mus	polyadenylate-binding protein-interacting protein 2 [Nematostella vectensis] >gb|EDO31706.1| predicted protein [Nematostella vectensis]	polyadenylate-binding protein-interacting protein 2 [Nematostella vectensis] >gb|EDO31706.1| predicted protein [Nematostella vectensis]	PF07145.17^PAM2^Ataxin-2 C-terminal region^108-124^E:6.9e-07	sigP:0.999897^^	-	-	GO:0005737^cellular_component^cytoplasm`GO:0030371^molecular_function^translation repressor activity`GO:0000900^molecular_function^translation repressor activity, mRNA regulatory element binding`GO:0017148^biological_process^negative regulation of translation`GO:0045947^biological_process^negative regulation of translational initiation	GO:0005737^cellular_component^cytoplasm`GO:0008143^molecular_function^poly(A) binding`GO:0030371^molecular_function^translation repressor activity`GO:0000900^molecular_function^translation repressor activity, mRNA regulatory element binding`GO:0017148^biological_process^negative regulation of translation`GO:0045947^biological_process^negative regulation of translational initiation	-	poly(A) binding protein interacting protein 2B	poly(A) binding protein interacting protein 2B	PAIP2B	PAM2	-	0	GO:0032269,GO:0060255,GO:0005515,GO:0005737,GO:0017148,GO:0045947,GO:0051246,GO:0019222,GO:0010605,GO:0040008,GO:0031326,GO:2000113,GO:0050794,GO:0065007,GO:0097159,GO:0032268,GO:0000900,GO:0009892,GO:0006417,GO:0030371,GO:0001558,GO:0010468,GO:0010608,GO:0051128,GO:0031324,GO:0010558,GO:0051172,GO:0008150,GO:0051171,GO:0050789,GO:0005488,GO:0045182,GO:0034248,GO:0031323,GO:0006446,GO:0010556,GO:…
NV2.4355	1222	962	1424	382	568	626	1456	844	1146	456	592	548	840.25	1149	532	0.463	-1.11	-4367	1.26e-5	0.002373981	0.0419	0.0456	0.0451	0.0451	TRUE	0.101	NV2.4355	NVE22302	-	GBS76_like_1	GBS76_DROME^GBS76_DROME^Q:135-731,H:451-633^33.171%ID^E:3.77e-21^RecName: Full=Glycogen-binding subunit 76A;^Eukaryota; Metazoa; Ecdysozoa; Arthropoda; Hexapoda; Insecta; Pterygota; Neoptera; Endopterygota; Diptera; Brachycera; Muscomorpha; Ephydroidea; Drosophilidae; Drosophila; Sophophora	GBS76_DROME^GBS76_DROME^Q:45-243,H:451-633^33.171%ID^E:2.39e-23^RecName: Full=Glycogen-binding subunit 76A;^Eukaryota; Metazoa; Ecdysozoa; Arthropoda; Hexapoda; Insecta; Pterygota; Neoptera; Endopterygota; Diptera; Brachycera; Muscomorpha; Ephydroidea; Drosophilidae; Drosophila; Sophophora	glycogen-binding subunit 76A [Nematostella vectensis]	glycogen-binding subunit 76A [Nematostella vectensis]	PF03370.15^CBM_21^Carbohydrate/starch-binding module (family 21)^137-241^E:2.4e-27`PF16760.7^CBM53^Starch/carbohydrate-binding module (family 53)^163-242^E:7.7e-14	sigP:0.608912^^	-	-	GO:0000164^cellular_component^protein phosphatase type 1 complex`GO:2001069^molecular_function^glycogen binding`GO:0008157^molecular_function^protein phosphatase 1 binding`GO:0005979^biological_process^regulation of glycogen biosynthetic process	GO:0000164^cellular_component^protein phosphatase type 1 complex`GO:2001069^molecular_function^glycogen binding`GO:0008157^molecular_function^protein phosphatase 1 binding`GO:0005979^biological_process^regulation of glycogen biosynthetic process	GO:0005515^molecular_function^protein binding`GO:2001070^molecular_function^starch binding	Protein phosphatase 1, regulatory subunit	Protein phosphatase 1, regulatory subunit	PPP1R3E	CBM_21	-	0	GO:0000164,GO:2001069,GO:0005979,GO:0005515,GO:0008157,GO:2001070
NV2.23310	50228	52374	33202	10716	24157	11122	59826	45955	26729	12790	25175	9730	30034.22	44170	15898	0.36	-1474	-4361	1.3e-5	0.002408757	0.203	0.038	0.0823	0.0823	TRUE	0.2934	NV2.23310	NVE12172	-	LARP6_like_1	LARP6_HUMAN^LARP6_HUMAN^Q:556-1098,H:72-272^39.303%ID^E:3.53e-36^RecName: Full=La-related protein 6;^Eukaryota; Metazoa; Chordata; Craniata; Vertebrata; Euteleostomi; Mammalia; Eutheria; Euarchontoglires; Primates; Haplorrhini; Catarrhini; Hominidae; Homo,LARP6_HUMAN^LARP6_HUMAN^Q:556-1098,H:72-272^39.303%ID^E:4.67e-36^RecName: Full=La-related protein 6;^Eukaryota; Metazoa; Chordata; Craniata; Ve…	LARP6_HUMAN^LARP6_HUMAN^Q:60-373,H:72-385^32.84%ID^E:3.26e-39^RecName: Full=La-related protein 6;^Eukaryota; Metazoa; Chordata; Craniata; Vertebrata; Euteleostomi; Mammalia; Eutheria; Euarchontoglires; Primates; Haplorrhini; Catarrhini; Hominidae; Homo,LARP6_HUMAN^LARP6_HUMAN^Q:60-446,H:72-491^32.723%ID^E:1.12e-50^RecName: Full=La-related protein 6;^Eukaryota; Metazoa; Chordata; Craniata; Vertebr…	la-related protein 6 [Nematostella vectensis] >gb|EDO45578.1| predicted protein [Nematostella vectensis]	la-related protein 6 [Nematostella vectensis] >gb|EDO45578.1| predicted protein [Nematostella vectensis]	PF05383.19^La^La domain^84-142^E:1.8e-22,PF05383.19^La^La domain^84-142^E:2.4e-22`PF12901.9^SUZ-C^SUZ-C motif^425-437^E:8.4e-06	sigP:0.99955^^	-	-	GO:0005737^cellular_component^cytoplasm`GO:0005634^cellular_component^nucleus`GO:0005844^cellular_component^polysome`GO:1990904^cellular_component^ribonucleoprotein complex`GO:0048027^molecular_function^mRNA 5'-UTR binding`GO:0017022^molecular_function^myosin binding`GO:0035613^molecular_function^RNA stem-loop binding`GO:1990825^molecular_function^sequence-specific mRNA binding`GO:0032967^biologi…	GO:0005737^cellular_component^cytoplasm`GO:0005634^cellular_component^nucleus`GO:0005844^cellular_component^polysome`GO:1990904^cellular_component^ribonucleoprotein complex`GO:0048027^molecular_function^mRNA 5'-UTR binding`GO:0017022^molecular_function^myosin binding`GO:0035613^molecular_function^RNA stem-loop binding`GO:1990825^molecular_function^sequence-specific mRNA binding`GO:0032967^biologi…	-	La ribonucleoprotein domain family member 6	La ribonucleoprotein domain family member 6	LARP6	La,Pkinase,SUZ-C	-	0	GO:0009889,GO:0032270,GO:0010604,GO:0048519,GO:2000112,GO:0005575,GO:0010629,GO:0017022,GO:0043231,GO:0043226,GO:1901363,GO:0031328,GO:1990825,GO:0080090,GO:0003674,GO:1902416,GO:0032965,GO:0005488,GO:0045727,GO:0051171,GO:0010714,GO:0051247,GO:0048027,GO:0050789,GO:0048518,GO:0032991,GO:0032967,GO:0051173,GO:0010556,GO:0010628,GO:0034248,GO:0009891,GO:0031325,GO:0031323,GO:0005622,GO:0010712,GO:…
NV2.8042	886	691	1274	363	304	493	1055	606	1026	433	317	431	644.77	896	394	0.44	-1185	-4.35	1.36e-5	0.002493399	0.0589	0.048	0.0517	0.0517	TRUE	0.9574	NV2.8042	NVE24669,NVE13646	-	FXRD2_like_13	FXRD2_HUMAN^FXRD2_HUMAN^Q:334-2130,H:32-641^53.659%ID^E:0^RecName: Full=FAD-dependent oxidoreductase domain-containing protein 2;^Eukaryota; Metazoa; Chordata; Craniata; Vertebrata; Euteleostomi; Mammalia; Eutheria; Euarchontoglires; Primates; Haplorrhini; Catarrhini; Hominidae; Homo	FXRD2_HUMAN^FXRD2_HUMAN^Q:14-629,H:15-641^52.69%ID^E:0^RecName: Full=FAD-dependent oxidoreductase domain-containing protein 2;^Eukaryota; Metazoa; Chordata; Craniata; Vertebrata; Euteleostomi; Mammalia; Eutheria; Euarchontoglires; Primates; Haplorrhini; Catarrhini; Hominidae; Homo	FAD-dependent oxidoreductase domain-containing protein 2 [Exaiptasia diaphana] >gb|KXJ26579.1| FAD-dependent oxidoreductase domain-containing protein 2 [Exaiptasia diaphana]	FAD-dependent oxidoreductase domain-containing protein 2 [Exaiptasia diaphana] >gb|KXJ26579.1| FAD-dependent oxidoreductase domain-containing protein 2 [Exaiptasia diaphana]	PF07992.16^Pyr_redox_2^Pyridine nucleotide-disulphide oxidoreductase^30-237^E:2.8e-08`PF13738.8^Pyr_redox_3^Pyridine nucleotide-disulphide oxidoreductase^34-376^E:3.6e-41`PF13434.8^K_oxygenase^L-lysine 6-monooxygenase (NADPH-requiring)^113-234^E:4.5e-08	sigP:0.019142^CS^pos:	-	-	GO:0005788^cellular_component^endoplasmic reticulum lumen`GO:0050660^molecular_function^flavin adenine dinucleotide binding`GO:0016491^molecular_function^oxidoreductase activity`GO:0030433^biological_process^ubiquitin-dependent ERAD pathway	GO:0005788^cellular_component^endoplasmic reticulum lumen`GO:0050660^molecular_function^flavin adenine dinucleotide binding`GO:0016491^molecular_function^oxidoreductase activity`GO:0030433^biological_process^ubiquitin-dependent ERAD pathway	GO:0016491^molecular_function^oxidoreductase activity`GO:0055114^biological_process^obsolete oxidation-reduction process	ubiquitin-dependent ERAD pathway	FAD-dependent oxidoreductase domain-containing protein	-	Lectin_C,Pyr_redox_3	-	0	GO:0050660,GO:0055114,GO:0030433,GO:0005788,GO:0016491
NV2.4354	764	463	315	122	204	117	910	406	254	146	213	102	338.4	523	154	0.294	-1768	-4344	1.4e-5	0.00249749	0.2601	0.0574	0.1151	0.1151	TRUE	0.49370000000000003	NV2.4354	NVE22301	-	-	-	-	-	-	-	sigP:0.999535^^	-	-	-	-	-	-	-	-	-	-	0	-
NV2.9858	1080	845	938	293	483	362	1286	741	755	350	503	317	658.78	927	390	0.421	-1.25	-4339	1.43e-5	0.002505385	0.0793	0.0478	0.0579	0.0579	TRUE	13548	NV2.9858	NVE1824,NVE17866	-	DUS16_like_1	DUS16_HUMAN^DUS16_HUMAN^Q:634-1530,H:10-307^48.185%ID^E:7.54e-80^RecName: Full=Dual specificity protein phosphatase 16;^Eukaryota; Metazoa; Chordata; Craniata; Vertebrata; Euteleostomi; Mammalia; Eutheria; Euarchontoglires; Primates; Haplorrhini; Catarrhini; Hominidae; Homo	DUS16_HUMAN^DUS16_HUMAN^Q:8-306,H:10-307^48.185%ID^E:1.34e-87^RecName: Full=Dual specificity protein phosphatase 16;^Eukaryota; Metazoa; Chordata; Craniata; Vertebrata; Euteleostomi; Mammalia; Eutheria; Euarchontoglires; Primates; Haplorrhini; Catarrhini; Hominidae; Homo	dual specificity protein phosphatase 16 [Nematostella vectensis]	dual specificity protein phosphatase 16 [Nematostella vectensis]	PF00581.22^Rhodanese^Rhodanese-like domain^22-125^E:8.7e-11`PF00782.22^DSPc^Dual specificity phosphatase, catalytic domain^164-295^E:2.3e-37	sigP:0.995077^^	-	-	GO:0005737^cellular_component^cytoplasm`GO:0031410^cellular_component^cytoplasmic vesicle`GO:0005829^cellular_component^cytosol`GO:0005654^cellular_component^nucleoplasm`GO:0005634^cellular_component^nucleus`GO:0017017^molecular_function^MAP kinase tyrosine/serine/threonine phosphatase activity`GO:0051019^molecular_function^mitogen-activated protein kinase binding`GO:0016791^molecular_function^ph…	GO:0005737^cellular_component^cytoplasm`GO:0031410^cellular_component^cytoplasmic vesicle`GO:0005829^cellular_component^cytosol`GO:0005654^cellular_component^nucleoplasm`GO:0005634^cellular_component^nucleus`GO:0017017^molecular_function^MAP kinase tyrosine/serine/threonine phosphatase activity`GO:0051019^molecular_function^mitogen-activated protein kinase binding`GO:0016791^molecular_function^ph…	-	MAP kinase tyrosine/serine/threonine phosphatase activity	MAP kinase tyrosine/serine/threonine phosphatase activity	DUSP16	DSPc,Rhodanese	-	0	GO:0010604,GO:0106306,GO:0001934,GO:0008152,GO:0004725,GO:0001932,GO:0005575,GO:0002119,GO:0004721,GO:0005829,GO:0000187,GO:0005488,GO:0006796,GO:0010648,GO:0005622,GO:0031345,GO:0009791,GO:0019220,GO:0031347,GO:0045204,GO:0003824,GO:0031323,GO:0031325,GO:0106307,GO:0001558,GO:0005623,GO:0009987,GO:0010035,GO:0010033,GO:0030308,GO:0008150,GO:0006986,GO:0031344,GO:0016788,GO:0009968,GO:0031324,GO:…
NV2.20618	505	467	325	94	195	163	602	410	262	112	203	143	288.49	425	153	0.361	-1471	-4302	1.69e-5	0.00287688	0.12	0.0608	0.0798	0.0798	TRUE	0.1214	NV2.20618	NVE17272,NVE7356	-	FBP1_like_24	FBP1_STRPU^FBP1_STRPU^Q:1138-3420,H:200-934^43.194%ID^E:7.3e-165^RecName: Full=Fibropellin-1;^Eukaryota; Metazoa; Echinodermata; Eleutherozoa; Echinozoa; Echinoidea; Euechinoidea; Echinacea; Camarodonta; Echinidea; Strongylocentrotidae; Strongylocentrotus`FBP1_STRPU^FBP1_STRPU^Q:1162-3543,H:177-935^42.356%ID^E:3.79e-164^RecName: Full=Fibropellin-1;^Eukaryota; Metazoa; Echinodermata; Eleutherozoa;…	FBP1_STRPU^FBP1_STRPU^Q:288-1048,H:200-934^43.194%ID^E:0^RecName: Full=Fibropellin-1;^Eukaryota; Metazoa; Echinodermata; Eleutherozoa; Echinozoa; Echinoidea; Euechinoidea; Echinacea; Camarodonta; Echinidea; Strongylocentrotidae; Strongylocentrotus`FBP1_STRPU^FBP1_STRPU^Q:296-1089,H:177-935^42.356%ID^E:3.69e-180^RecName: Full=Fibropellin-1;^Eukaryota; Metazoa; Echinodermata; Eleutherozoa; Echinozo…	fibropellin-1 [Nematostella vectensis]	fibropellin-1 [Nematostella vectensis]	PF01414.21^DSL^Delta serrate ligand^179-232^E:6.6e-14`PF12661.9^hEGF^Human growth factor-like EGF^350-371^E:0.013`PF07645.17^EGF_CA^Calcium-binding EGF domain^379-414^E:0.00023`PF00008.29^EGF^EGF-like domain^383-412^E:2.4e-07`PF12661.9^hEGF^Human growth factor-like EGF^388-409^E:1.5e-05`PF07645.17^EGF_CA^Calcium-binding EGF domain^418-448^E:0.0013`PF00008.29^EGF^EGF-like domain^421-451^E:2.4e-08`…	sigP:0.015954^CS^pos:	-	-	GO:0032579^cellular_component^apical lamina of hyaline layer`GO:0031410^cellular_component^cytoplasmic vesicle`GO:0005615^cellular_component^extracellular space`GO:0009374^molecular_function^biotin binding`GO:0005509^molecular_function^calcium ion binding	GO:0032579^cellular_component^apical lamina of hyaline layer`GO:0031410^cellular_component^cytoplasmic vesicle`GO:0005615^cellular_component^extracellular space`GO:0009374^molecular_function^biotin binding`GO:0005509^molecular_function^calcium ion binding	GO:0007154^biological_process^cell communication`GO:0016020^cellular_component^membrane`GO:0005509^molecular_function^calcium ion binding	neurogenic locus notch homolog protein	neurogenic locus notch homolog protein	-	EGF,EGF_CA,hEGF	-	0	GO:0016020,GO:0009374,GO:0005615,GO:0007154,GO:0032579,GO:0031410,GO:0005509
NV2.23364	218	246	300	94	96	110	260	216	242	112	100	96	170.92	239	103	0.43	-1218	-4303	1.69e-5	0.00287688	0	0.0766	0.0507	0.0507	TRUE	0.0806	NV2.23364	NVE12127	-	ANR49_like_6	ANR49_MOUSE^ANR49_MOUSE^Q:581-913,H:65-175^30.631%ID^E:4.92e-11^RecName: Full=Ankyrin repeat domain-containing protein 49;^Eukaryota; Metazoa; Chordata; Craniata; Vertebrata; Euteleostomi; Mammalia; Eutheria; Euarchontoglires; Glires; Rodentia; Myomorpha; Muroidea; Muridae; Murinae; Mus; Mus,ANR49_MOUSE^ANR49_MOUSE^Q:581-913,H:65-175^30.631%ID^E:4.86e-11^RecName: Full=Ankyrin repeat domain-contai…	ANR49_MOUSE^ANR49_MOUSE^Q:35-145,H:65-175^30.631%ID^E:7.3e-13^RecName: Full=Ankyrin repeat domain-containing protein 49;^Eukaryota; Metazoa; Chordata; Craniata; Vertebrata; Euteleostomi; Mammalia; Eutheria; Euarchontoglires; Glires; Rodentia; Myomorpha; Muroidea; Muridae; Murinae; Mus; Mus	myotrophin [Nematostella vectensis]	myotrophin [Nematostella vectensis]	PF12796.9^Ank_2^Ankyrin repeats (3 copies)^24-105^E:2.6e-08`PF13637.8^Ank_4^Ankyrin repeats (many copies)^47-97^E:8e-08`PF13857.8^Ank_5^Ankyrin repeats (many copies)^68-117^E:5.1e-10`PF00023.32^Ank^Ankyrin repeat^76-105^E:4.4e-08`PF13606.8^Ank_3^Ankyrin repeat^76-105^E:2.1e-05	sigP:0.999809^^	-	-	GO:0005634^cellular_component^nucleus`GO:0030154^biological_process^cell differentiation`GO:0045893^biological_process^positive regulation of transcription, DNA-templated`GO:0007283^biological_process^spermatogenesis	GO:0005634^cellular_component^nucleus`GO:0030154^biological_process^cell differentiation`GO:0045893^biological_process^positive regulation of transcription, DNA-templated`GO:0007283^biological_process^spermatogenesis	GO:0005515^molecular_function^protein binding	spermatogenesis	spermatogenesis	-	Ank_2,Ank_3,Ank_4,Ank_5,DUF3447	-	0	GO:0005634,GO:0030154,GO:0045893,GO:0007283,GO:0005515
NV2.18441	78	80	74	117	172	480	93	70	60	140	179	420	160.25	74	246	3336	1738	4.23	2.33e-5	0.003787905	0.1903	0.0792	0.1131	0.1131	TRUE	15315	NV2.18441	NVE2064	-	CALUB_like_4	CALUB_DANRE^CALUB_DANRE^Q:509-1453,H:7-315^42.683%ID^E:1.17e-73^RecName: Full=Calumenin-B;^Eukaryota; Metazoa; Chordata; Craniata; Vertebrata; Euteleostomi; Actinopterygii; Neopterygii; Teleostei; Ostariophysi; Cypriniformes; Danionidae; Danioninae; Danio	CALUB_DANRE^CALUB_DANRE^Q:6-320,H:7-315^42.683%ID^E:3.03e-77^RecName: Full=Calumenin-B;^Eukaryota; Metazoa; Chordata; Craniata; Vertebrata; Euteleostomi; Actinopterygii; Neopterygii; Teleostei; Ostariophysi; Cypriniformes; Danionidae; Danioninae; Danio	calumenin-B [Nematostella vectensis]	calumenin-B [Nematostella vectensis]	PF13202.8^EF-hand_5^EF hand^76-92^E:0.023`PF13202.8^EF-hand_5^EF hand^202-218^E:0.00051`PF13833.8^EF-hand_8^EF-hand domain pair^203-218^E:0.0041`PF13202.8^EF-hand_5^EF hand^248-261^E:0.017`PF13833.8^EF-hand_8^EF-hand domain pair^274-300^E:0.021`PF13202.8^EF-hand_5^EF hand^278-295^E:0.096	sigP:0.006127^CS^pos:	-	-	GO:0005783^cellular_component^endoplasmic reticulum`GO:0005789^cellular_component^endoplasmic reticulum membrane`GO:0005576^cellular_component^extracellular region`GO:0005794^cellular_component^Golgi apparatus`GO:0042470^cellular_component^melanosome`GO:0033018^cellular_component^sarcoplasmic reticulum lumen`GO:0005509^molecular_function^calcium ion binding	GO:0005783^cellular_component^endoplasmic reticulum`GO:0005789^cellular_component^endoplasmic reticulum membrane`GO:0005576^cellular_component^extracellular region`GO:0005794^cellular_component^Golgi apparatus`GO:0042470^cellular_component^melanosome`GO:0033018^cellular_component^sarcoplasmic reticulum lumen`GO:0005509^molecular_function^calcium ion binding	GO:0005509^molecular_function^calcium ion binding	calcium ion binding	calcium ion binding	CALU	EF-hand_5,EF-hand_7,EF-hand_8	-	0	GO:0003674,GO:0043167,GO:0006259,GO:0080090,GO:0031328,GO:0042470,GO:0005783,GO:0006807,GO:0071840,GO:0044427,GO:0010911,GO:0009893,GO:0050790,GO:0044260,GO:0051254,GO:0009891,GO:0040029,GO:0071704,GO:0051173,GO:0005694,GO:0016043,GO:0045893,GO:0051252,GO:0045935,GO:0019219,GO:0051171,GO:0005703,GO:0046872,GO:0043229,GO:0044237,GO:0044446,GO:0005794,GO:0006355,GO:0046483,GO:0048522,GO:0010912,GO:…
NV2.20487	220	288	342	113	110	117	262	253	275	135	115	102	190.32	263	117	0.444	-1.17	-4228	2.36e-5	0.003787905	0.0011	0.0726	0.049	0.049	TRUE	0.1658	NV2.20487	NVE22465	-	PRS23_like_3	PRS23_BOVIN^PRS23_BOVIN^Q:434-1345,H:79-365^36.335%ID^E:1.09e-49^RecName: Full=Serine protease 23;^Eukaryota; Metazoa; Chordata; Craniata; Vertebrata; Euteleostomi; Mammalia; Eutheria; Laurasiatheria; Artiodactyla; Ruminantia; Pecora; Bovidae; Bovinae; Bos	PRS23_BOVIN^PRS23_BOVIN^Q:70-373,H:79-365^36.335%ID^E:3.19e-57^RecName: Full=Serine protease 23;^Eukaryota; Metazoa; Chordata; Craniata; Vertebrata; Euteleostomi; Mammalia; Eutheria; Laurasiatheria; Artiodactyla; Ruminantia; Pecora; Bovidae; Bovinae; Bos	serine protease 23 [Nematostella vectensis]	serine protease 23 [Nematostella vectensis]	PF00089.28^Trypsin^Trypsin^155-256^E:1.3e-08`PF13365.8^Trypsin_2^Trypsin-like peptidase domain^168-311^E:4.8e-07	sigP:0.40456^CS^pos:	ExpAA=16.30^PredHel=1^Topology=i2-24o	-	GO:0005576^cellular_component^extracellular region`GO:0005634^cellular_component^nucleus`GO:0004252^molecular_function^serine-type endopeptidase activity	GO:0005576^cellular_component^extracellular region`GO:0005634^cellular_component^nucleus`GO:0004252^molecular_function^serine-type endopeptidase activity	GO:0004252^molecular_function^serine-type endopeptidase activity`GO:0006508^biological_process^proteolysis	serine protease	serine protease	PRSS23	Trypsin,Trypsin_2	-	0	GO:0005634,GO:0044464,GO:0006508,GO:0044424,GO:0005623,GO:0005622,GO:0043227,GO:0043229,GO:0005575,GO:0005576,GO:0043231,GO:0043226,GO:0004252
NV2.19994	1521	1439	1174	468	716	529	1812	1263	945	559	746	463	964.49	1340	589	0.44	-1185	-4203	2.63e-5	0.004172268	0.0816	0.0446	0.056	0.056	TRUE	0.2101	NV2.19994	NVE6834,NVE6837	-	VMA5A_like_15	VMA5A_HUMAN^VMA5A_HUMAN^Q:105-686,H:413-606^39.5%ID^E:2.4e-36^RecName: Full=von Willebrand factor A domain-containing protein 5A;^Eukaryota; Metazoa; Chordata; Craniata; Vertebrata; Euteleostomi; Mammalia; Eutheria; Euarchontoglires; Primates; Haplorrhini; Catarrhini; Hominidae; Homo`VMA5A_HUMAN^VMA5A_HUMAN^Q:1221-1508,H:671-768^34%ID^E:9.42e-09^RecName: Full=von Willebrand factor A domain-contai…	VMA5A_HUMAN^VMA5A_HUMAN^Q:183-278,H:671-768^34.951%ID^E:1.6e-10^RecName: Full=von Willebrand factor A domain-containing protein 5A;^Eukaryota; Metazoa; Chordata; Craniata; Vertebrata; Euteleostomi; Mammalia; Eutheria; Euarchontoglires; Primates; Haplorrhini; Catarrhini; Hominidae; Homo	LOW QUALITY PROTEIN: von Willebrand factor A domain-containing protein 5A [Nematostella vectensis]	LOW QUALITY PROTEIN: von Willebrand factor A domain-containing protein 5A [Nematostella vectensis]	-	sigP:0.998839^^	-	-	GO:0005654^cellular_component^nucleoplasm	GO:0005654^cellular_component^nucleoplasm	-	Von Willebrand factor A	Von Willebrand factor A	VWA5A	VIT,VIT_2,VWA_2,VWA_3	-	0	GO:0044424,GO:0044428,GO:0005623,GO:0005634,GO:0031974,GO:0070013,GO:0044446,GO:0044464,GO:0005575,GO:0005654,GO:0043229,GO:0043226,GO:0043231,GO:0031981,GO:0005622,GO:0044422,GO:0043227,GO:0043233
NV2.9359	52	77	89	157	120	280	62	68	72	187	125	245	126.42	67	186	2.77	1.47	4199	2.69e-5	0.004202003	0.0551	0.0903	0.0784	0.0784	TRUE	0.0957	NV2.9359	NVE18211	-	SLIT3_like_1	SLIT3_HUMAN^SLIT3_HUMAN^Q:230-418,H:960-1020^53.125%ID^E:2.15e-13^RecName: Full=Slit homolog 3 protein;^Eukaryota; Metazoa; Chordata; Craniata; Vertebrata; Euteleostomi; Mammalia; Eutheria; Euarchontoglires; Primates; Haplorrhini; Catarrhini; Hominidae; Homo	-	-	predicted protein, partial [Nematostella vectensis]	-	-	-	-	GO:0005615^cellular_component^extracellular space`GO:0005739^cellular_component^mitochondrion`GO:0005509^molecular_function^calcium ion binding`GO:0008201^molecular_function^heparin binding`GO:0048495^molecular_function^Roundabout binding`GO:0003180^biological_process^aortic valve morphogenesis`GO:0061364^biological_process^apoptotic process involved in luteolysis`GO:0003181^biological_process^at…	-	-	-	-	-	-	-	0	GO:0003180,GO:0050919,GO:0051414,GO:0032870,GO:0070100,GO:0005739,GO:0007411,GO:0005509,GO:0003181,GO:0048846,GO:0010629,GO:0048495,GO:0061364,GO:0008285,GO:0008201,GO:0005615,GO:0030308
NV2.25564	300	408	242	84	146	86	357	358	195	100	152	75	206.3	303	109	0.36	-1474	-4194	2.74e-5	0.004229833	0.1114	0.0699	0.0827	0.0827	TRUE	11791	NV2.25564	NVE1461	-	AJM1_like_2	AJM1_MOUSE^AJM1_MOUSE^Q:767-1063,H:659-756^37.374%ID^E:7.91e-13^RecName: Full=Apical junction component 1 homolog {ECO:0000305};^Eukaryota; Metazoa; Chordata; Craniata; Vertebrata; Euteleostomi; Mammalia; Eutheria; Euarchontoglires; Glires; Rodentia; Myomorpha; Muroidea; Muridae; Murinae; Mus; Mus	AJM1_HUMAN^AJM1_HUMAN^Q:84-207,H:633-756^33.6%ID^E:7.36e-14^RecName: Full=Apical junction component 1 homolog {ECO:0000305};^Eukaryota; Metazoa; Chordata; Craniata; Vertebrata; Euteleostomi; Mammalia; Eutheria; Euarchontoglires; Primates; Haplorrhini; Catarrhini; Hominidae; Homo	apical junction component 1 homolog [Nematostella vectensis] >gb|EDO38896.1| predicted protein [Nematostella vectensis]	apical junction component 1 homolog [Nematostella vectensis] >gb|EDO38896.1| predicted protein [Nematostella vectensis]	PF01753.20^zf-MYND^MYND finger^119-161^E:7.4e-06	sigP:0.998328^^	-	-	GO:0005912^cellular_component^adherens junction`GO:0016324^cellular_component^apical plasma membrane`GO:0005929^cellular_component^cilium`GO:0045216^biological_process^cell-cell junction organization	GO:0005912^cellular_component^adherens junction`GO:0016324^cellular_component^apical plasma membrane`GO:0005929^cellular_component^cilium`GO:0045216^biological_process^cell-cell junction organization	-	cell-cell junction organization	cell-cell junction organization	C9orf172	zf-MYND	-	0	GO:0005912,GO:0019903,GO:0005488,GO:0005929,GO:0005515,GO:0045216,GO:0016324,GO:0003674,GO:0019902,GO:0019899,GO:0008157
NV2.1972	7608	10720	9182	2894	5474	3210	9062	9406	7392	3454	5705	2808	6304.49	8620	3989	0.463	-1112	-4.19	2.79e-5	0.00424526	0.0802	0.0388	0.0505	0.0505	TRUE	17233	NV2.1972	NVE24544	-	-	-	-	uncharacterized protein LOC5512343 [Nematostella vectensis] >gb|EDO40622.1| predicted protein [Nematostella vectensis]	uncharacterized protein LOC5512343 [Nematostella vectensis] >gb|EDO40622.1| predicted protein [Nematostella vectensis]	-	sigP:0.828955^^	-	-	-	-	-	-	-	-	-	-	0	-
NV2.19816	423	586	580	1361	1202	742	504	514	467	1624	1253	649	835.19	495	1175	2374	1247	4163	3.14e-5	0.004700955	0.1015	0.0457	0.0633	0.0633	TRUE	0.1867	NV2.19816	NVE9694	-	PAOX_like_4	PAOX_MOUSE^PAOX_MOUSE^Q:2610-3389,H:216-495^29.11%ID^E:4.48e-19^RecName: Full=Peroxisomal N(1)-acetyl-spermine/spermidine oxidase;^Eukaryota; Metazoa; Chordata; Craniata; Vertebrata; Euteleostomi; Mammalia; Eutheria; Euarchontoglires; Glires; Rodentia; Myomorpha; Muroidea; Muridae; Murinae; Mus; Mus,PAOX_MOUSE^PAOX_MOUSE^Q:2067-2846,H:216-495^29.11%ID^E:3.37e-19^RecName: Full=Peroxisomal N(1)-ace…	PAO3_ARATH^PAO3_ARATH^Q:38-105,H:23-86^47.059%ID^E:5.83e-08^RecName: Full=Polyamine oxidase 3 {ECO:0000303|PubMed:18583528};^Eukaryota; Viridiplantae; Streptophyta; Embryophyta; Tracheophyta; Spermatophyta; Magnoliopsida; eudicotyledons; Gunneridae; Pentapetalae; rosids; malvids; Brassicales; Brassicaceae; Camelineae; Arabidopsis,PAOX_MOUSE^PAOX_MOUSE^Q:112-632,H:4-495^25.818%ID^E:1.28e-24^RecNam…	predicted protein [Nematostella vectensis]	predicted protein [Nematostella vectensis]	PF13450.8^NAD_binding_8^NAD(P)-binding Rossmann-like domain^118-177^E:1.4e-11`PF01593.26^Amino_oxidase^Flavin containing amine oxidoreductase^123-626^E:1.3e-55,PF00890.26^FAD_binding_2^FAD binding domain^48-82^E:0.00023`PF13450.8^NAD_binding_8^NAD(P)-binding Rossmann-like domain^50-110^E:4.6e-12`PF01593.26^Amino_oxidase^Flavin containing amine oxidoreductase^55-159^E:6.7e-12	sigP:0.999575^^,sigP:0.980198^^	-	-	GO:0005782^cellular_component^peroxisomal matrix`GO:0052899^molecular_function^N(1),N(12)-diacetylspermine:oxygen oxidoreductase (3-acetamidopropanal-forming) activity`GO:0052904^molecular_function^N1-acetylspermidine:oxygen oxidoreductase (3-acetamidopropanal-forming) activity`GO:0052903^molecular_function^N1-acetylspermine:oxygen oxidoreductase (3-acetamidopropanal-forming) activity`GO:0016491^…	GO:0005777^cellular_component^peroxisome`GO:0052904^molecular_function^N1-acetylspermidine:oxygen oxidoreductase (3-acetamidopropanal-forming) activity`GO:0052903^molecular_function^N1-acetylspermine:oxygen oxidoreductase (3-acetamidopropanal-forming) activity`GO:0016491^molecular_function^oxidoreductase activity`GO:0046592^molecular_function^polyamine oxidase activity`GO:0052902^molecular_functi…	GO:0016491^molecular_function^oxidoreductase activity`GO:0055114^biological_process^obsolete oxidation-reduction process	Spermine oxidase	Spermine oxidase	-	A_deaminase_N,Amino_oxidase	-	0	GO:0005782,GO:1901307,GO:0009447,GO:0005777,GO:0052899,GO:0009446,GO:0046592,GO:0052902,GO:0052903,GO:0052904,GO:0046208,GO:0046203,GO:0016491,GO:0052901,GO:0055114,GO:0006598
NV2.21440	1718	1884	1110	355	848	396	2046	1653	894	424	884	346	1041.15	1531	551	0.36	-1473	-4161	3.17e-5	0.004700955	0.2102	0.0441	0.0891	0.0891	TRUE	0.4675	NV2.21440	NVE8603	-	-	-	-	predicted protein [Nematostella vectensis],uncharacterized protein LOC5506439 isoform X2 [Nematostella vectensis],uncharacterized protein LOC5506439 isoform X3 [Nematostella vectensis]	uncharacterized protein LOC5506439 isoform X3 [Nematostella vectensis],uncharacterized protein LOC5506439 isoform X1 [Nematostella vectensis],predicted protein [Nematostella vectensis]	-	sigP:0.988729^^,sigP:0.997845^^,sigP:0.999166^^	-	-	-	-	-	-	-	-	-	-	0	-
NV2.8581	365	513	585	660	978	890	435	450	471	788	1019	779	656.9	452	862	1906	0.931	4159	3.2e-5	0.004700955	0.0119	0.0479	0.0344	0.0344	TRUE	0.3033	NV2.8581	NVE1831,NVE1832,NVE15211	-	-	-	-	uncharacterized protein LOC116305327 [Actinia tenebrosa]	uncharacterized protein LOC116305327 [Actinia tenebrosa]	-	sigP:0.996588^^	ExpAA=108.28^PredHel=5^Topology=i275-297o312-334i341-363o373-395i421-443o	-	-	-	-	-	-	-	-	-	0	-
NV2.17142	708	529	943	251	160	409	843	464	759	300	167	358	481.79	689	275	0.399	-1325	-4148	3.35e-5	0.004799684	0.1152	0.0515	0.0709	0.0709	TRUE	0.9071	NV2.17142	NVE25676	-	CO6A3_like_2	-	CO6A3HUMAN^CO6A3_HUMAN^Q:8-53,H:2318-2363^52.174%ID^E:6.97e-08^RecName: Full=Collagen alpha-3(VI) chain;^Eukaryota; Metazoa; Chordata; Craniata; Vertebrata; Euteleostomi; Mammalia; Eutheria; Euarchontoglires; Primates; Haplorrhini; Catarrhini; Hominidae; Homo`CO6A3_HUMAN^CO6A3_HUMAN^Q:10-65,H:2273-2342^38.571%ID^E:5.33e-06^RecName: Full=Collagen alpha-3(VI) chain;^Eukaryota; Metazoa; Chordata; Cr…	complement C1q tumor necrosis factor-related protein 3-like [Actinia tenebrosa]	-	PF01391.20^Collagen^Collagen triple helix repeat (20 copies)^10-50^E:1.2e-08	sigP:0.974081^^	-	-	-	GO:0005589^cellular_component^collagen type VI trimer`GO:0062023^cellular_component^collagen-containing extracellular matrix`GO:0005788^cellular_component^endoplasmic reticulum lumen`GO:0070062^cellular_component^extracellular exosome`GO:0031012^cellular_component^extracellular matrix`GO:0005576^cellular_component^extracellular region`GO:0005615^cellular_component^extracellular space`GO:1903561^c…	-	-	-	-	-	-	0	GO:0005589,GO:0031012,GO:0062023,GO:1903561,GO:0007517,GO:0070062,GO:0042383,GO:0004867,GO:0005615,GO:0005576,GO:0005788,GO:0030198,GO:0030199,GO:0007155,GO:0030020
NV2.23270	2209	3037	3062	4493	4098	4752	2631	2665	2465	5363	4271	4157	3591.92	2587	4597	1777	0.829	4151	3.31e-5	0.004799684	0.0109	0.0396	0.0285	0.0285	TRUE	0.2583	NV2.23270	NVE21119	-	AGRV1_like_3	AGRV1_DANRE^AGRV1_DANRE^Q:7404-7736,H:3632-3732^35.714%ID^E:1.08e-06^RecName: Full=Adhesion G-protein coupled receptor V1 {ECO:0000305};^Eukaryota; Metazoa; Chordata; Craniata; Vertebrata; Euteleostomi; Actinopterygii; Neopterygii; Teleostei; Ostariophysi; Cypriniformes; Danionidae; Danioninae; Danio	AGRV1_DANRE^AGRV1_DANRE^Q:1662-1772,H:3632-3732^35.714%ID^E:6.94e-07^RecName: Full=Adhesion G-protein coupled receptor V1 {ECO:0000305};^Eukaryota; Metazoa; Chordata; Craniata; Vertebrata; Euteleostomi; Actinopterygii; Neopterygii; Teleostei; Ostariophysi; Cypriniformes; Danionidae; Danioninae; Danio	uncharacterized protein LOC5514171 [Nematostella vectensis]	uncharacterized protein LOC5514171 [Nematostella vectensis]	-	sigP:0.99667^^	ExpAA=23.17^PredHel=1^Topology=o1789-1811i	-	GO:0016021^cellular_component^integral component of membrane`GO:0001917^cellular_component^photoreceptor inner segment`GO:0060171^cellular_component^stereocilium membrane`GO:0010855^molecular_function^adenylate cyclase inhibitor activity`GO:0004930^molecular_function^G protein-coupled receptor activity`GO:0001965^molecular_function^G-protein alpha-subunit binding`GO:0016787^molecular_function^hyd…	GO:0016021^cellular_component^integral component of membrane`GO:0001917^cellular_component^photoreceptor inner segment`GO:0060171^cellular_component^stereocilium membrane`GO:0010855^molecular_function^adenylate cyclase inhibitor activity`GO:0004930^molecular_function^G protein-coupled receptor activity`GO:0001965^molecular_function^G-protein alpha-subunit binding`GO:0016787^molecular_function^hyd…	-	-	-	-	DUF642,Methyltransf_23,TSP_1	-	0	GO:0071277,GO:0001965,GO:0042462,GO:0007194,GO:0007166,GO:0010855,GO:0031647,GO:0097264,GO:0016021,GO:0001917,GO:0004930,GO:0060171,GO:0016787,GO:0010739,GO:0090037
NV2.23164	164	217	124	352	342	433	195	190	100	420	356	379	273.49	162	385	2386	1254	4139	3.48e-5	0.00485419	0.0616	0.062	0.0619	0.0619	TRUE	12475	NV2.23164	NVE6355,NVE25732,NVE6277	-	CO6A3_like_1	CO6A3_HUMAN^CO6A3_HUMAN^Q:1647-4280,H:240-1011^21.421%ID^E:8.88e-25^RecName: Full=Collagen alpha-3(VI) chain;^Eukaryota; Metazoa; Chordata; Craniata; Vertebrata; Euteleostomi; Mammalia; Eutheria; Euarchontoglires; Primates; Haplorrhini; Catarrhini; Hominidae; Homo`CO6A3_HUMAN^CO6A3_HUMAN^Q:1653-4070,H:445-1141^20.316%ID^E:9.39e-17^RecName: Full=Collagen alpha-3(VI) chain;^Eukaryota; Metazoa; Chor…	CO6A3_CHICK^CO6A3_CHICK^Q:120-1697,H:38-1424^21.085%ID^E:1.12e-35^RecName: Full=Collagen alpha-3(VI) chain;^Eukaryota; Metazoa; Chordata; Craniata; Vertebrata; Euteleostomi; Archelosauria; Archosauria; Dinosauria; Saurischia; Theropoda; Coelurosauria; Aves; Neognathae; Galloanserae; Galliformes; Phasianidae; Phasianinae; Gallus`CO6A3_CHICK^CO6A3_CHICK^Q:120-758,H:1239-1845^22.006%ID^E:4.78e-17^Re…	uncharacterized protein LOC5507629 [Nematostella vectensis]	uncharacterized protein LOC5507629 [Nematostella vectensis]	PF00092.30^VWA^von Willebrand factor type A domain^2-173^E:4.8e-23`PF00095.23^WAP^WAP-type (Whey Acidic Protein) 'four-disulfide core'^185-241^E:5.2e-07`PF00092.30^VWA^von Willebrand factor type A domain^250-424^E:1.9e-24`PF00092.30^VWA^von Willebrand factor type A domain^453-618^E:2.1e-13`PF00092.30^VWA^von Willebrand factor type A domain^696-867^E:1.4e-23`PF13519.8^VWA_2^von Willebrand factor t…	sigP:0.927882^^,sigP:0.999376^^	-	-	GO:0005589^cellular_component^collagen type VI trimer`GO:0062023^cellular_component^collagen-containing extracellular matrix`GO:0005788^cellular_component^endoplasmic reticulum lumen`GO:0070062^cellular_component^extracellular exosome`GO:0031012^cellular_component^extracellular matrix`GO:0005576^cellular_component^extracellular region`GO:0005615^cellular_component^extracellular space`GO:1903561^c…	GO:0005581^cellular_component^collagen trimer`GO:0062023^cellular_component^collagen-containing extracellular matrix`GO:0031012^cellular_component^extracellular matrix`GO:0005576^cellular_component^extracellular region`GO:0007155^biological_process^cell adhesion,GO:0005581^cellular_component^collagen trimer`GO:0062023^cellular_component^collagen-containing extracellular matrix`GO:0005615^cellular…	GO:0030414^molecular_function^peptidase inhibitor activity`GO:0005576^cellular_component^extracellular region	collagen	collagen	-	EGF_3,Sushi,VWA,WAP,fn3	-	0	GO:1903561,GO:0,GO:0031012,GO:0005589,GO:0062023,GO:0042383,GO:0007517,GO:0070062,GO:0005581,GO:0005788,GO:0004867,GO:0005615,GO:0005576,GO:0030020,GO:0007155,GO:0030414,GO:0030199,GO:0030198
NV2.513	255	154	180	23	63	84	304	135	145	27	66	73	125.06	195	55	0.288	-1798	-4139	3.49e-5	0.00485419	0.2077	0.0909	0.1242	0.1242	TRUE	25462	NV2.513	NVE1094	-	NPFF2_like_6	NPFF2_MOUSE^NPFF2_MOUSE^Q:908-1864,H:43-351^29.942%ID^E:9.73e-33^RecName: Full=Neuropeptide FF receptor 2;^Eukaryota; Metazoa; Chordata; Craniata; Vertebrata; Euteleostomi; Mammalia; Eutheria; Euarchontoglires; Glires; Rodentia; Myomorpha; Muroidea; Muridae; Murinae; Mus; Mus,NPFF2_MOUSE^NPFF2_MOUSE^Q:680-1636,H:43-351^29.942%ID^E:8.53e-33^RecName: Full=Neuropeptide FF receptor 2;^Eukaryota; Meta…	NPFF2_MOUSE^NPFF2_MOUSE^Q:3-348,H:14-351^30.504%ID^E:1.6e-40^RecName: Full=Neuropeptide FF receptor 2;^Eukaryota; Metazoa; Chordata; Craniata; Vertebrata; Euteleostomi; Mammalia; Eutheria; Euarchontoglires; Glires; Rodentia; Myomorpha; Muroidea; Muridae; Murinae; Mus; Mus	neuropeptide FF receptor 2 [Nematostella vectensis] >ref|XP_032235732.1| neuropeptide FF receptor 2 [Nematostella vectensis] >ref|XP_032235733.1| neuropeptide FF receptor 2 [Nematostella vectensis] >ref|XP_032235734.1| neuropeptide FF receptor 2 [Nematostella vectensis] >ref|XP_032235735.1| neuropeptide FF receptor 2 [Nematostella vectensis] >ref|XP_032235736.1| neuropeptide FF receptor 2 [Nemato…	neuropeptide FF receptor 2 [Nematostella vectensis] >ref|XP_032235732.1| neuropeptide FF receptor 2 [Nematostella vectensis] >ref|XP_032235733.1| neuropeptide FF receptor 2 [Nematostella vectensis] >ref|XP_032235734.1| neuropeptide FF receptor 2 [Nematostella vectensis] >ref|XP_032235735.1| neuropeptide FF receptor 2 [Nematostella vectensis] >ref|XP_032235736.1| neuropeptide FF receptor 2 [Nemato…	PF00001.23^7tm_1^7 transmembrane receptor (rhodopsin family)^49-328^E:5.1e-45	sigP:0.99922^^	ExpAA=156.23^PredHel=7^Topology=o36-58i70-92o107-129i150-172o198-220i275-294o309-331i	-	GO:0015629^cellular_component^actin cytoskeleton`GO:0005887^cellular_component^integral component of plasma membrane`GO:0005886^cellular_component^plasma membrane`GO:0004930^molecular_function^G protein-coupled receptor activity`GO:0008188^molecular_function^neuropeptide receptor activity`GO:0031628^molecular_function^opioid receptor binding`GO:0042277^molecular_function^peptide binding`GO:000718…	GO:0015629^cellular_component^actin cytoskeleton`GO:0005887^cellular_component^integral component of plasma membrane`GO:0005886^cellular_component^plasma membrane`GO:0004930^molecular_function^G protein-coupled receptor activity`GO:0008188^molecular_function^neuropeptide receptor activity`GO:0031628^molecular_function^opioid receptor binding`GO:0042277^molecular_function^peptide binding`GO:000718…	GO:0004930^molecular_function^G protein-coupled receptor activity`GO:0007186^biological_process^G protein-coupled receptor signaling pathway`GO:0016021^cellular_component^integral component of membrane	thyrotropin-releasing hormone receptor activity	thyrotropin-releasing hormone receptor activity	Ethr	7tm_1	-	0	GO:0060089,GO:0023052,GO:0032870,GO:0004888,GO:0009987,GO:0009755,GO:0009719,GO:0050896,GO:0042654,GO:0051716,GO:0005887,GO:0043408,GO:0007186,GO:0010033,GO:0008188,GO:0003674,GO:2000479,GO:0008150,GO:0005886,GO:0007165,GO:0071310,GO:0038023,GO:0050789,GO:0070887,GO:0045761,GO:0016021,GO:0015629,GO:0031628,GO:0042277,GO:0042221,GO:0071495,GO:0004930,GO:0065007,GO:0007154,GO:0050794,GO:0009725
NV2.7681	6386	4891	3471	1091	2618	1626	7606	4292	2794	1302	2728	1422	3357.53	4897	1817	0.371	-1.43	-4137	3.51e-5	0.00485419	0.2205	0.0397	0.0857	0.0857	TRUE	0.2828	NV2.7681	NVE1924,NVE1923,NVE1925	-	S2536_like_2	S2536_DANRE^S2536_DANRE^Q:997-1926,H:3-309^41.562%ID^E:1.52e-72^RecName: Full=Solute carrier family 25 member 36-A;^Eukaryota; Metazoa; Chordata; Craniata; Vertebrata; Euteleostomi; Actinopterygii; Neopterygii; Teleostei; Ostariophysi; Cypriniformes; Danionidae; Danioninae; Danio	S2536_DANRE^S2536_DANRE^Q:38-347,H:3-309^41.562%ID^E:7.83e-79^RecName: Full=Solute carrier family 25 member 36-A;^Eukaryota; Metazoa; Chordata; Craniata; Vertebrata; Euteleostomi; Actinopterygii; Neopterygii; Teleostei; Ostariophysi; Cypriniformes; Danionidae; Danioninae; Danio	solute carrier family 25 member 36-like [Nematostella vectensis]	solute carrier family 25 member 36-like [Nematostella vectensis]	PF00153.29^Mito_carr^Mitochondrial carrier protein^39-151^E:9.2e-22`PF00153.29^Mito_carr^Mitochondrial carrier protein^161-246^E:6.7e-18`PF00153.29^Mito_carr^Mitochondrial carrier protein^257-346^E:3.3e-16	sigP:0.998979^^	-	-	GO:0016021^cellular_component^integral component of membrane`GO:0005743^cellular_component^mitochondrial inner membrane`GO:0015218^molecular_function^pyrimidine nucleotide transmembrane transporter activity`GO:1990519^biological_process^pyrimidine nucleotide import into mitochondrion	GO:0016021^cellular_component^integral component of membrane`GO:0005743^cellular_component^mitochondrial inner membrane`GO:0015218^molecular_function^pyrimidine nucleotide transmembrane transporter activity`GO:1990519^biological_process^pyrimidine nucleotide import into mitochondrion	-	pyrimidine nucleotide transmembrane transporter activity	pyrimidine nucleotide transmembrane transporter activity	SLC25A36	Mito_carr,ZFYVE21_C	-	0	GO:0015748,GO:1901264,GO:0009059,GO:0005743,GO:0071702,GO:0016043,GO:0048311,GO:0022857,GO:0016021,GO:0051179,GO:0071704,GO:1901576,GO:1901360,GO:0005622,GO:0015215,GO:0000002,GO:0055085,GO:0042391,GO:0044260,GO:0045333,GO:0007005,GO:0030302,GO:0008152,GO:0015931,GO:0006864,GO:0051646,GO:0009058,GO:0040011,GO:0006091,GO:0071840,GO:0051234,GO:0006807,GO:0005575,GO:0051881,GO:0005215,GO:0043231,GO:…
NV2.25565	461	516	592	213	213	308	549	453	477	254	222	269	370.68	493	248	0.505	-0.986	-4125	3.71e-5	0.00506662	0.007	0.0557	0.0381	0.0381	TRUE	0.114	NV2.25565	NVE1462	-	SAX3_like_1	SAX3_CAEEL^SAX3_CAEEL^Q:1260-3344,H:32-797^30.155%ID^E:8.45e-76^RecName: Full=Protein sax-3;^Eukaryota; Metazoa; Ecdysozoa; Nematoda; Chromadorea; Rhabditida; Rhabditina; Rhabditomorpha; Rhabditoidea; Rhabditidae; Peloderinae; Caenorhabditis`SAX3_CAEEL^SAX3_CAEEL^Q:384-1898,H:36-527^26.531%ID^E:1.33e-27^RecName: Full=Protein sax-3;^Eukaryota; Metazoa; Ecdysozoa; Nematoda; Chromadorea; Rhabditida;…	NRCAM_CHICK^NRCAM_CHICK^Q:230-1255,H:45-1130^25.745%ID^E:2.65e-77^RecName: Full=Neuronal cell adhesion molecule;^Eukaryota; Metazoa; Chordata; Craniata; Vertebrata; Euteleostomi; Archelosauria; Archosauria; Dinosauria; Saurischia; Theropoda; Coelurosauria; Aves; Neognathae; Galloanserae; Galliformes; Phasianidae; Phasianinae; Gallus`NRCAM_CHICK^NRCAM_CHICK^Q:37-504,H:155-615^21.193%ID^E:8.51e-16^…	protein sidekick-1 [Nematostella vectensis]	protein sidekick-1 [Nematostella vectensis]	PF13927.8^Ig_3^Immunoglobulin domain^227-300^E:6.6e-11`PF07679.18^I-set^Immunoglobulin I-set domain^227-307^E:6.3e-11`PF13895.8^Ig_2^Immunoglobulin domain^231-311^E:2.5e-07`PF00047.27^ig^Immunoglobulin domain^233-308^E:3.1e-06`PF07679.18^I-set^Immunoglobulin I-set domain^320-401^E:5e-07`PF13927.8^Ig_3^Immunoglobulin domain^323-394^E:1.1e-08`PF00047.27^ig^Immunoglobulin domain^325-403^E:0.00011`PF…	sigP:0.033827^CS^pos:	ExpAA=45.95^PredHel=2^Topology=i5-27o1297-1319i	-	GO:0005911^cellular_component^cell-cell junction`GO:0005829^cellular_component^cytosol`GO:0005887^cellular_component^integral component of plasma membrane`GO:0008046^molecular_function^axon guidance receptor activity`GO:0050839^molecular_function^cell adhesion molecule binding`GO:0098609^biological_process^cell-cell adhesion`GO:0033563^biological_process^dorsal/ventral axon guidance`GO:0001764^bi…	GO:0005911^cellular_component^cell-cell junction`GO:0005887^cellular_component^integral component of plasma membrane`GO:0005886^cellular_component^plasma membrane`GO:0030506^molecular_function^ankyrin binding`GO:0030246^molecular_function^carbohydrate binding`GO:0050839^molecular_function^cell adhesion molecule binding`GO:0030247^molecular_function^polysaccharide binding`GO:0046982^molecular_func…	GO:0005515^molecular_function^protein binding	cell adhesion	cell adhesion	-	I-set,Ig_3,fn3	-	0	GO:0097374,GO:0061564,GO:0007158,GO:0098609,GO:0033563,GO:0050789,GO:0038023,GO:0007166,GO:0009605,GO:0005488,GO:0009653,GO:0005829,GO:0045162,GO:0005887,GO:0030506,GO:0050767,GO:0048858,GO:0005575,GO:0071526,GO:0032502,GO:0071944,GO:0001764,GO:0032990,GO:0048812,GO:0120036,GO:0048583,GO:0006928,GO:0040011,GO:0016338,GO:0048468,GO:0050920,GO:0050770,GO:0007399,GO:0040012,GO:0065007,GO:0010769,GO:…
NV2.8789	602	270	426	44	128	214	717	237	343	53	133	187	278.34	432	124	0.289	-1791	-4097	4.18e-5	0.005649708	0.311	0.0616	0.1324	0.1324	TRUE	0.5502	NV2.8789	NVE10719	-	-	-	-	-	-	-	sigP:0.689504^^	-	-	-	-	-	-	-	-	-	-	0	-
NV2.23862	1430	1255	848	353	524	578	1703	1101	683	421	546	506	826.7	1162	491	0.423	-1242	-4088	4.35e-5	0.005749693	0.1036	0.0458	0.065	0.065	TRUE	0.1552	NV2.23862	-	-	-	-	-	-	hypothetical protein AC249_AIPGENE10859 [Exaiptasia diaphana]	-	-	-	-	-	-	-	-	-	-	-	-	0	-
NV2.20366	98	92	282	34	44	44	117	81	227	41	46	38	91.57	142	42	0.294	-1768	-4067	4.76e-5	0.006221766	0.1413	0.1103	0.1204	0.1204	TRUE	0.445	NV2.20366	NVE22540	-	AA2BR_like_7	AA2BR_MOUSE^AA2BR_MOUSE^Q:607-1506,H:6-328^30.448%ID^E:8.98e-26^RecName: Full=Adenosine receptor A2b;^Eukaryota; Metazoa; Chordata; Craniata; Vertebrata; Euteleostomi; Mammalia; Eutheria; Euarchontoglires; Glires; Rodentia; Myomorpha; Muroidea; Muridae; Murinae; Mus; Mus	AA2BR_MOUSE^AA2BR_MOUSE^Q:27-326,H:6-328^30.448%ID^E:2.05e-27^RecName: Full=Adenosine receptor A2b;^Eukaryota; Metazoa; Chordata; Craniata; Vertebrata; Euteleostomi; Mammalia; Eutheria; Euarchontoglires; Glires; Rodentia; Myomorpha; Muroidea; Muridae; Murinae; Mus; Mus	5-hydroxytryptamine receptor 1A-beta [Nematostella vectensis] >gb|EDO48537.1| predicted protein [Nematostella vectensis]	5-hydroxytryptamine receptor 1A-beta [Nematostella vectensis] >gb|EDO48537.1| predicted protein [Nematostella vectensis]	PF10320.11^7TM_GPCR_Srsx^Serpentine type 7TM GPCR chemoreceptor Srsx^40-302^E:1.7e-06`PF00001.23^7tm_1^7 transmembrane receptor (rhodopsin family)^45-288^E:3.3e-41	sigP:0.999329^^	ExpAA=137.84^PredHel=6^Topology=o30-52i64-86o101-123i143-165o175-197i227-249o	-	GO:0009986^cellular_component^cell surface`GO:0098978^cellular_component^glutamatergic synapse`GO:0016021^cellular_component^integral component of membrane`GO:0005886^cellular_component^plasma membrane`GO:0098685^cellular_component^Schaffer collateral - CA1 synapse`GO:0045202^cellular_component^synapse`GO:0001609^molecular_function^G protein-coupled adenosine receptor activity`GO:0004930^molecula…	GO:0009986^cellular_component^cell surface`GO:0098978^cellular_component^glutamatergic synapse`GO:0016021^cellular_component^integral component of membrane`GO:0005886^cellular_component^plasma membrane`GO:0098685^cellular_component^Schaffer collateral - CA1 synapse`GO:0045202^cellular_component^synapse`GO:0001609^molecular_function^G protein-coupled adenosine receptor activity`GO:0004930^molecula…	GO:0004930^molecular_function^G protein-coupled receptor activity`GO:0007186^biological_process^G protein-coupled receptor signaling pathway`GO:0016021^cellular_component^integral component of membrane	G-protein coupled receptor activity	G-protein coupled receptor activity	-	7tm_1,G_glu_transpept	-	0	GO:0098685,GO:0004930,GO:0001609,GO:0008284,GO:0008285,GO:0007186,GO:0007189,GO:0005886,GO:0031668,GO:0033605,GO:0043950,GO:0032966,GO:0098978,GO:0045202,GO:0009986,GO:0016021
NV2.20222	407	437	358	88	212	147	485	383	288	105	221	129	268.5	385	152	0.394	-1345	-4064	4.83e-5	0.006244344	0.101	0.0625	0.0743	0.0743	TRUE	0.3015	NV2.20222	NVE23159	-	-	-	-	uncharacterized protein LOC5513022 isoform X3 [Nematostella vectensis]	uncharacterized protein LOC5513022 isoform X3 [Nematostella vectensis]	-	sigP:0.576438^^	-	-	-	-	-	-	-	-	-	-	0	-
NV2.774	3793	4336	2765	727	2051	1396	4518	3805	2226	868	2137	1221	2462.46	3516	1409	0.401	-1319	-4053	5.06e-5	0.006464369	0.1631	0.0404	0.0758	0.0758	TRUE	0.5845	NV2.774	NVE23917	-	AAC4_like_1	AAC4_DICDI^AAC4_DICDI^Q:243-770,H:493-678^39.037%ID^E:2.16e-28^RecName: Full=AAC-rich mRNA clone AAC4 protein;^Eukaryota; Amoebozoa; Evosea; Eumycetozoa; Dictyostelia; Dictyosteliales; Dictyosteliaceae; Dictyostelium	AAC4_DICDI^AAC4_DICDI^Q:64-239,H:493-678^39.037%ID^E:5.69e-31^RecName: Full=AAC-rich mRNA clone AAC4 protein;^Eukaryota; Amoebozoa; Evosea; Eumycetozoa; Dictyostelia; Dictyosteliales; Dictyosteliaceae; Dictyostelium	AAC-rich mRNA clone AAC4 protein [Nematostella vectensis] >gb|EDO48351.1| predicted protein [Nematostella vectensis]	AAC-rich mRNA clone AAC4 protein [Nematostella vectensis] >gb|EDO48351.1| predicted protein [Nematostella vectensis]	-	sigP:0.999476^^	-	-	GO:0016021^cellular_component^integral component of membrane	GO:0016021^cellular_component^integral component of membrane	-	-	-	-	-	-	0	GO:0016021
NV2.8273	453	416	476	173	210	214	540	365	383	206	219	187	316.72	429	204	0.476	-1071	-4.05	5.12e-5	0.006472763	0.0247	0.0587	0.0467	0.0467	TRUE	0.5739	NV2.8273	NVE23468	-	CHM1B_like_1	CHM1B_DANRE^CHM1B_DANRE^Q:144-731,H:2-196^76.02%ID^E:1.03e-72^RecName: Full=Charged multivesicular body protein 1b;^Eukaryota; Metazoa; Chordata; Craniata; Vertebrata; Euteleostomi; Actinopterygii; Neopterygii; Teleostei; Ostariophysi; Cypriniformes; Danionidae; Danioninae; Danio	CHM1B_DANRE^CHM1B_DANRE^Q:3-198,H:2-196^76.02%ID^E:1.32e-88^RecName: Full=Charged multivesicular body protein 1b;^Eukaryota; Metazoa; Chordata; Craniata; Vertebrata; Euteleostomi; Actinopterygii; Neopterygii; Teleostei; Ostariophysi; Cypriniformes; Danionidae; Danioninae; Danio	charged multivesicular body protein 1b [Nematostella vectensis] >gb|EDO41077.1| predicted protein, partial [Nematostella vectensis]	charged multivesicular body protein 1b [Nematostella vectensis] >gb|EDO41077.1| predicted protein, partial [Nematostella vectensis]	PF03357.23^Snf7^Snf7^12-170^E:8.3e-16	sigP:0.999255^^	-	-	GO:0005829^cellular_component^cytosol`GO:0000815^cellular_component^ESCRT III complex`GO:0031902^cellular_component^late endosome membrane`GO:0005771^cellular_component^multivesicular body`GO:0032509^biological_process^endosome transport via multivesicular body sorting pathway`GO:0045324^biological_process^late endosome to vacuole transport`GO:0015031^biological_process^protein transport	GO:0005829^cellular_component^cytosol`GO:0000815^cellular_component^ESCRT III complex`GO:0031902^cellular_component^late endosome membrane`GO:0005771^cellular_component^multivesicular body`GO:0032509^biological_process^endosome transport via multivesicular body sorting pathway`GO:0045324^biological_process^late endosome to vacuole transport`GO:0015031^biological_process^protein transport	GO:0007034^biological_process^vacuolar transport	vacuolar transport	vacuolar transport	CHMP1B	Ist1,Snf7	-	0	GO:0023057,GO:0036452,GO:0023051,GO:0046605,GO:0044422,GO:0050794,GO:0044424,GO:0000815,GO:0032509,GO:0042802,GO:0044444,GO:0031410,GO:0044464,GO:0010564,GO:0043229,GO:0007080,GO:0010646,GO:0000070,GO:0022402,GO:0000280,GO:0019904,GO:0044433,GO:0044087,GO:0044446,GO:0007049,GO:0009966,GO:0033043,GO:0045184,GO:0033036,GO:0000278,GO:0039702,GO:0048523,GO:0019058,GO:0031090,GO:0044440,GO:0016043,GO:…
NV2.2142	471	648	539	238	259	272	561	569	434	284	270	238	392.57	521	264	0.506	-0.982	-4034	5.48e-5	0.006858396	0.0137	0.0547	0.0398	0.0398	TRUE	0.2552	NV2.2142	NVE11067	-	-	-	-	-	-	-	-	-	-	-	-	-	-	-	-	-	-	0	-
NV2.25004	2051	1979	2058	798	1109	1102	2443	1736	1657	952	1156	964	1484.74	1945	1024	0.527	-0.925	-4025	5.7e-5	0.007055419	0.0298	0.0422	0.0373	0.0373	TRUE	0.6026	NV2.25004	NVE18722	-	MEC2_like_1	MEC2_CAEEL^MEC2_CAEEL^Q:24-890,H:79-367^67.82%ID^E:4.54e-94^RecName: Full=Mechanosensory protein 2;^Eukaryota; Metazoa; Ecdysozoa; Nematoda; Chromadorea; Rhabditida; Rhabditina; Rhabditomorpha; Rhabditoidea; Rhabditidae; Peloderinae; Caenorhabditis	MEC2_CAEEL^MEC2_CAEEL^Q:8-296,H:79-367^67.82%ID^E:7.07e-128^RecName: Full=Mechanosensory protein 2;^Eukaryota; Metazoa; Ecdysozoa; Nematoda; Chromadorea; Rhabditida; Rhabditina; Rhabditomorpha; Rhabditoidea; Rhabditidae; Peloderinae; Caenorhabditis	erythrocyte band 7 integral membrane protein [Nematostella vectensis] >gb|EDO43326.1| predicted protein [Nematostella vectensis]	erythrocyte band 7 integral membrane protein [Nematostella vectensis] >gb|EDO43326.1| predicted protein [Nematostella vectensis]	PF01145.27^Band_7^SPFH domain / Band 7 family^72-243^E:1e-33`PF13421.8^Band_7_1^SPFH domain-Band 7 family^146-226^E:5e-05	sigP:0.999024^^	ExpAA=23.29^PredHel=1^Topology=i45-67o	-	GO:0016021^cellular_component^integral component of membrane`GO:0043005^cellular_component^neuron projection`GO:0032589^cellular_component^neuron projection membrane`GO:0005886^cellular_component^plasma membrane`GO:0015485^molecular_function^cholesterol binding`GO:0050976^biological_process^detection of mechanical stimulus involved in sensory perception of touch`GO:0007638^biological_process^mech…	GO:0016021^cellular_component^integral component of membrane`GO:0043005^cellular_component^neuron projection`GO:0032589^cellular_component^neuron projection membrane`GO:0005886^cellular_component^plasma membrane`GO:0015485^molecular_function^cholesterol binding`GO:0050976^biological_process^detection of mechanical stimulus involved in sensory perception of touch`GO:0007638^biological_process^mech…	-	regulation of acid-sensing ion channel activity	regulation of acid-sensing ion channel activity	STOM	Band_7	-	0	GO:0042802,GO:0044444,GO:0044464,GO:0005739,GO:0070201,GO:0034762,GO:0043903,GO:0044424,GO:0050792,GO:0022898,GO:0070063,GO:0043228,GO:0044459,GO:0032880,GO:0065009,GO:0043900,GO:0060341,GO:0022607,GO:0032386,GO:0044085,GO:0045069,GO:0010959,GO:0048524,GO:0043269,GO:0090313,GO:0043229,GO:0016043,GO:0032589,GO:0031226,GO:0016021,GO:0032879,GO:0051702,GO:0051704,GO:1905789,GO:0090314,GO:0032412,GO:…
NV2.4670	939	954	723	253	475	358	1118	837	582	302	495	313	607.96	846	370	0.438	-1191	-4022	5.77e-5	0.007066511	0.0903	0.0487	0.0613	0.0613	TRUE	0.1186	NV2.4670	NVE10801	-	-	-	-	uncharacterized protein LOC5517988 isoform X2 [Nematostella vectensis],uncharacterized protein LOC5517988 isoform X1 [Nematostella vectensis] >ref|XP_032218488.1| uncharacterized protein LOC5517988 isoform X1 [Nematostella vectensis]	uncharacterized protein LOC5517988 isoform X1 [Nematostella vectensis] >ref|XP_032218488.1| uncharacterized protein LOC5517988 isoform X1 [Nematostella vectensis],uncharacterized protein LOC5517988 isoform X2 [Nematostella vectensis]	PF00531.24^Death^Death domain^147-222^E:4.6e-09,PF00531.24^Death^Death domain^147-222^E:5.2e-09	sigP:0.999728^^	-	-	-	-	GO:0005515^molecular_function^protein binding`GO:0007165^biological_process^signal transduction	Belongs to the sterol desaturase family	Fatty acid hydroxylase superfamily	-	Death,FA_hydroxylase,NACHT,Phage_integrase	-	0	GO:0007165,GO:0005515
NV2.3437	80	148	316	49	32	62	95	130	254	58	33	54	104.27	160	48	0.304	-1.72	-3996	6.45e-5	0.007823134	0.1611	0.1014	0.1199	0.1199	TRUE	0.5971	NV2.3437	NVE8171	-	BGH3_like_2	BGH3_HUMAN^BGH3_HUMAN^Q:338-2077,H:70-632^23.993%ID^E:8.74e-28^RecName: Full=Transforming growth factor-beta-induced protein ig-h3;^Eukaryota; Metazoa; Chordata; Craniata; Vertebrata; Euteleostomi; Mammalia; Eutheria; Euarchontoglires; Primates; Haplorrhini; Catarrhini; Hominidae; Homo`BGH3_HUMAN^BGH3_HUMAN^Q:452-1258,H:375-636^24.908%ID^E:1.43e-14^RecName: Full=Transforming growth factor-beta-in…	BGH3_HUMAN^BGH3_HUMAN^Q:68-647,H:70-632^23.993%ID^E:2.84e-41^RecName: Full=Transforming growth factor-beta-induced protein ig-h3;^Eukaryota; Metazoa; Chordata; Craniata; Vertebrata; Euteleostomi; Mammalia; Eutheria; Euarchontoglires; Primates; Haplorrhini; Catarrhini; Hominidae; Homo`BGH3_HUMAN^BGH3_HUMAN^Q:106-374,H:375-636^24.908%ID^E:2.78e-16^RecName: Full=Transforming growth factor-beta-induc…	transforming growth factor-beta-induced protein ig-h3 [Nematostella vectensis]	transforming growth factor-beta-induced protein ig-h3 [Nematostella vectensis]	PF02469.24^Fasciclin^Fasciclin domain^120-241^E:7e-15`PF02469.24^Fasciclin^Fasciclin domain^256-371^E:1.6e-19`PF02469.24^Fasciclin^Fasciclin domain^390-516^E:4.9e-16`PF02469.24^Fasciclin^Fasciclin domain^530-647^E:8.7e-25	sigP:0.002214^CS^pos:	-	-	GO:0005604^cellular_component^basement membrane`GO:0062023^cellular_component^collagen-containing extracellular matrix`GO:0070062^cellular_component^extracellular exosome`GO:0031012^cellular_component^extracellular matrix`GO:0005576^cellular_component^extracellular region`GO:0005615^cellular_component^extracellular space`GO:0005886^cellular_component^plasma membrane`GO:0005802^cellular_component^…	GO:0005604^cellular_component^basement membrane`GO:0062023^cellular_component^collagen-containing extracellular matrix`GO:0070062^cellular_component^extracellular exosome`GO:0031012^cellular_component^extracellular matrix`GO:0005576^cellular_component^extracellular region`GO:0005615^cellular_component^extracellular space`GO:0005886^cellular_component^plasma membrane`GO:0005802^cellular_component^…	-	Fasciclin domain	Fasciclin domain	-	Fasciclin	-	0	GO:0001525,GO:0005886,GO:0005604,GO:0002062,GO:0007155,GO:0005615,GO:0005576,GO:0008283,GO:0050839,GO:0050840,GO:0005201,GO:1990000,GO:0005178,GO:0005802,GO:0070062,GO:0042802,GO:0031012,GO:0062023,GO:0005518
NV2.7542	777	241	510	148	180	154	925	211	411	177	188	135	341.08	516	167	0.323	-1632	-3989	6.63e-5	0.007959537	0.2632	0.0572	0.1165	0.1165	TRUE	0.3401	NV2.7542	NVE2785	-	-	-	-	-	uncharacterized protein LOC116616581 [Nematostella vectensis]	-	sigP:0.999212^^	-	-	-	-	-	-	-	-	-	-	0	-
NV2.18376	176	180	292	74	89	78	210	158	235	88	93	68	141.99	201	83	0.413	-1276	-3983	6.81e-5	0.008099923	0.0279	0.0845	0.0654	0.0654	TRUE	0.2759	NV2.18376	NVE4499	-	PCGF3_like_1	PCGF3_MOUSE^PCGF3_MOUSE^Q:636-1361,H:1-240^56.048%ID^E:5.97e-90^RecName: Full=Polycomb group RING finger protein 3;^Eukaryota; Metazoa; Chordata; Craniata; Vertebrata; Euteleostomi; Mammalia; Eutheria; Euarchontoglires; Glires; Rodentia; Myomorpha; Muroidea; Muridae; Murinae; Mus; Mus	PCGF3_MOUSE^PCGF3_MOUSE^Q:1-241,H:2-240^56.275%ID^E:9.89e-97^RecName: Full=Polycomb group RING finger protein 3;^Eukaryota; Metazoa; Chordata; Craniata; Vertebrata; Euteleostomi; Mammalia; Eutheria; Euarchontoglires; Glires; Rodentia; Myomorpha; Muroidea; Muridae; Murinae; Mus; Mus	polycomb group RING finger protein 3 [Nematostella vectensis]	polycomb group RING finger protein 3 [Nematostella vectensis]	PF13923.8^zf-C3HC4_2^Zinc finger, C3HC4 type (RING finger)^16-54^E:3e-11`PF00097.27^zf-C3HC4^Zinc finger, C3HC4 type (RING finger)^16-54^E:4.6e-08`PF16207.7^RAWUL^RAWUL domain RING finger- and WD40-associated ubiquitin-like^172-236^E:4.6e-14	sigP:0.99806^^	-	-	GO:0005654^cellular_component^nucleoplasm`GO:0005634^cellular_component^nucleus`GO:0031519^cellular_component^PcG protein complex`GO:0035102^cellular_component^PRC1 complex`GO:0046872^molecular_function^metal ion binding`GO:0036353^biological_process^histone H2A-K119 monoubiquitination`GO:0060819^biological_process^inactivation of X chromosome by genetic imprinting`GO:0006357^biological_process^r…	GO:0005654^cellular_component^nucleoplasm`GO:0005634^cellular_component^nucleus`GO:0031519^cellular_component^PcG protein complex`GO:0035102^cellular_component^PRC1 complex`GO:0046872^molecular_function^metal ion binding`GO:0036353^biological_process^histone H2A-K119 monoubiquitination`GO:0060819^biological_process^inactivation of X chromosome by genetic imprinting`GO:0006357^biological_process^r…	GO:0046872^molecular_function^metal ion binding	Polycomb group ring finger	Polycomb group ring finger	PCGF3	R3H,RAWUL,zf-AD,zf-C2H2,zf-C3HC4,zf-C3HC4_2,zf-CCCH	-	0	GO:0007549,GO:0043227,GO:0031344,GO:0008150,GO:0016570,GO:0045595,GO:0036211,GO:0033522,GO:0001558,GO:0010468,GO:0005730,GO:0035518,GO:0009987,GO:0000003,GO:0036353,GO:0005623,GO:0010769,GO:0007548,GO:0044238,GO:0040012,GO:0007399,GO:0046662,GO:0019222,GO:0005634,GO:0040008,GO:0032501,GO:0043232,GO:0006996,GO:0032502,GO:0022414,GO:0043233,GO:0005575,GO:0016574,GO:0043226,GO:0043231,GO:0031981,GO:…
NV2.3046	1631	1639	1612	605	941	631	1943	1438	1298	722	981	552	1155.55	1560	752	0.482	-1053	-3978	6.96e-5	0.008188399	0.0634	0.0435	0.0495	0.0495	TRUE	0.7807	NV2.3046	NVE22651	-	PUR6_like_1	PUR6_CHICK^PUR6_CHICK^Q:165-1373,H:22-421^60.149%ID^E:2.05e-165^RecName: Full=Multifunctional protein ADE2;^Eukaryota; Metazoa; Chordata; Craniata; Vertebrata; Euteleostomi; Archelosauria; Archosauria; Dinosauria; Saurischia; Theropoda; Coelurosauria; Aves; Neognathae; Galloanserae; Galliformes; Phasianidae; Phasianinae; Gallus	PUR6_CHICK^PUR6_CHICK^Q:2-422,H:4-421^59.953%ID^E:0^RecName: Full=Multifunctional protein ADE2;^Eukaryota; Metazoa; Chordata; Craniata; Vertebrata; Euteleostomi; Archelosauria; Archosauria; Dinosauria; Saurischia; Theropoda; Coelurosauria; Aves; Neognathae; Galloanserae; Galliformes; Phasianidae; Phasianinae; Gallus	multifunctional protein ADE2 [Nematostella vectensis]	multifunctional protein ADE2 [Nematostella vectensis]	PF01259.20^SAICAR_synt^SAICAR synthetase^12-239^E:2.1e-53`PF00731.22^AIRC^AIR carboxylase^270-411^E:7.6e-38	sigP:0.999491^^	-	-	GO:0005829^cellular_component^cytosol`GO:0043727^molecular_function^5-amino-4-imidazole carboxylate lyase activity`GO:0005524^molecular_function^ATP binding`GO:0004638^molecular_function^phosphoribosylaminoimidazole carboxylase activity`GO:0004639^molecular_function^phosphoribosylaminoimidazolesuccinocarboxamide synthase activity`GO:0006189^biological_process^'de novo' IMP biosynthetic process	GO:0005829^cellular_component^cytosol`GO:0043727^molecular_function^5-amino-4-imidazole carboxylate lyase activity`GO:0005524^molecular_function^ATP binding`GO:0004638^molecular_function^phosphoribosylaminoimidazole carboxylase activity`GO:0004639^molecular_function^phosphoribosylaminoimidazolesuccinocarboxamide synthase activity`GO:0006189^biological_process^'de novo' IMP biosynthetic process	GO:0006189^biological_process^'de novo' IMP biosynthetic process	phosphoribosylaminoimidazole carboxylase activity	phosphoribosylaminoimidazole carboxylase activity	PAICS	7tm_2,AIRC,Gag_p30,Myb_DNA-bind_4,PRK,Peptidase_M60,SAICAR_synt	-	0	GO:0008152,GO:0016879,GO:0009058,GO:0009124,GO:0009260,GO:1903047,GO:0006189,GO:0004638,GO:0044843,GO:0046390,GO:0006807,GO:0005575,GO:0003674,GO:0044249,GO:0006753,GO:0009150,GO:0005488,GO:0072522,GO:0006796,GO:0046040,GO:0005829,GO:0044772,GO:0044281,GO:0006163,GO:0003824,GO:0004639,GO:0006188,GO:0005524,GO:0009126,GO:0071704,GO:1901360,GO:1901576,GO:0019637,GO:0000278,GO:0005622,GO:0005623,GO:…
NV2.22765	614	658	485	264	204	269	731	577	390	315	213	235	410.36	566	254	0.449	-1155	-3.97	7.2e-5	0.008392805	0.0636	0.053900000000000003	0.0581	0.0581	TRUE	0.1269	NV2.22765	NVE10287,NVE22946	-	TSTD3_like_7	TSTD3_MOUSE^TSTD3_MOUSE^Q:289-588,H:47-145^40%ID^E:2.97e-19^RecName: Full=Thiosulfate sulfurtransferase/rhodanese-like domain-containing protein 3;^Eukaryota; Metazoa; Chordata; Craniata; Vertebrata; Euteleostomi; Mammalia; Eutheria; Euarchontoglires; Glires; Rodentia; Myomorpha; Muroidea; Muridae; Murinae; Mus; Mus	TSTD1_HUMAN^TSTD1_HUMAN^Q:65-166,H:12-112^40.196%ID^E:2.81e-22^RecName: Full=Thiosulfate:glutathione sulfurtransferase {ECO:0000303|PubMed:24981631};^Eukaryota; Metazoa; Chordata; Craniata; Vertebrata; Euteleostomi; Mammalia; Eutheria; Euarchontoglires; Primates; Haplorrhini; Catarrhini; Hominidae; Homo	thiosulfate:glutathione sulfurtransferase-like [Nematostella vectensis]	thiosulfate:glutathione sulfurtransferase-like [Nematostella vectensis]	PF00581.22^Rhodanese^Rhodanese-like domain^65-167^E:3.2e-12	sigP:0.989378^^	-	-	GO:0004792^molecular_function^thiosulfate sulfurtransferase activity	GO:0005737^cellular_component^cytoplasm`GO:0036464^cellular_component^cytoplasmic ribonucleoprotein granule`GO:0005829^cellular_component^cytosol`GO:0048471^cellular_component^perinuclear region of cytoplasm`GO:0050337^molecular_function^thiosulfate-thiol sulfurtransferase activity`GO:0070221^biological_process^sulfide oxidation, using sulfide:quinone oxidoreductase	-	thiosulfate sulfurtransferase activity	thiosulfate sulfurtransferase activity	Hsp67Bb	Rhodanese	-	0	GO:0036464,GO:0005737,GO:0048471,GO:0070221,GO:0050337,GO:0004792,GO:0005829
NV2.16612	50	272	390	42	62	60	60	239	314	50	65	52	129.9	204	56	0.272	-1876	-3.94	8.13e-5	0.00938617	0.3044	0.0889	0.1517	0.1517	TRUE	0.2717	NV2.16612	NVE2930	-	-	-	-	trichohyalin [Nematostella vectensis] >gb|EDO47494.1| predicted protein [Nematostella vectensis]	trichohyalin [Nematostella vectensis] >gb|EDO47494.1| predicted protein [Nematostella vectensis]	-	sigP:0.999858^^	-	-	-	-	-	-	-	-	-	-	0	-
NV2.10811	1452	1624	1529	541	900	830	1729	1425	1231	646	938	726	1115.85	1462	770	0.527	-0.924	-3898	9.71e-5	0.011099933	0.0325	0.0437	0.0395	0.0395	TRUE	0.2866	NV2.10811	NVE18071	-	CHM2A_like_1	CHM2A_DANRE^CHM2A_DANRE^Q:115-774,H:1-220^78.182%ID^E:1.17e-95^RecName: Full=Charged multivesicular body protein 2a;^Eukaryota; Metazoa; Chordata; Craniata; Vertebrata; Euteleostomi; Actinopterygii; Neopterygii; Teleostei; Ostariophysi; Cypriniformes; Danionidae; Danioninae; Danio,CHM2A_XENTR^CHM2A_XENTR^Q:121-786,H:3-220^71.171%ID^E:6.45e-79^RecName: Full=Charged multivesicular body protein 2a;^…	CHM2A_DANRE^CHM2A_DANRE^Q:1-185,H:36-220^77.297%ID^E:2.81e-88^RecName: Full=Charged multivesicular body protein 2a;^Eukaryota; Metazoa; Chordata; Craniata; Vertebrata; Euteleostomi; Actinopterygii; Neopterygii; Teleostei; Ostariophysi; Cypriniformes; Danionidae; Danioninae; Danio,CHM2A_DANRE^CHM2A_DANRE^Q:3-222,H:1-220^78.182%ID^E:1.88e-111^RecName: Full=Charged multivesicular body protein 2a;^Eu…	charged multivesicular body protein 2a [Nematostella vectensis] >gb|EDO43581.1| predicted protein [Nematostella vectensis]	charged multivesicular body protein 2a [Nematostella vectensis] >gb|EDO43581.1| predicted protein [Nematostella vectensis]	PF03357.23^Snf7^Snf7^1-148^E:2.8e-36,PF03357.23^Snf7^Snf7^19-185^E:9.5e-42	sigP:0.999498^^,sigP:0.999869^^	-	-	GO:0000815^cellular_component^ESCRT III complex`GO:0031902^cellular_component^late endosome membrane`GO:0005771^cellular_component^multivesicular body`GO:0005635^cellular_component^nuclear envelope`GO:0032509^biological_process^endosome transport via multivesicular body sorting pathway`GO:0010458^biological_process^exit from mitosis`GO:0045324^biological_process^late endosome to vacuole transport…	GO:0000815^cellular_component^ESCRT III complex`GO:0031902^cellular_component^late endosome membrane`GO:0005771^cellular_component^multivesicular body`GO:0005635^cellular_component^nuclear envelope`GO:0032509^biological_process^endosome transport via multivesicular body sorting pathway`GO:0010458^biological_process^exit from mitosis`GO:0045324^biological_process^late endosome to vacuole transport…	GO:0007034^biological_process^vacuolar transport	negative regulation of centriole elongation	negative regulation of centriole elongation	CHMP2A	Snf7,UQ_con	-	0	GO:0009056,GO:0010564,GO:0031410,GO:0031975,GO:0043162,GO:0032509,GO:0000815,GO:0031210,GO:0036452,GO:0023051,GO:0023057,GO:0007049,GO:0022607,GO:0019904,GO:0022402,GO:0000280,GO:0006508,GO:0010646,GO:0000070,GO:0007080,GO:0016043,GO:0031967,GO:0009057,GO:0032879,GO:0031090,GO:0019058,GO:0006511,GO:0008593,GO:0039702,GO:0000278,GO:0033036,GO:0033043,GO:0010941,GO:0010458,GO:0009966,GO:0005768,GO:…
NV2.12142	1240	1392	1201	503	693	725	1477	1221	967	600	722	634	937	1222	652	0.534	-0.904	-3875	10.6424	0.012050224	0.0247	0.0448	0.0381	0.0381	TRUE	0.1089	NV2.12142	NVE12899	-	IST1_like_1	IST1_HUMAN^IST1_HUMAN^Q:309-860,H:1-184^66.848%ID^E:4.78e-48^RecName: Full=IST1 homolog;^Eukaryota; Metazoa; Chordata; Craniata; Vertebrata; Euteleostomi; Mammalia; Eutheria; Euarchontoglires; Primates; Haplorrhini; Catarrhini; Hominidae; Homo	IST1_HUMAN^IST1_HUMAN^Q:2-349,H:5-363^45.867%ID^E:2.57e-91^RecName: Full=IST1 homolog;^Eukaryota; Metazoa; Chordata; Craniata; Vertebrata; Euteleostomi; Mammalia; Eutheria; Euarchontoglires; Primates; Haplorrhini; Catarrhini; Hominidae; Homo	IST1 homolog isoform X2 [Nematostella vectensis]	IST1 homolog isoform X2 [Nematostella vectensis]	PF03398.16^Ist1^Regulator of Vps4 activity in the MVB pathway^9-173^E:1.2e-60	sigP:0.999776^^	-	-	GO:0035578^cellular_component^azurophil granule lumen`GO:0005813^cellular_component^centrosome`GO:0005829^cellular_component^cytosol`GO:0005793^cellular_component^endoplasmic reticulum-Golgi intermediate compartment`GO:0070062^cellular_component^extracellular exosome`GO:0005576^cellular_component^extracellular region`GO:0090543^cellular_component^Flemming body`GO:0043231^cellular_component^intrac…	GO:0035578^cellular_component^azurophil granule lumen`GO:0005813^cellular_component^centrosome`GO:0005829^cellular_component^cytosol`GO:0005793^cellular_component^endoplasmic reticulum-Golgi intermediate compartment`GO:0070062^cellular_component^extracellular exosome`GO:0005576^cellular_component^extracellular region`GO:0090543^cellular_component^Flemming body`GO:0043231^cellular_component^intrac…	GO:0015031^biological_process^protein transport	viral capsid secondary envelopment	viral capsid secondary envelopment	IST1	Ist1	-	0	GO:0044403,GO:0010769,GO:0031346,GO:0007399,GO:0032501,GO:0061640,GO:0040008,GO:0046745,GO:0019222,GO:0005515,GO:0030162,GO:0048639,GO:0045296,GO:0005737,GO:0043232,GO:0045597,GO:0031344,GO:0043227,GO:0008150,GO:0045862,GO:0005576,GO:0045595,GO:0044877,GO:0090541,GO:0001558,GO:0005623,GO:0009987,GO:0032268,GO:0048638,GO:0090543,GO:0005622,GO:0031323,GO:0031325,GO:0035578,GO:0044419,GO:0015031,GO:…
NV2.16792	1094	1586	1696	2396	2660	2102	1303	1392	1365	2860	2772	1839	1921.8	1353	2490	1839	0.879	3862	11.2348	0.012601018	0.0289	0.0412	0.0368	0.0368	TRUE	0.6372	NV2.16792	NVE15969	-	COCE_like_1	COCE_RHOSM^COCE_RHOSM^Q:765-1697,H:219-530^26.807%ID^E:1.83e-20^RecName: Full=Cocaine esterase;^Bacteria; Actinobacteria; Corynebacteriales; Nocardiaceae; Rhodococcus,COCE_RHOSM^COCE_RHOSM^Q:2051-2983,H:219-530^26.807%ID^E:6.36e-20^RecName: Full=Cocaine esterase;^Bacteria; Actinobacteria; Corynebacteriales; Nocardiaceae; Rhodococcus,COCE_RHOSM^COCE_RHOSM^Q:396-1916,H:12-530^26.047%ID^E:7.32e-31^R…	COCE_RHOSM^COCE_RHOSM^Q:12-322,H:219-530^26.807%ID^E:9.95e-21^RecName: Full=Cocaine esterase;^Bacteria; Actinobacteria; Corynebacteriales; Nocardiaceae; Rhodococcus,COCE_RHOSM^COCE_RHOSM^Q:43-443,H:111-530^25.455%ID^E:1.5e-23^RecName: Full=Cocaine esterase;^Bacteria; Actinobacteria; Corynebacteriales; Nocardiaceae; Rhodococcus,COCE_RHOSM^COCE_RHOSM^Q:10-516,H:12-530^26.047%ID^E:2.69e-34^RecName: …	putative Xaa-Pro dipeptidyl-peptidase [Nematostella vectensis]	putative Xaa-Pro dipeptidyl-peptidase [Nematostella vectensis]	PF02129.20^Peptidase_S15^X-Pro dipeptidyl-peptidase (S15 family)^43-199^E:3.3e-28`PF08530.12^PepX_C^X-Pro dipeptidyl-peptidase C-terminal non-catalytic domain^230-457^E:2e-39,PF02129.20^Peptidase_S15^X-Pro dipeptidyl-peptidase (S15 family)^16-272^E:4.3e-57`PF00561.22^Abhydrolase_1^alpha/beta hydrolase fold^63-147^E:6.7e-08`PF12146.10^Hydrolase_4^Serine aminopeptidase, S33^64-145^E:2.3e-06`PF00326…	sigP:0.998377^^,sigP:0.998656^^,sigP:0.995611^^	-	-	GO:0005737^cellular_component^cytoplasm`GO:0052689^molecular_function^carboxylic ester hydrolase activity`GO:0008239^molecular_function^dipeptidyl-peptidase activity`GO:0050784^biological_process^cocaine catabolic process	GO:0005737^cellular_component^cytoplasm`GO:0052689^molecular_function^carboxylic ester hydrolase activity`GO:0008239^molecular_function^dipeptidyl-peptidase activity`GO:0050784^biological_process^cocaine catabolic process	GO:0016787^molecular_function^hydrolase activity`GO:0008239^molecular_function^dipeptidyl-peptidase activity,GO:0016787^molecular_function^hydrolase activity`GO:0008236^molecular_function^serine-type peptidase activity`GO:0006508^biological_process^proteolysis`GO:0008239^molecular_function^dipeptidyl-peptidase activity	X-Pro dipeptidyl-peptidase (S15 family)	X-Pro dipeptidyl-peptidase (S15 family)	-	PepX_C,Peptidase_S15	-	0	GO:0016787,GO:0008239,GO:0008236,GO:0006508,GO:0005737,GO:0052689,GO:0050784
NV2.16974	201	179	142	72	45	46	239	157	114	86	47	40	113.98	170	58	0.338	-1566	-3837	12.4792	0.013611501	0.1364	0.096	0.1082	0.1082	TRUE	0.2981	NV2.16974	NVE23028	-	TDH_like_1	TDH_BOVIN^TDH_BOVIN^Q:186-1100,H:57-362^59.477%ID^E:2.74e-129^RecName: Full=L-threonine 3-dehydrogenase, mitochondrial {ECO:0000305};^Eukaryota; Metazoa; Chordata; Craniata; Vertebrata; Euteleostomi; Mammalia; Eutheria; Laurasiatheria; Artiodactyla; Ruminantia; Pecora; Bovidae; Bovinae; Bos	TDH_BOVIN^TDH_BOVIN^Q:62-366,H:57-362^59.477%ID^E:3.28e-134^RecName: Full=L-threonine 3-dehydrogenase, mitochondrial {ECO:0000305};^Eukaryota; Metazoa; Chordata; Craniata; Vertebrata; Euteleostomi; Mammalia; Eutheria; Laurasiatheria; Artiodactyla; Ruminantia; Pecora; Bovidae; Bovinae; Bos	L-threonine 3-dehydrogenase, mitochondrial [Nematostella vectensis]	L-threonine 3-dehydrogenase, mitochondrial [Nematostella vectensis]	PF04321.19^RmlD_sub_bind^RmlD substrate binding domain^62-208^E:4.4e-13`PF01370.23^Epimerase^NAD dependent epimerase/dehydratase family^63-299^E:8e-24`PF02719.17^Polysacc_synt_2^Polysaccharide biosynthesis protein^63-169^E:5.7e-06`PF16363.7^GDP_Man_Dehyd^GDP-mannose 4,6 dehydratase^64-363^E:7.1e-19`PF01073.21^3Beta_HSD^3-beta hydroxysteroid dehydrogenase/isomerase family^64-181^E:2.6e-10`PF07993.…	sigP:0.999731^^	-	-	GO:0005739^cellular_component^mitochondrion`GO:0042802^molecular_function^identical protein binding`GO:0008743^molecular_function^L-threonine 3-dehydrogenase activity`GO:0019518^biological_process^L-threonine catabolic process to glycine`GO:0006567^biological_process^threonine catabolic process	GO:0005739^cellular_component^mitochondrion`GO:0042802^molecular_function^identical protein binding`GO:0008743^molecular_function^L-threonine 3-dehydrogenase activity`GO:0019518^biological_process^L-threonine catabolic process to glycine`GO:0006567^biological_process^threonine catabolic process	GO:0003824^molecular_function^catalytic activity`GO:0003854^molecular_function^3-beta-hydroxy-delta5-steroid dehydrogenase activity`GO:0016616^molecular_function^oxidoreductase activity, acting on the CH-OH group of donors, NAD or NADP as acceptor`GO:0006694^biological_process^steroid biosynthetic process`GO:0055114^biological_process^obsolete oxidation-reduction process	L-threonine 3-dehydrogenase	L-threonine 3-dehydrogenase	-	Epimerase	-	0	GO:0006567,GO:0016616,GO:0003824,GO:0055114,GO:0019518,GO:0005739,GO:0008743,GO:0042802,GO:0003854,GO:0006694
NV2.18064	906	1030	1172	438	598	549	1079	904	944	523	623	480	758.78	976	542	0.556	-0.847	-3839	12.3728	0.013611501	0.0115	0.0465	0.0337	0.0337	TRUE	0.2008	NV2.18064	NVE16455,NVE16456	-	YQAB_like_1	YQAB_ECOLI^YQAB_ECOLI^Q:272-958,H:1-188^30.172%ID^E:1.67e-21^RecName: Full=Fructose-1-phosphate phosphatase YqaB;^Bacteria; Proteobacteria; Gammaproteobacteria; Enterobacterales; Enterobacteriaceae; Escherichia	P845_THEAC^P845_THEAC^Q:12-126,H:5-113^35.652%ID^E:9.05e-12^RecName: Full=Phosphatase Ta0845;^Archaea; Candidatus Thermoplasmatota; Thermoplasmata; Thermoplasmatales; Thermoplasmataceae; Thermoplasma	fructose-1-phosphate phosphatase YqaB [Nematostella vectensis] >gb|EDO49177.1| predicted protein [Nematostella vectensis]	fructose-1-phosphate phosphatase YqaB [Nematostella vectensis] >gb|EDO49177.1| predicted protein [Nematostella vectensis]	PF13419.8^HAD_2^Haloacid dehalogenase-like hydrolase^15-127^E:7.6e-11	sigP:0.998936^^	-	COG0637^HAD-superfamily hydrolase subfamily IA variant 3	GO:0008801^molecular_function^beta-phosphoglucomutase activity`GO:0000287^molecular_function^magnesium ion binding`GO:0016791^molecular_function^phosphatase activity`GO:0050308^molecular_function^sugar-phosphatase activity	GO:0016787^molecular_function^hydrolase activity	-	pseudouridine 5'-phosphatase activity	pseudouridine 5'-phosphatase activity	-	HAD_2,zf-DNL	-	0	GO:0016791,GO:0000287,GO:0050308,GO:0008801,GO:0016787
NV2.4304	72	31	129	19	12	9	86	27	104	23	13	8	43.31	72	15	0.196	-2.35	-3838	12.3894	0.013611501	0.3115	0.1911	0.2271	0.2271	TRUE	0.4264	NV2.4304	-	-	-	-	-	-	-	-	-	-	-	-	-	-	-	-	-	-	-	0	-
NV2.13866	179	339	504	126	119	150	213	297	406	150	124	131	220.34	305	135	0.441	-1.18	-3832	12.7146	0.013742145	0.0531	0.0679	0.0629	0.0629	TRUE	0.1363	NV2.13866	NVE21867	c-ski	SKI_like_1	SKI_AVIES^SKI_AVIES^Q:2292-2876,H:64-271^44.231%ID^E:1.18e-47^RecName: Full=Transforming protein Ski;^Viruses; Riboviria; Pararnavirae; Artverviricota; Revtraviricetes; Ortervirales; Retroviridae; Orthoretrovirinae; Alpharetrovirus	SKI_XENLA^SKI_XENLA^Q:14-366,H:15-368^34.133%ID^E:8.07e-52^RecName: Full=Ski oncogene;^Eukaryota; Metazoa; Chordata; Craniata; Vertebrata; Euteleostomi; Amphibia; Batrachia; Anura; Pipoidea; Pipidae; Xenopodinae; Xenopus; Xenopus	ski oncogene-like [Nematostella vectensis]	ski oncogene-like [Nematostella vectensis]	PF02437.19^Ski_Sno^SKI/SNO/DAC family^83-177^E:8.9e-24`PF08782.12^c-SKI_SMAD_bind^c-SKI Smad4 binding domain^194-283^E:7.6e-30	sigP:0.999285^^	-	-	GO:0046332^molecular_function^SMAD binding`GO:0006351^biological_process^transcription, DNA-templated	GO:0005634^cellular_component^nucleus`GO:0046332^molecular_function^SMAD binding`GO:0006351^biological_process^transcription, DNA-templated	GO:0046332^molecular_function^SMAD binding	c-SKI Smad4 binding domain	c-SKI Smad4 binding domain	-	Ski_Sno,c-SKI_SMAD_bind	-	0	GO:0006351,GO:0046332,GO:0005634
NV2.15979	1739	2156	2430	961	1228	1254	2071	1892	1956	1147	1280	1097	1573.85	1973	1175	0.595	-0.748	-3822	13.2623	0.014162591	0.0033	0.042	0.0269	0.0269	TRUE	0.0736	NV2.15979	NVE4122	-	S39AE_like_1	S39AE_DANRE^S39AE_DANRE^Q:129-1394,H:33-493^35.853%ID^E:2.43e-76^RecName: Full=Metal cation symporter ZIP14 {ECO:0000250|UniProtKB:Q15043};^Eukaryota; Metazoa; Chordata; Craniata; Vertebrata; Euteleostomi; Actinopterygii; Neopterygii; Teleostei; Ostariophysi; Cypriniformes; Danionidae; Danioninae; Danio,S39AE_DANRE^S39AE_DANRE^Q:111-1412,H:33-493^35.637%ID^E:4.66e-76^RecName: Full=Metal cation sy…	S39AE_DANRE^S39AE_DANRE^Q:37-470,H:33-493^36.034%ID^E:2.73e-88^RecName: Full=Metal cation symporter ZIP14 {ECO:0000250|UniProtKB:Q15043};^Eukaryota; Metazoa; Chordata; Craniata; Vertebrata; Euteleostomi; Actinopterygii; Neopterygii; Teleostei; Ostariophysi; Cypriniformes; Danionidae; Danioninae; Danio,S39AE_DANRE^S39AE_DANRE^Q:19-440,H:33-493^36.069%ID^E:2.63e-89^RecName: Full=Metal cation sympor…	zinc transporter ZIP14 isoform X2 [Nematostella vectensis],zinc transporter ZIP14 isoform X1 [Nematostella vectensis]	zinc transporter ZIP14 isoform X2 [Nematostella vectensis],zinc transporter ZIP14 isoform X1 [Nematostella vectensis]	PF02535.24^Zip^ZIP Zinc transporter^49-365^E:5.8e-59,PF02535.24^Zip^ZIP Zinc transporter^128-432^E:7.7e-55,PF02535.24^Zip^ZIP Zinc transporter^146-462^E:1.2e-58	sigP:0.382674^CS^pos:,sigP:0.005017^CS^pos:,sigP:0.997333^^	ExpAA=136.58^PredHel=6^Topology=i50-72o82-104i117-139o278-300i307-326o346-368i,ExpAA=138.01^PredHel=6^Topology=i129-151o161-183i196-218o345-367i374-393o413-435i,ExpAA=145.27^PredHel=6^Topology=i147-169o179-201i214-236o375-397i404-423o443-465i	-	GO:0016324^cellular_component^apical plasma membrane`GO:0016323^cellular_component^basolateral plasma membrane`GO:0031901^cellular_component^early endosome membrane`GO:0005887^cellular_component^integral component of plasma membrane`GO:0031902^cellular_component^late endosome membrane`GO:0005765^cellular_component^lysosomal membrane`GO:0005886^cellular_component^plasma membrane`GO:0015296^molecul…	GO:0016324^cellular_component^apical plasma membrane`GO:0016323^cellular_component^basolateral plasma membrane`GO:0031901^cellular_component^early endosome membrane`GO:0005887^cellular_component^integral component of plasma membrane`GO:0031902^cellular_component^late endosome membrane`GO:0005765^cellular_component^lysosomal membrane`GO:0005886^cellular_component^plasma membrane`GO:0015296^molecul…	GO:0046873^molecular_function^metal ion transmembrane transporter activity`GO:0030001^biological_process^metal ion transport`GO:0055085^biological_process^transmembrane transport`GO:0016020^cellular_component^membrane	Solute carrier family 39 (zinc transporter), member 14	Solute carrier family 39 (zinc transporter), member 14	SLC39A14	Zip	-	0	GO:0071944,GO:0055069,GO:0055065,GO:0044425,GO:0016020,GO:0051234,GO:0055076,GO:0031224,GO:0071577,GO:0046915,GO:0019725,GO:0005887,GO:0099587,GO:0005575,GO:0005215,GO:0055080,GO:0003674,GO:0015086,GO:0016323,GO:0072509,GO:0072503,GO:0048878,GO:0006826,GO:0006875,GO:0006873,GO:0046873,GO:0022857,GO:0005765,GO:0015075,GO:0051179,GO:0031226,GO:0016021,GO:0005384,GO:0072507,GO:0006882,GO:0006812,GO:…
NV2.8761	224	208	140	42	84	71	267	183	113	50	88	62	126.97	188	67	0.357	-1487	-3809	13.9684	0.01469654	0.1202	0.0901	0.0995	0.0995	TRUE	0.1091	NV2.8761	NVE10696	-	ZMY11_like_1	ZMY11_MOUSE^ZMY11_MOUSE^Q:285-1364,H:1-358^37.808%ID^E:2.77e-71^RecName: Full=Zinc finger MYND domain-containing protein 11;^Eukaryota; Metazoa; Chordata; Craniata; Vertebrata; Euteleostomi; Mammalia; Eutheria; Euarchontoglires; Glires; Rodentia; Myomorpha; Muroidea; Muridae; Murinae; Mus; Mus`ZMY11_MOUSE^ZMY11_MOUSE^Q:1911-2285,H:468-600^31.579%ID^E:4.06e-12^RecName: Full=Zinc finger MYND domain…	ZMY11_MOUSE^ZMY11_MOUSE^Q:1-360,H:1-358^37.808%ID^E:2.56e-74^RecName: Full=Zinc finger MYND domain-containing protein 11;^Eukaryota; Metazoa; Chordata; Craniata; Vertebrata; Euteleostomi; Mammalia; Eutheria; Euarchontoglires; Glires; Rodentia; Myomorpha; Muroidea; Muridae; Murinae; Mus; Mus`ZMY11_MOUSE^ZMY11_MOUSE^Q:543-667,H:468-600^31.579%ID^E:1.75e-12^RecName: Full=Zinc finger MYND domain-cont…	zinc finger MYND domain-containing protein 11 [Nematostella vectensis]	zinc finger MYND domain-containing protein 11 [Nematostella vectensis]	PF00439.27^Bromodomain^Bromodomain^162-244^E:9.2e-16`PF00855.19^PWWP^PWWP domain^284-355^E:9e-09	sigP:0.999147^^	-	-	GO:0005694^cellular_component^chromosome`GO:0005654^cellular_component^nucleoplasm`GO:0005634^cellular_component^nucleus`GO:0003690^molecular_function^double-stranded DNA binding`GO:0042393^molecular_function^histone binding`GO:0035064^molecular_function^methylated histone binding`GO:0003714^molecular_function^transcription corepressor activity`GO:0008270^molecular_function^zinc ion binding`GO:00…	GO:0005694^cellular_component^chromosome`GO:0005654^cellular_component^nucleoplasm`GO:0005634^cellular_component^nucleus`GO:0003690^molecular_function^double-stranded DNA binding`GO:0042393^molecular_function^histone binding`GO:0035064^molecular_function^methylated histone binding`GO:0003714^molecular_function^transcription corepressor activity`GO:0008270^molecular_function^zinc ion binding`GO:00…	GO:0005515^molecular_function^protein binding	histone binding	histone binding	-	Bromodomain,DUF3544,JHBP,PDZ,PHD,PWWP	-	0	GO:0005634,GO:0005694,GO:0003714,GO:0035064,GO:0008270,GO:0005515,GO:0043124,GO:2001237,GO:0046329,GO:0042393,GO:0005654,GO:0006325,GO:0051607,GO:0003690,GO:0034243
NV2.16760	632	638	423	197	289	190	753	560	341	235	301	166	392.61	551	234	0.425	-1234	-3.79	15.0366	0.015681581	0.1148	0.0547	0.0733	0.0733	TRUE	0.1117	NV2.16760	NVE19673	-	-	-	-	uncharacterized protein LOC5501320 [Nematostella vectensis]	uncharacterized protein LOC5501320 [Nematostella vectensis]	-	sigP:0.997127^^	ExpAA=138.91^PredHel=6^Topology=i109-131o172-191i198-217o232-254i275-297o369-391i	-	-	-	-	-	-	-	-	-	0	-
NV2.17277	345	323	384	119	168	195	411	283	309	142	175	171	248.53	334	163	0.487	-1037	-3775	16.0244	0.016566461	0.0223	0.0645	0.0498	0.0498	TRUE	0.4446	NV2.17277	NVE16153	-	CC74B_like_1	CC74B_HUMAN^CC74B_HUMAN^Q:493-609,H:53-91^61.538%ID^E:5.16e-07^RecName: Full=Coiled-coil domain-containing protein 74B;^Eukaryota; Metazoa; Chordata; Craniata; Vertebrata; Euteleostomi; Mammalia; Eutheria; Euarchontoglires; Primates; Haplorrhini; Catarrhini; Hominidae; Homo	CC74B_HUMAN^CC74B_HUMAN^Q:89-127,H:53-91^61.538%ID^E:1.37e-07^RecName: Full=Coiled-coil domain-containing protein 74B;^Eukaryota; Metazoa; Chordata; Craniata; Vertebrata; Euteleostomi; Mammalia; Eutheria; Euarchontoglires; Primates; Haplorrhini; Catarrhini; Hominidae; Homo	coiled-coil domain-containing protein 74B [Nematostella vectensis] >gb|EDO31476.1| predicted protein [Nematostella vectensis]	coiled-coil domain-containing protein 74B [Nematostella vectensis] >gb|EDO31476.1| predicted protein [Nematostella vectensis]	PF14916.8^CCDC92^Coiled-coil domain of unknown function^83-137^E:1.6e-20`PF14917.8^CCDC74_C^Coiled coil protein 74, C terminal^275-408^E:6e-50	sigP:0.999442^^	-	-	-	-	-	Coiled-coil domain-containing protein	Coiled-coil domain-containing protein	CCDC74B	CCDC74_C,CCDC92	-	0	-
NV2.20312	1110	1489	1688	2168	2017	2352	1322	1307	1359	2588	2102	2058	1789.13	1329	2249	1692	0.758	3772	16.1688	0.016571598	0.0079	0.0415	0.0285	0.0285	TRUE	0.2093	NV2.20312	NVE11971	-	GNMT_like_1	GNMT_PIG^GNMT_PIG^Q:1635-2213,H:109-290^49.49%ID^E:8.97e-52^RecName: Full=Glycine N-methyltransferase;^Eukaryota; Metazoa; Chordata; Craniata; Vertebrata; Euteleostomi; Mammalia; Eutheria; Laurasiatheria; Artiodactyla; Suina; Suidae; Sus`GNMT_PIG^GNMT_PIG^Q:46-372,H:2-110^67.89%ID^E:4.82e-40^RecName: Full=Glycine N-methyltransferase;^Eukaryota; Metazoa; Chordata; Craniata; Vertebrata; Euteleostom…	GNMT_RAT^GNMT_RAT^Q:13-315,H:2-291^56.209%ID^E:5.32e-116^RecName: Full=Glycine N-methyltransferase;^Eukaryota; Metazoa; Chordata; Craniata; Vertebrata; Euteleostomi; Mammalia; Eutheria; Euarchontoglires; Glires; Rodentia; Myomorpha; Muroidea; Muridae; Murinae; Rattus,GNMT_PIG^GNMT_PIG^Q:1-231,H:71-290^53.846%ID^E:2.99e-80^RecName: Full=Glycine N-methyltransferase;^Eukaryota; Metazoa; Chordata; Cr…	glycine N-methyltransferase isoform X1 [Nematostella vectensis],glycine N-methyltransferase isoform X2 [Nematostella vectensis]	glycine N-methyltransferase isoform X1 [Nematostella vectensis],glycine N-methyltransferase isoform X2 [Nematostella vectensis]	PF13489.8^Methyltransf_23^Methyltransferase domain^62-192^E:6.5e-09`PF13847.8^Methyltransf_31^Methyltransferase domain^71-213^E:4.3e-09`PF13649.8^Methyltransf_25^Methyltransferase domain^72-182^E:6.6e-10`PF08242.14^Methyltransf_12^Methyltransferase domain^73-184^E:7.9e-09`PF08241.14^Methyltransf_11^Methyltransferase domain^73-186^E:3.2e-07	sigP:0.999099^^,sigP:0.556409^^,sigP:0.99688^^,sigP:0.966778^^	-	-	GO:0005829^cellular_component^cytosol`GO:0005542^molecular_function^folic acid binding`GO:0016594^molecular_function^glycine binding`GO:0017174^molecular_function^glycine N-methyltransferase activity`GO:0042802^molecular_function^identical protein binding`GO:1904047^molecular_function^S-adenosyl-L-methionine binding`GO:0032259^biological_process^methylation`GO:0006730^biological_process^one-carbo…	GO:0005829^cellular_component^cytosol`GO:0034708^cellular_component^methyltransferase complex`GO:0005634^cellular_component^nucleus`GO:0005542^molecular_function^folic acid binding`GO:0016594^molecular_function^glycine binding`GO:0017174^molecular_function^glycine N-methyltransferase activity`GO:0042802^molecular_function^identical protein binding`GO:1904047^molecular_function^S-adenosyl-L-methio…	GO:0008168^molecular_function^methyltransferase activity	glycine N-methyltransferase activity	glycine N-methyltransferase activity	-	Methyltransf_23,Methyltransf_25,Methyltransf_31	-	0	GO:0005542,GO:0009605,GO:0031668,GO:0008168,GO:0044283,GO:0055090,GO:0044281,GO:0005829,GO:0005977,GO:1901360,GO:0044248,GO:0031669,GO:0009116,GO:0042278,GO:0008152,GO:0046128,GO:0009058,GO:0009109,GO:0042398,GO:0051289,GO:0009066,GO:0044249,GO:0032502,GO:0006111,GO:0051186,GO:0070328,GO:0042592,GO:0005634,GO:0032501,GO:0006555,GO:0000096,GO:0033353,GO:0006950,GO:0065007,GO:0042594,GO:0009991,GO:…
NV2.61	3025	3351	2596	774	1907	1063	3603	2940	2090	924	1987	930	2079.06	2878	1280	0.445	-1168	-3.76	17.0132	0.017288073	0.1482	0.0409	0.069	0.069	TRUE	0.5506	NV2.61	NVE16085,NVE16084	-	-	-	-	uncharacterized protein LOC116620382 [Nematostella vectensis]	uncharacterized protein LOC116620382 [Nematostella vectensis]	-	sigP:0.981699^^	ExpAA=89.56^PredHel=4^Topology=i21-43o79-101i114-136o141-163i	-	-	-	-	-	-	-	-	-	0	-
NV2.17840	322	192	200	68	90	106	384	168	161	81	94	93	163.45	238	89	0.377	-1408	-3755	17.3411	0.017471864	0.1257	0.0784	0.0935	0.0935	TRUE	31249	NV2.17840	NVE7860	-	-	-	-	predicted protein [Nematostella vectensis]	predicted protein [Nematostella vectensis]	-	sigP:0.999579^^	-	-	-	-	-	-	-	-	-	-	0	-
NV2.2284	50	68	110	126	152	210	60	60	89	150	158	184	116.71	70	164	2364	1241	3708	20.9309	0.020737295	0.0202	0.0946	0.0708	0.0708	TRUE	0.5747	NV2.2284	NVE9916	-	-	-	-	-	nuclear apoptosis-inducing factor 1-like [Nematostella vectensis]	-	-	-	-	-	-	-	-	-	-	-	-	0	-
NV2.403	500	584	264	144	186	203	596	512	213	172	194	178	310.63	440	181	0.412	-1279	-3699	0.00021622000000000001	0.021244959	0.1335	0.0591	0.0822	0.0822	TRUE	0.6972	NV2.403	NVE13930	-	CARM1_like_1	CARM1_MOUSE^CARM1_MOUSE^Q:273-1607,H:84-528^61.745%ID^E:0^RecName: Full=Histone-arginine methyltransferase CARM1;^Eukaryota; Metazoa; Chordata; Craniata; Vertebrata; Euteleostomi; Mammalia; Eutheria; Euarchontoglires; Glires; Rodentia; Myomorpha; Muroidea; Muridae; Murinae; Mus; Mus	CARM1_MOUSE^CARM1_MOUSE^Q:91-535,H:84-528^61.745%ID^E:0^RecName: Full=Histone-arginine methyltransferase CARM1;^Eukaryota; Metazoa; Chordata; Craniata; Vertebrata; Euteleostomi; Mammalia; Eutheria; Euarchontoglires; Glires; Rodentia; Myomorpha; Muroidea; Muridae; Murinae; Mus; Mus	histone-arginine methyltransferase CARMER-like [Nematostella vectensis]	histone-arginine methyltransferase CARMER-like [Nematostella vectensis]	PF05185.18^PRMT5^PRMT5 arginine-N-methyltransferase^177-293^E:6.3e-06`PF05175.16^MTS^Methyltransferase small domain^184-296^E:2e-07`PF08003.13^Methyltransf_9^Protein of unknown function (DUF1698)^186-295^E:2e-06`PF06325.15^PrmA^Ribosomal protein L11 methyltransferase (PrmA)^194-268^E:1.7e-09`PF13649.8^Methyltransf_25^Methyltransferase domain^198-293^E:5.3e-07`PF08241.14^Methyltransf_11^Methyltran…	sigP:0.886898^^	-	-	GO:0005737^cellular_component^cytoplasm`GO:0005829^cellular_component^cytosol`GO:0005654^cellular_component^nucleoplasm`GO:0005634^cellular_component^nucleus`GO:0032991^cellular_component^protein-containing complex`GO:0090575^cellular_component^RNA polymerase II transcription regulator complex`GO:0042054^molecular_function^histone methyltransferase activity`GO:0035642^molecular_function^histone m…	GO:0005737^cellular_component^cytoplasm`GO:0005829^cellular_component^cytosol`GO:0005654^cellular_component^nucleoplasm`GO:0005634^cellular_component^nucleus`GO:0032991^cellular_component^protein-containing complex`GO:0090575^cellular_component^RNA polymerase II transcription regulator complex`GO:0042054^molecular_function^histone methyltransferase activity`GO:0035642^molecular_function^histone m…	GO:0008168^molecular_function^methyltransferase activity	Methylates (mono- and asymmetric dimethylation) the guanidino nitrogens of arginyl residues in proteins. May methylate histone H3 at 'Arg-17' and activate transcription via chromatin remodeling	protein-arginine omega-N asymmetric methyltransferase activity	CARM1	ADP_ribosyl_GH,CARM1,MTS,Methyltransf_25,PrmA,Tim29	-	1	GO:0009653,GO:0032991,GO:0005829,GO:0030374,GO:0005488,GO:0070577,GO:0008168,GO:0030518,GO:0005622,GO:0006479,GO:0003824,GO:0014070,GO:0010556,GO:0006325,GO:0010628,GO:0009719,GO:0090575,GO:0010604,GO:0008152,GO:0009889,GO:0016273,GO:0008104,GO:0010830,GO:0005575,GO:0005634,GO:0019222,GO:0016740,GO:0006996,GO:0005515,GO:0005737,GO:0016274,GO:0007165,GO:0016571,GO:0007568,GO:0010557,GO:0008213,GO:…
NV2.19437	181	212	197	60	94	91	216	186	159	72	98	80	134.9	187	83	0.446	-1165	-3684	22.9558	0.022188786	0.016	0.087	0.0633	0.0633	TRUE	0.1333	NV2.19437	NVE17136	-	CDLS_like_3	CDLS_BACLD^CDLS_BACLD^Q:190-855,H:23-233^22.026%ID^E:1.22e-06^RecName: Full=Cyclo(L-leucyl-L-leucyl) synthase;^Bacteria; Firmicutes; Bacilli; Bacillales; Bacillaceae; Bacillus	CDLS_BACLD^CDLS_BACLD^Q:19-240,H:23-233^22.026%ID^E:2.13e-07^RecName: Full=Cyclo(L-leucyl-L-leucyl) synthase;^Bacteria; Firmicutes; Bacilli; Bacillales; Bacillaceae; Bacillus	uncharacterized protein LOC5516031 [Nematostella vectensis] >gb|EDO44063.1| predicted protein [Nematostella vectensis]	uncharacterized protein LOC5516068 [Nematostella vectensis] >gb|EDO44062.1| predicted protein [Nematostella vectensis]	PF16715.7^CDPS^Cyclodipeptide synthase^18-238^E:1.1e-24	sigP:0.998176^^	-	-	GO:0016755^molecular_function^aminoacyltransferase activity`GO:0046148^biological_process^pigment biosynthetic process	GO:0016755^molecular_function^aminoacyltransferase activity`GO:0046148^biological_process^pigment biosynthetic process	GO:0016755^molecular_function^aminoacyltransferase activity	Cyclodipeptide synthase	Cyclodipeptide synthase	-	CDPS	-	0	GO:0046148,GO:0016755
NV2.8460	2129	1993	2070	702	1302	916	2536	1749	1666	838	1357	801	1491.18	1984	999	0.504	-0.99	-3685	22.8593	0.022188786	0.0765	0.0422	0.0512	0.0512	TRUE	11753	NV2.8460	NVE11461	-	CP3A4_like_1	CP3A4_HUMAN^CP3A4_HUMAN^Q:231-1619,H:38-497^38.771%ID^E:3.24e-96^RecName: Full=Cytochrome P450 3A4 {ECO:0000303|PubMed:15373842};^Eukaryota; Metazoa; Chordata; Craniata; Vertebrata; Euteleostomi; Mammalia; Eutheria; Euarchontoglires; Primates; Haplorrhini; Catarrhini; Hominidae; Homo	CP3A4_HUMAN^CP3A4_HUMAN^Q:48-510,H:38-497^38.771%ID^E:8.43e-101^RecName: Full=Cytochrome P450 3A4 {ECO:0000303|PubMed:15373842};^Eukaryota; Metazoa; Chordata; Craniata; Vertebrata; Euteleostomi; Mammalia; Eutheria; Euarchontoglires; Primates; Haplorrhini; Catarrhini; Hominidae; Homo	cytochrome P450 3A4 [Nematostella vectensis]	cytochrome P450 3A4 [Nematostella vectensis]	PF00067.24^p450^Cytochrome P450^49-480^E:7.1e-110	sigP:0.996744^^	ExpAA=47.51^PredHel=1^Topology=i12-34o	-	GO:0005737^cellular_component^cytoplasm`GO:0005789^cellular_component^endoplasmic reticulum membrane`GO:0016021^cellular_component^integral component of membrane`GO:0043231^cellular_component^intracellular membrane-bounded organelle`GO:0102320^molecular_function^1,8-cineole 2-exo-monooxygenase activity`GO:0062181^molecular_function^1-alpha,25-dihydroxyvitamin D3 23-hydroxylase activity`GO:0062188…	GO:0005737^cellular_component^cytoplasm`GO:0005789^cellular_component^endoplasmic reticulum membrane`GO:0016021^cellular_component^integral component of membrane`GO:0043231^cellular_component^intracellular membrane-bounded organelle`GO:0102320^molecular_function^1,8-cineole 2-exo-monooxygenase activity`GO:0062181^molecular_function^1-alpha,25-dihydroxyvitamin D3 23-hydroxylase activity`GO:0062188…	GO:0005506^molecular_function^iron ion binding`GO:0016705^molecular_function^oxidoreductase activity, acting on paired donors, with incorporation or reduction of molecular oxygen`GO:0020037^molecular_function^heme binding`GO:0055114^biological_process^obsolete oxidation-reduction process	heme binding	heme binding	TBXAS1	p450	-	0	GO:0005737,GO:0097305,GO:1903524,GO:0042592,GO:0055064,GO:0003008,GO:0016860,GO:0005506,GO:0098771,GO:0042221,GO:0050801,GO:0051239,GO:0035296,GO:0032501,GO:0055114,GO:0045471,GO:1903522,GO:0065007,GO:0062188,GO:0042493,GO:0009987,GO:0055082,GO:0020037,GO:0046677,GO:0030644,GO:0009636,GO:0001101,GO:0050896,GO:0004796,GO:0062187,GO:0034875,GO:0065008,GO:0062181,GO:0010033,GO:0008150,GO:0062189,GO:…
NV2.13269	42	26	11	130	112	69	50	23	9	155	117	60	68.99	27	111	4126	2045	3676	23.7083	0.022731295	0.3783	0.134	0.2005	0.2005	TRUE	0.3952	NV2.13269	-	-	YRD6_like_92	YRD6_CAEEL^YRD6_CAEEL^Q:4181-5239,H:776-1068^20.963%ID^E:3.72e-07^RecName: Full=Uncharacterized protein K02A2.6;^Eukaryota; Metazoa; Ecdysozoa; Nematoda; Chromadorea; Rhabditida; Rhabditina; Rhabditomorpha; Rhabditoidea; Rhabditidae; Peloderinae; Caenorhabditis	YRD6_CAEEL^YRD6_CAEEL^Q:139-491,H:776-1068^20.68%ID^E:4.59e-08^RecName: Full=Uncharacterized protein K02A2.6;^Eukaryota; Metazoa; Ecdysozoa; Nematoda; Chromadorea; Rhabditida; Rhabditina; Rhabditomorpha; Rhabditoidea; Rhabditidae; Peloderinae; Caenorhabditis	uncharacterized protein LOC116612035 [Nematostella vectensis],uncharacterized protein LOC116612036 [Nematostella vectensis]	uncharacterized protein LOC5519889 [Nematostella vectensis],uncharacterized protein LOC116612035 [Nematostella vectensis]	PF17921.3^Integrase_H2C2^Integrase zinc binding domain^144-198^E:9.7e-13`PF18701.3^DUF5641^Family of unknown function (DUF5641)^421-519^E:9.8e-17,PF03564.17^DUF1759^Protein of unknown function (DUF1759)^149-277^E:5.6e-17	sigP:0.99927^^,sigP:0.997609^^	ExpAA=20.02^PredHel=1^Topology=o350-369i	-	GO:0003676^molecular_function^nucleic acid binding`GO:0008270^molecular_function^zinc ion binding`GO:0015074^biological_process^DNA integration	GO:0003676^molecular_function^nucleic acid binding`GO:0008270^molecular_function^zinc ion binding`GO:0015074^biological_process^DNA integration	-	Protein of unknown function (DUF1759)	-	-	Asp_protease_2,DUF1759,Peptidase_A17,gag-asp_proteas,rve	-	0	GO:0008270,GO:0015074,GO:0003676
NV2.23255	136	111	372	68	50	68	162	97	299	81	52	59	125.27	186	64	0.344	-1.54	-3667	24.5156	0.023180339	0.1734	0.0908	0.1165	0.1165	TRUE	0.2587	NV2.23255	NVE21128	-	PRDM6_like_21	PRDM6_MOUSE^PRDM6_MOUSE^Q:439-615,H:242-302^40.984%ID^E:1.34e-06^RecName: Full=Putative histone-lysine N-methyltransferase PRDM6;^Eukaryota; Metazoa; Chordata; Craniata; Vertebrata; Euteleostomi; Mammalia; Eutheria; Euarchontoglires; Glires; Rodentia; Myomorpha; Muroidea; Muridae; Murinae; Mus; Mus,PRDM6_BOVIN^PRDM6_BOVIN^Q:2365-2712,H:467-582^61.207%ID^E:8.52e-42^RecName: Full=Putative histone-l…	PRDM6_MOUSE^PRDM6_MOUSE^Q:73-131,H:242-302^40.984%ID^E:1.39e-08^RecName: Full=Putative histone-lysine N-methyltransferase PRDM6;^Eukaryota; Metazoa; Chordata; Craniata; Vertebrata; Euteleostomi; Mammalia; Eutheria; Euarchontoglires; Glires; Rodentia; Myomorpha; Muroidea; Muridae; Murinae; Mus; Mus,PRDM6_BOVIN^PRDM6_BOVIN^Q:741-856,H:467-582^61.207%ID^E:4.62e-43^RecName: Full=Putative histone-lysi…	protein glass-like [Nematostella vectensis] >ref|XP_032239601.1| protein glass-like [Nematostella vectensis] >ref|XP_032239602.1| protein glass-like [Nematostella vectensis]	protein glass-like [Nematostella vectensis] >ref|XP_032239601.1| protein glass-like [Nematostella vectensis] >ref|XP_032239602.1| protein glass-like [Nematostella vectensis]	PF00096.28^zf-C2H2^Zinc finger, C2H2 type^798-820^E:0.00065`PF00096.28^zf-C2H2^Zinc finger, C2H2 type^826-847^E:0.0019	sigP:0.998542^^	-	-	GO:0005634^cellular_component^nucleus`GO:0042054^molecular_function^histone methyltransferase activity`GO:0046872^molecular_function^metal ion binding`GO:0010468^biological_process^regulation of gene expression,GO:0005634^cellular_component^nucleus`GO:0042054^molecular_function^histone methyltransferase activity`GO:0042802^molecular_function^identical protein binding`GO:0046872^molecular_function…	GO:0005634^cellular_component^nucleus`GO:0042054^molecular_function^histone methyltransferase activity`GO:0046872^molecular_function^metal ion binding`GO:0010468^biological_process^regulation of gene expression,GO:0005634^cellular_component^nucleus`GO:0042054^molecular_function^histone methyltransferase activity`GO:0042802^molecular_function^identical protein binding`GO:0046872^molecular_function…	-	histone-lysine N-methyltransferase PRDM6,negative regulation of smooth muscle cell differentiation	negative regulation of smooth muscle cell differentiation	PRDM6	SET,zf-C2H2,zf-C2H2_4	zf-C2H2	0	GO:0030154,GO:0009889,GO:2000112,GO:0048731,GO:0048519,GO:0005575,GO:0042054,GO:0010629,GO:0043231,GO:0046983,GO:0043226,GO:0045596,GO:0051151,GO:0042803,GO:0080090,GO:0032502,GO:0009890,GO:0050793,GO:0003674,GO:0005488,GO:0019219,GO:0051171,GO:0050789,GO:0051252,GO:0010556,GO:0031323,GO:0005622,GO:0051150,GO:1903506,GO:0031327,GO:0048523,GO:0009892,GO:0051148,GO:0009987,GO:0006355,GO:0045934,GO:…
NV2.2874	706	698	735	230	441	271	841	612	592	275	460	237	502.71	682	324	0.475	-1074	-3667	24.5666	0.023180339	0.0779	0.051	0.0595	0.0595	TRUE	15308	NV2.2874	NVE5392	-	-	-	-	uncharacterized protein LOC5519169 [Nematostella vectensis] >gb|EDO47004.1| predicted protein [Nematostella vectensis]	uncharacterized protein LOC5519169 [Nematostella vectensis] >gb|EDO47004.1| predicted protein [Nematostella vectensis]	-	sigP:0.99778^^	-	-	-	-	-	-	-	-	-	-	0	-
NV2.10695	623	644	765	299	270	452	742	565	616	357	281	395	492.78	641	344	0.538	-0.894	-3.65	26.2026	0.024337674	0.0209	0.0512	0.041	0.041	TRUE	0.294	NV2.10695	NVE9984,NVE3672,NVE24457	-	SPART_like_1	SPART_BOVIN^SPART_BOVIN^Q:470-1630,H:217-627^32.701%ID^E:3.91e-56^RecName: Full=Spartin {ECO:0000305};^Eukaryota; Metazoa; Chordata; Craniata; Vertebrata; Euteleostomi; Mammalia; Eutheria; Laurasiatheria; Artiodactyla; Ruminantia; Pecora; Bovidae; Bovinae; Bos	SPART_BOVIN^SPART_BOVIN^Q:120-506,H:217-627^32.701%ID^E:4.8e-64^RecName: Full=Spartin {ECO:0000305};^Eukaryota; Metazoa; Chordata; Craniata; Vertebrata; Euteleostomi; Mammalia; Eutheria; Laurasiatheria; Artiodactyla; Ruminantia; Pecora; Bovidae; Bovinae; Bos`SPART_BOVIN^SPART_BOVIN^Q:12-88,H:16-95^35%ID^E:5.05e-06^RecName: Full=Spartin {ECO:0000305};^Eukaryota; Metazoa; Chordata; Craniata; Verteb…	spartin-like [Nematostella vectensis]	spartin-like [Nematostella vectensis]	PF06911.14^Senescence^Senescence-associated protein^303-490^E:2.7e-32	sigP:0.999229^^	-	-	GO:0005829^cellular_component^cytosol`GO:0005811^cellular_component^lipid droplet`GO:0030496^cellular_component^midbody`GO:0005741^cellular_component^mitochondrial outer membrane`GO:0005886^cellular_component^plasma membrane`GO:0045202^cellular_component^synapse`GO:0031625^molecular_function^ubiquitin protein ligase binding`GO:0009838^biological_process^abscission`GO:0060612^biological_process^ad…	GO:0005829^cellular_component^cytosol`GO:0005811^cellular_component^lipid droplet`GO:0030496^cellular_component^midbody`GO:0005741^cellular_component^mitochondrial outer membrane`GO:0005886^cellular_component^plasma membrane`GO:0045202^cellular_component^synapse`GO:0031625^molecular_function^ubiquitin protein ligase binding`GO:0009838^biological_process^abscission`GO:0060612^biological_process^ad…	-	negative regulation of collateral sprouting in absence of injury	negative regulation of collateral sprouting in absence of injury	SPG20	Inp1,MIT,Senescence	-	0	GO:0003008,GO:0005515,GO:0006996,GO:0031982,GO:0005737,GO:0032501,GO:0040008,GO:0019222,GO:0034389,GO:0031326,GO:0007399,GO:0010769,GO:0005623,GO:0009987,GO:0012505,GO:0001558,GO:0010468,GO:0043005,GO:0009968,GO:0033267,GO:0031344,GO:0043227,GO:0008150,GO:0005886,GO:0030308,GO:0009888,GO:0005488,GO:0005741,GO:0045202,GO:0005829,GO:0042995,GO:0031323,GO:0010556,GO:0031345,GO:0010648,GO:0005622,GO:…
NV2.3658	68	132	104	30	34	32	81	116	84	36	35	28	63.3	94	33	0.352	-1505	-3652	26.0063	0.024337674	0	0.1427	0.1016	0.1016	TRUE	0.4339	NV2.3658	-	-	MTR1B_like_8	MTR1B_RAT^MTR1B_RAT^Q:440-1270,H:53-326^30.742%ID^E:3.41e-35^RecName: Full=Melatonin receptor type 1B;^Eukaryota; Metazoa; Chordata; Craniata; Vertebrata; Euteleostomi; Mammalia; Eutheria; Euarchontoglires; Glires; Rodentia; Myomorpha; Muroidea; Muridae; Murinae; Rattus	MTR1B_RAT^MTR1B_RAT^Q:20-336,H:14-326^28.793%ID^E:1.71e-37^RecName: Full=Melatonin receptor type 1B;^Eukaryota; Metazoa; Chordata; Craniata; Vertebrata; Euteleostomi; Mammalia; Eutheria; Euarchontoglires; Glires; Rodentia; Myomorpha; Muroidea; Muridae; Murinae; Rattus	melatonin receptor type 1B [Nematostella vectensis]	melatonin receptor type 1B [Nematostella vectensis]	PF11710.10^Git3^G protein-coupled glucose receptor regulating Gpa2^52-241^E:2.4e-07`PF10320.11^7TM_GPCR_Srsx^Serpentine type 7TM GPCR chemoreceptor Srsx^59-332^E:8.9e-09`PF10328.11^7TM_GPCR_Srx^Serpentine type 7TM GPCR chemoreceptor Srx^63-258^E:5.1e-09`PF00001.23^7tm_1^7 transmembrane receptor (rhodopsin family)^64-318^E:1.7e-50	sigP:0.996645^^	ExpAA=156.46^PredHel=7^Topology=o48-70i83-105o125-147i168-190o210-232i266-285o300-322i	-	GO:0016021^cellular_component^integral component of membrane`GO:0005886^cellular_component^plasma membrane`GO:0004930^molecular_function^G protein-coupled receptor activity`GO:0008502^molecular_function^melatonin receptor activity`GO:0043010^biological_process^camera-type eye development`GO:0007186^biological_process^G protein-coupled receptor signaling pathway`GO:0042593^biological_process^gluco…	GO:0016021^cellular_component^integral component of membrane`GO:0005886^cellular_component^plasma membrane`GO:0004930^molecular_function^G protein-coupled receptor activity`GO:0008502^molecular_function^melatonin receptor activity`GO:0043010^biological_process^camera-type eye development`GO:0007186^biological_process^G protein-coupled receptor signaling pathway`GO:0042593^biological_process^gluco…	GO:0004930^molecular_function^G protein-coupled receptor activity`GO:0007186^biological_process^G protein-coupled receptor signaling pathway`GO:0016021^cellular_component^integral component of membrane	melatonin receptor activity	melatonin receptor activity	GPR50	7tm_1,Cornifin	-	0	GO:0005622,GO:0044422,GO:0004930,GO:0008502,GO:0042802,GO:0005634,GO:0016021,GO:1902260,GO:0044464,GO:0044428,GO:0005488,GO:0010754,GO:0044424,GO:0043010,GO:0005515,GO:0007186,GO:0042593,GO:0043233,GO:0003674,GO:0043227,GO:0005886,GO:0005654,GO:0043229,GO:0005575,GO:0042753,GO:0031981,GO:0046010,GO:0043226,GO:0043231,GO:0031974,GO:0051481,GO:0070013,GO:0044446,GO:0016020,GO:0046676,GO:0005623,GO:…
NV2.8459	1253	1596	1767	540	991	797	1492	1400	1423	645	1033	697	1114.98	1438	792	0.55	-0.862	-3633	28.0175	0.02582167	0.0345	0.0437	0.0395	0.0395	TRUE	0.8422	NV2.8459	NVE11462	-	CP3A4_like_2	CP3A4_HUMAN^CP3A4_HUMAN^Q:230-1231,H:38-368^38.261%ID^E:1.64e-80^RecName: Full=Cytochrome P450 3A4 {ECO:0000303|PubMed:15373842};^Eukaryota; Metazoa; Chordata; Craniata; Vertebrata; Euteleostomi; Mammalia; Eutheria; Euarchontoglires; Primates; Haplorrhini; Catarrhini; Hominidae; Homo`CP3A4_HUMAN^CP3A4_HUMAN^Q:1252-1620,H:375-497^44.715%ID^E:1.64e-80^RecName: Full=Cytochrome P450 3A4 {ECO:0000303|…	CP3A7_HUMAN^CP3A7_HUMAN^Q:11-388,H:118-497^40.464%ID^E:2.13e-89^RecName: Full=Cytochrome P450 3A7 {ECO:0000303|PubMed:17178770};^Eukaryota; Metazoa; Chordata; Craniata; Vertebrata; Euteleostomi; Mammalia; Eutheria; Euarchontoglires; Primates; Haplorrhini; Catarrhini; Hominidae; Homo,CP3A4_HUMAN^CP3A4_HUMAN^Q:48-510,H:38-497^39.451%ID^E:9.02e-102^RecName: Full=Cytochrome P450 3A4 {ECO:0000303|PubM…	cytochrome P450 3A4 [Nematostella vectensis]	cytochrome P450 3A4 [Nematostella vectensis]	PF00067.24^p450^Cytochrome P450^12-358^E:7.8e-94,PF00067.24^p450^Cytochrome P450^49-480^E:3.4e-109,PF00067.24^p450^Cytochrome P450^49-384^E:2.7e-64	sigP:0.999728^^,sigP:0.992064^^	ExpAA=46.66^PredHel=2^Topology=o15-37i234-256o,ExpAA=64.30^PredHel=2^Topology=o15-37i234-256o	-	GO:0005789^cellular_component^endoplasmic reticulum membrane`GO:0043231^cellular_component^intracellular membrane-bounded organelle`GO:0070330^molecular_function^aromatase activity`GO:0101020^molecular_function^estrogen 16-alpha-hydroxylase activity`GO:0020037^molecular_function^heme binding`GO:0005506^molecular_function^iron ion binding`GO:0004497^molecular_function^monooxygenase activity`GO:001…	GO:0005789^cellular_component^endoplasmic reticulum membrane`GO:0070330^molecular_function^aromatase activity`GO:0020037^molecular_function^heme binding`GO:0005506^molecular_function^iron ion binding`GO:0004497^molecular_function^monooxygenase activity,GO:0005789^cellular_component^endoplasmic reticulum membrane`GO:0062183^molecular_function^all-trans retinoic acid 18-hydroxylase activity`GO:0070…	GO:0005506^molecular_function^iron ion binding`GO:0016705^molecular_function^oxidoreductase activity, acting on paired donors, with incorporation or reduction of molecular oxygen`GO:0020037^molecular_function^heme binding`GO:0055114^biological_process^obsolete oxidation-reduction process	heme binding	heme binding	TBXAS1	p450	-	0	GO:1901700,GO:0019825,GO:0003674,GO:0046222,GO:0070542,GO:0045907,GO:0033993,GO:0008395,GO:0005789,GO:0090066,GO:0043231,GO:0019725,GO:0008015,GO:0019229,GO:0044057,GO:0097746,GO:0004497,GO:0050880,GO:0101021,GO:0051240,GO:0003013,GO:0016853,GO:0055083,GO:0035150,GO:0030002,GO:0016705,GO:0055081,GO:0003824,GO:0070330,GO:0048518,GO:0003018,GO:0101020,GO:0006873,GO:0030320,GO:0008401,GO:0050789,GO:…
NV2.24221	167	177	264	263	355	485	199	155	213	314	370	424	279.15	189	369	1957	0.969	3.63	2.8307	0.025887883	0.0207	0.0615	0.0474	0.0474	TRUE	0.1535	NV2.24221	NVE15011,NVE15010	-	SYT7_like_6	SYT7_HUMAN^SYT7_HUMAN^Q:619-1434,H:138-402^32.601%ID^E:1.08e-39^RecName: Full=Synaptotagmin-7 {ECO:0000305};^Eukaryota; Metazoa; Chordata; Craniata; Vertebrata; Euteleostomi; Mammalia; Eutheria; Euarchontoglires; Primates; Haplorrhini; Catarrhini; Hominidae; Homo	SYT7_HUMAN^SYT7_HUMAN^Q:101-372,H:138-402^32.601%ID^E:9.84e-43^RecName: Full=Synaptotagmin-7 {ECO:0000305};^Eukaryota; Metazoa; Chordata; Craniata; Vertebrata; Euteleostomi; Mammalia; Eutheria; Euarchontoglires; Primates; Haplorrhini; Catarrhini; Hominidae; Homo	synaptotagmin-7 [Nematostella vectensis]	synaptotagmin-7 [Nematostella vectensis]	PF00168.32^C2^C2 domain^114-208^E:4.7e-10`PF00168.32^C2^C2 domain^251-352^E:2.5e-14	sigP:0.957616^^	ExpAA=23.66^PredHel=1^Topology=o5-27i	-	GO:0042995^cellular_component^cell projection`GO:0005829^cellular_component^cytosol`GO:0031045^cellular_component^dense core granule`GO:0032009^cellular_component^early phagosome`GO:0070382^cellular_component^exocytic vesicle`GO:0070062^cellular_component^extracellular exosome`GO:0098686^cellular_component^hippocampal mossy fiber to CA3 synapse`GO:0099056^cellular_component^integral component of …	GO:0042995^cellular_component^cell projection`GO:0005829^cellular_component^cytosol`GO:0031045^cellular_component^dense core granule`GO:0032009^cellular_component^early phagosome`GO:0070382^cellular_component^exocytic vesicle`GO:0070062^cellular_component^extracellular exosome`GO:0098686^cellular_component^hippocampal mossy fiber to CA3 synapse`GO:0099056^cellular_component^integral component of …	-	vesicle-mediated cholesterol transport	vesicle-mediated cholesterol transport	-	C2	-	0	GO:0005778,GO:0030672,GO:0031045,GO:0005516,GO:0070062,GO:0070382,GO:0005765,GO:0005764,GO:0008021,GO:0005509,GO:0099056,GO:0005777,GO:0042995,GO:0005829,GO:0098686,GO:0032009,GO:0005544,GO:0005886,GO:0030276,GO:0030670
NV2.21994	569	519	404	185	219	280	678	455	325	221	228	245	358.73	486	231	0.477	-1068	-3615	30.0589	0.02728013	0.0639	0.0563	0.0597	0.0597	TRUE	0.2164	NV2.21994	NVE24435,NVE18342	-	NTRI_like_1	NTRI_MOUSE^NTRI_MOUSE^Q:534-1169,H:99-305^34.722%ID^E:4.05e-19^RecName: Full=Neurotrimin;^Eukaryota; Metazoa; Chordata; Craniata; Vertebrata; Euteleostomi; Mammalia; Eutheria; Euarchontoglires; Glires; Rodentia; Myomorpha; Muroidea; Muridae; Murinae; Mus; Mus,NTRI_MOUSE^NTRI_MOUSE^Q:534-1169,H:99-305^34.722%ID^E:3.91e-19^RecName: Full=Neurotrimin;^Eukaryota; Metazoa; Chordata; Craniata; Vertebrat…	DSCAM_MOUSE^DSCAM_MOUSE^Q:93-424,H:629-981^26.389%ID^E:3.26e-20^RecName: Full=Down syndrome cell adhesion molecule homolog;^Eukaryota; Metazoa; Chordata; Craniata; Vertebrata; Euteleostomi; Mammalia; Eutheria; Euarchontoglires; Glires; Rodentia; Myomorpha; Muroidea; Muridae; Murinae; Mus; Mus`DSCAM_MOUSE^DSCAM_MOUSE^Q:101-335,H:264-503^27.126%ID^E:9.49e-07^RecName: Full=Down syndrome cell adhesio…	Down syndrome cell adhesion molecule homolog isoform X1 [Nematostella vectensis],Down syndrome cell adhesion molecule homolog isoform X2 [Nematostella vectensis]	Down syndrome cell adhesion molecule homolog isoform X2 [Nematostella vectensis],predicted protein [Nematostella vectensis],Down syndrome cell adhesion molecule homolog isoform X1 [Nematostella vectensis]	PF07686.19^V-set^Immunoglobulin V-set domain^40-150^E:1.5e-10`PF00047.27^ig^Immunoglobulin domain^43-145^E:5.6e-07`PF13927.8^Ig_3^Immunoglobulin domain^154-227^E:7.5e-10`PF00047.27^ig^Immunoglobulin domain^160-236^E:0.00013`PF07679.18^I-set^Immunoglobulin I-set domain^161-240^E:2e-07`PF13927.8^Ig_3^Immunoglobulin domain^246-321^E:1.4e-07`PF07679.18^I-set^Immunoglobulin I-set domain^259-330^E:2.9e…	sigP:0.63815^^,sigP:0.534732^^,sigP:0.998599^^	ExpAA=18.85^PredHel=1^Topology=i7-29o,ExpAA=41.44^PredHel=2^Topology=i13-35o437-459i,ExpAA=17.48^PredHel=1^Topology=i13-35o,ExpAA=41.33^PredHel=2^Topology=i13-35o437-459i	-	GO:0031225^cellular_component^anchored component of membrane`GO:0030424^cellular_component^axon`GO:0009986^cellular_component^cell surface`GO:0060076^cellular_component^excitatory synapse`GO:0005615^cellular_component^extracellular space`GO:0048471^cellular_component^perinuclear region of cytoplasm`GO:0005886^cellular_component^plasma membrane`GO:0007155^biological_process^cell adhesion`GO:001097…	GO:0030424^cellular_component^axon`GO:0030425^cellular_component^dendrite`GO:0030426^cellular_component^growth cone`GO:0005887^cellular_component^integral component of plasma membrane`GO:0043025^cellular_component^neuronal cell body`GO:0005886^cellular_component^plasma membrane`GO:0045202^cellular_component^synapse`GO:0098632^molecular_function^cell-cell adhesion mediator activity`GO:1990890^mole…	GO:0005515^molecular_function^protein binding	otolith morphogenesis,cytoskeletal protein binding	otolith morphogenesis,cytoskeletal protein binding	LRRC24	DUF4505,Ig_3,LRR_8,Patatin,V-set,Filamin,I-set,Ig_2,Ig_3,fn3	-	0	GO:0007626,GO:0030426,GO:0007411,GO:0030425,GO:0009986,GO:0038007,GO:0005887,GO:0048471,GO:0007155,GO:0007162,GO:0007156,GO:1990782,GO:0005886,GO:0060219,GO:0070593,GO:0005515,GO:0045202,GO:0031225,GO:0030424,GO:0043025,GO:0098632,GO:0048813,GO:0060076,GO:1990890,GO:0005615,GO:0010977
NV2.8868	357	43	113	41	35	40	425	38	91	49	36	35	112.39	185	40	0.218	-2.2	-3608	30.8385	0.027566805	0.6425	0.0968	0.2523	0.2523	TRUE	13999	NV2.8868	NVE14663	-	-	-	-	-	collagen alpha-2(VI) chain-like [Nematostella vectensis]	-	-	-	-	-	-	-	-	-	-	-	-	0	-
NV2.9360	11	35	26	54	63	104	13	31	21	64	66	91	47.64	22	74	3388	1761	3609	30.7777	0.027566805	0.0543	0.1772	0.1427	0.1427	TRUE	0.8131	NV2.9360	-	-	-	-	-	-	von Willebrand factor D and EGF domain-containing protein-like isoform X2 [Nematostella vectensis]	-	-	-	-	-	-	-	-	-	-	-	-	0	-
NV2.18598	593	1041	509	114	236	474	706	913	410	136	246	415	471.03	676	266	0.393	-1346	-3605	31.2628	0.027737527	0.2057	0.0518	0.0978	0.0978	TRUE	0.2991	NV2.18598	NVE2195	-	GXN_like_1	GXN_ACRMI^GXN_ACRMI^Q:113-658,H:33-217^37.634%ID^E:2.16e-28^RecName: Full=Galaxin {ECO:0000312|EMBL:ADI50283.1};^Eukaryota; Metazoa; Cnidaria; Anthozoa; Hexacorallia; Scleractinia; Astrocoeniina; Acroporidae; Acropora`GXN_ACRMI^GXN_ACRMI^Q:182-643,H:170-323^38.462%ID^E:7.16e-24^RecName: Full=Galaxin {ECO:0000312|EMBL:ADI50283.1};^Eukaryota; Metazoa; Cnidaria; Anthozoa; Hexacorallia; Scleractinia;…	GXN_ACRMI^GXN_ACRMI^Q:15-207,H:22-217^36.548%ID^E:2.91e-30^RecName: Full=Galaxin {ECO:0000312|EMBL:ADI50283.1};^Eukaryota; Metazoa; Cnidaria; Anthozoa; Hexacorallia; Scleractinia; Astrocoeniina; Acroporidae; Acropora`GXN_ACRMI^GXN_ACRMI^Q:49-202,H:170-323^38.462%ID^E:8.11e-25^RecName: Full=Galaxin {ECO:0000312|EMBL:ADI50283.1};^Eukaryota; Metazoa; Cnidaria; Anthozoa; Hexacorallia; Scleractinia; A…	galaxin-like isoform X1 [Nematostella vectensis]	galaxin-like isoform X1 [Nematostella vectensis]	-	sigP:0.009959^CS^pos:	-	-	GO:0005576^cellular_component^extracellular region	GO:0005576^cellular_component^extracellular region	-	-	-	-	-	-	0	GO:0005576
NV2.11949	50	54	70	88	149	151	60	47	56	105	155	132	92.62	54	131	2409	1269	3566	36.2867	0.031721471	0.0168	0.1095	0.0785	0.0785	TRUE	0.1131	NV2.11949	NVE21241	-	-	-	-	myotrophin isoform X1 [Nematostella vectensis]	predicted protein [Nematostella vectensis]	PF12796.9^Ank_2^Ankyrin repeats (3 copies)^6-91^E:2.2e-12`PF13606.8^Ank_3^Ankyrin repeat^34-62^E:9.4e-05`PF13637.8^Ank_4^Ankyrin repeats (many copies)^37-88^E:4.8e-07	sigP:0.999339^^	-	-	-	-	GO:0005515^molecular_function^protein binding	regulation of barbed-end actin filament capping	regulation of barbed-end actin filament capping	-	Ank_2,Ank_4,DIL	-	0	GO:0005515
NV2.23124	18	74	56	120	115	130	21	65	45	143	120	114	84.71	44	126	2839	1506	3.55	38.5082	0.03317879	0.1081	0.1162	0.1147	0.1147	TRUE	0.7246	NV2.23124	NVE21462,NVE14166,NVE14165,NVE14167,NVE14168,NVE23491,NVE14164	-	HMCN1_like_88	HMCN1_HUMAN^HMCN1_HUMAN^Q:365-12544,H:721-4258^24.898%ID^E:0^RecName: Full=Hemicentin-1;^Eukaryota; Metazoa; Chordata; Craniata; Vertebrata; Euteleostomi; Mammalia; Eutheria; Euarchontoglires; Primates; Haplorrhini; Catarrhini; Hominidae; Homo`HMCN1_HUMAN^HMCN1_HUMAN^Q:638-12610,H:612-4106^25.75%ID^E:0^RecName: Full=Hemicentin-1;^Eukaryota; Metazoa; Chordata; Craniata; Vertebrata; Euteleostomi; M…	HMCN1_MOUSE^HMCN1_MOUSE^Q:5-4054,H:721-4247^25.318%ID^E:0^RecName: Full=Hemicentin-1 {ECO:0000312|MGI:MGI:2685047};^Eukaryota; Metazoa; Chordata; Craniata; Vertebrata; Euteleostomi; Mammalia; Eutheria; Euarchontoglires; Glires; Rodentia; Myomorpha; Muroidea; Muridae; Murinae; Mus; Mus`HMCN1_MOUSE^HMCN1_MOUSE^Q:17-4065,H:551-4077^25.898%ID^E:0^RecName: Full=Hemicentin-1 {ECO:0000312|MGI:MGI:268504…	hemicentin-1 [Nematostella vectensis]	hemicentin-1 [Nematostella vectensis]	PF07679.18^I-set^Immunoglobulin I-set domain^135-208^E:6.2e-08`PF13927.8^Ig_3^Immunoglobulin domain^135-199^E:4.8e-07`PF07679.18^I-set^Immunoglobulin I-set domain^242-323^E:1.2e-11`PF00047.27^ig^Immunoglobulin domain^242-320^E:1.3e-05`PF13927.8^Ig_3^Immunoglobulin domain^243-310^E:4e-09`PF13895.8^Ig_2^Immunoglobulin domain^244-323^E:7.7e-08`PF07679.18^I-set^Immunoglobulin I-set domain^354-431^E:3…	sigP:0.935448^^,sigP:0.99924^^,sigP:0.998642^^	-	-	GO:0005912^cellular_component^adherens junction`GO:0005604^cellular_component^basement membrane`GO:0005938^cellular_component^cell cortex`GO:0032154^cellular_component^cleavage furrow`GO:0062023^cellular_component^collagen-containing extracellular matrix`GO:0070062^cellular_component^extracellular exosome`GO:0005509^molecular_function^calcium ion binding`GO:0005201^molecular_function^extracellula…	GO:0005912^cellular_component^adherens junction`GO:0005604^cellular_component^basement membrane`GO:0005938^cellular_component^cell cortex`GO:0030054^cellular_component^cell junction`GO:0032154^cellular_component^cleavage furrow`GO:0062023^cellular_component^collagen-containing extracellular matrix`GO:0005576^cellular_component^extracellular region`GO:0005509^molecular_function^calcium ion binding…	-	Hemicentin 1	calcium ion binding	HMCN1	EGF_CA,G2F,I-set,Ig_3,TSP_1	-	0	GO:0007049,GO:0051301,GO:0070062,GO:0005938,GO:0044421,GO:0005623,GO:0031012,GO:0099568,GO:0071944,GO:0062023,GO:0005604,GO:0008150,GO:0007156,GO:0051707,GO:0005576,GO:0007157,GO:0005201,GO:0050896,GO:0005575,GO:0005509,GO:0009607,GO:0044464,GO:0005912,GO:0030054,GO:0044444,GO:0009617,GO:0043207,GO:0044424,GO:0005737,GO:0009605,GO:0051704,GO:0005622,GO:0032154,GO:0007601
NV2.3810	1017	1173	1347	577	614	776	1211	1029	1084	689	640	679	888.73	1108	669	0.604	-0.728	-3.55	38.5118	0.03317879	0.0033	0.0452	0.0291	0.0291	TRUE	0.0783	NV2.3810	NVE15840	-	SDK1_like_3	SDK1_HUMAN^SDK1_HUMAN^Q:692-1258,H:668-861^32.323%ID^E:1.7e-13^RecName: Full=Protein sidekick-1 {ECO:0000303|PubMed:15213259};^Eukaryota; Metazoa; Chordata; Craniata; Vertebrata; Euteleostomi; Mammalia; Eutheria; Euarchontoglires; Primates; Haplorrhini; Catarrhini; Hominidae; Homo`SDK1_HUMAN^SDK1_HUMAN^Q:941-1261,H:1262-1370^33.945%ID^E:5.54e-08^RecName: Full=Protein sidekick-1 {ECO:0000303|PubMe…	SDK1_HUMAN^SDK1_HUMAN^Q:39-216,H:676-861^32.086%ID^E:4.53e-14^RecName: Full=Protein sidekick-1 {ECO:0000303|PubMed:15213259};^Eukaryota; Metazoa; Chordata; Craniata; Vertebrata; Euteleostomi; Mammalia; Eutheria; Euarchontoglires; Primates; Haplorrhini; Catarrhini; Hominidae; Homo`SDK1_HUMAN^SDK1_HUMAN^Q:111-217,H:1262-1370^33.945%ID^E:2.3e-08^RecName: Full=Protein sidekick-1 {ECO:0000303|PubMed:1…	netrin receptor DCC isoform X3 [Nematostella vectensis] >gb|EDO44501.1| predicted protein [Nematostella vectensis]	netrin receptor DCC isoform X3 [Nematostella vectensis] >gb|EDO44501.1| predicted protein [Nematostella vectensis]	PF00041.23^fn3^Fibronectin type III domain^128-212^E:6.4e-15	sigP:0.054904^CS^pos:	ExpAA=23.37^PredHel=1^Topology=o277-299i	-	GO:0016021^cellular_component^integral component of membrane`GO:0005886^cellular_component^plasma membrane`GO:0045202^cellular_component^synapse`GO:0042802^molecular_function^identical protein binding`GO:0048148^biological_process^behavioral response to cocaine`GO:0045216^biological_process^cell-cell junction organization`GO:0007156^biological_process^homophilic cell adhesion via plasma membrane …	GO:0016021^cellular_component^integral component of membrane`GO:0005886^cellular_component^plasma membrane`GO:0045202^cellular_component^synapse`GO:0042802^molecular_function^identical protein binding`GO:0048148^biological_process^behavioral response to cocaine`GO:0045216^biological_process^cell-cell junction organization`GO:0007156^biological_process^homophilic cell adhesion via plasma membrane …	GO:0005515^molecular_function^protein binding	cell adhesion	cell adhesion	USH2A	Laminin_EGF,Laminin_G_2,Laminin_G_3,Laminin_N,Pectate_lyase_3,Y_phosphatase,fn3,zf-MYND	-	0	GO:0005488,GO:0050789,GO:0050953,GO:0045202,GO:0048148,GO:0016021,GO:0005622,GO:0007605,GO:0048523,GO:0001894,GO:0044421,GO:0010842,GO:0048519,GO:0048731,GO:0048871,GO:0048513,GO:0005575,GO:0045596,GO:0048496,GO:0032502,GO:0060249,GO:0050793,GO:0007600,GO:0003674,GO:0005737,GO:0044424,GO:0007275,GO:0003008,GO:0005515,GO:0042592,GO:0001895,GO:0042802,GO:0032501,GO:0044464,GO:0048856,GO:0065007,GO:…
NV2.15812	112	201	186	278	231	392	133	176	150	332	241	343	229.16	153	305	1.99	0.993	3534	40.9713	0.034675134	0.024	0.0667	0.0521	0.0521	TRUE	0.3852	NV2.15812	NVE716	-	LMBL3_like_1	LMBL3_HUMAN^LMBL3_HUMAN^Q:997-2694,H:16-602^39.801%ID^E:1.77e-121^RecName: Full=Lethal(3)malignant brain tumor-like protein 3;^Eukaryota; Metazoa; Chordata; Craniata; Vertebrata; Euteleostomi; Mammalia; Eutheria; Euarchontoglires; Primates; Haplorrhini; Catarrhini; Hominidae; Homo`LMBL3_HUMAN^LMBL3_HUMAN^Q:3370-3555,H:704-766^57.143%ID^E:2.71e-13^RecName: Full=Lethal(3)malignant brain tumor-like …	LMBL3_HUMAN^LMBL3_HUMAN^Q:298-878,H:2-602^40.194%ID^E:1.89e-138^RecName: Full=Lethal(3)malignant brain tumor-like protein 3;^Eukaryota; Metazoa; Chordata; Craniata; Vertebrata; Euteleostomi; Mammalia; Eutheria; Euarchontoglires; Primates; Haplorrhini; Catarrhini; Hominidae; Homo`LMBL3_HUMAN^LMBL3_HUMAN^Q:620-1165,H:230-766^30.392%ID^E:8.36e-63^RecName: Full=Lethal(3)malignant brain tumor-like pro…	lethal(3)malignant brain tumor-like protein 1 [Nematostella vectensis]	lethal(3)malignant brain tumor-like protein 1 [Nematostella vectensis]	PF02820.20^MBT^mbt repeat^550-616^E:3.4e-29`PF02820.20^MBT^mbt repeat^655-721^E:3.7e-31`PF02820.20^MBT^mbt repeat^758-823^E:5.2e-25`PF01530.20^zf-C2HC^Zinc finger, C2HC type^834-862^E:3e-13`PF01530.20^zf-C2HC^Zinc finger, C2HC type^911-937^E:6.9e-10`PF00536.32^SAM_1^SAM domain (Sterile alpha motif)^1106-1165^E:2.4e-11`PF07647.19^SAM_2^SAM domain (Sterile alpha motif)^1108-1165^E:0.00032	sigP:0.99799^^	-	-	GO:0005730^cellular_component^nucleolus`GO:0005654^cellular_component^nucleoplasm`GO:0005634^cellular_component^nucleus`GO:0003682^molecular_function^chromatin binding`GO:0042393^molecular_function^histone binding`GO:0042802^molecular_function^identical protein binding`GO:0008270^molecular_function^zinc ion binding`GO:0006325^biological_process^chromatin organization`GO:0043249^biological_process…	GO:0005730^cellular_component^nucleolus`GO:0005654^cellular_component^nucleoplasm`GO:0005634^cellular_component^nucleus`GO:0003682^molecular_function^chromatin binding`GO:0042393^molecular_function^histone binding`GO:0042802^molecular_function^identical protein binding`GO:0008270^molecular_function^zinc ion binding`GO:0006325^biological_process^chromatin organization`GO:0043249^biological_process…	GO:0006355^biological_process^regulation of transcription, DNA-templated`GO:0005634^cellular_component^nucleus`GO:0008270^molecular_function^zinc ion binding`GO:0005515^molecular_function^protein binding	lethal(3)malignant brain tumor-like protein	lethal(3)malignant brain tumor-like protein	L3MBTL3	Fringe,MBT,RRM_1,SAM_1,SAM_PNT,TIR_2,UDPGT,zf-C2HC	zf-C2HC	1	GO:0030097,GO:0003676,GO:0033043,GO:0001700,GO:0002376,GO:0042393,GO:0005694,GO:0016043,GO:0030851,GO:0034101,GO:0019219,GO:0003674,GO:0031523,GO:0009890,GO:0031974,GO:0032093,GO:0030154,GO:0021700,GO:0016020,GO:0005700,GO:0043035,GO:0008285,GO:0008283,GO:0003677,GO:0000785,GO:0010564,GO:0000122,GO:0042802,GO:0022008,GO:0007275,GO:0030225,GO:0043249,GO:0000793,GO:0010558,GO:0045892,GO:0005654,GO:…
NV2.8699	1610	2076	1297	2383	3116	3177	1918	1822	1044	2844	3247	2779	2275.71	1595	2957	1855	0.892	3533	41.1237	0.034675134	0.0549	0.0407	0.0454	0.0454	TRUE	11058	NV2.8699	NVE21563,NVE15093	-	TTC28_like_4	TTC28_HUMAN^TTC28_HUMAN^Q:8449-10485,H:537-1258^25.45%ID^E:4.27e-63^RecName: Full=Tetratricopeptide repeat protein 28;^Eukaryota; Metazoa; Chordata; Craniata; Vertebrata; Euteleostomi; Mammalia; Eutheria; Euarchontoglires; Primates; Haplorrhini; Catarrhini; Hominidae; Homo`TTC28_HUMAN^TTC28_HUMAN^Q:8542-10182,H:367-959^23.737%ID^E:1.51e-46^RecName: Full=Tetratricopeptide repeat protein 28;^Eukary…	TTC28_HUMAN^TTC28_HUMAN^Q:5-672,H:547-1258^25.281%ID^E:1.21e-66^RecName: Full=Tetratricopeptide repeat protein 28;^Eukaryota; Metazoa; Chordata; Craniata; Vertebrata; Euteleostomi; Mammalia; Eutheria; Euarchontoglires; Primates; Haplorrhini; Catarrhini; Hominidae; Homo`TTC28_HUMAN^TTC28_HUMAN^Q:25-571,H:367-959^23.737%ID^E:3.04e-49^RecName: Full=Tetratricopeptide repeat protein 28;^Eukaryota; Met…	predicted protein [Nematostella vectensis]	predicted protein [Nematostella vectensis]	PF14938.8^SNAP^Soluble NSF attachment protein, SNAP^5-117^E:2.6e-09`PF13181.8^TPR_8^Tetratricopeptide repeat^12-40^E:0.011`PF13424.8^TPR_12^Tetratricopeptide repeat^14-83^E:2.1e-10`PF13432.8^TPR_16^Tetratricopeptide repeat^17-80^E:0.013`PF13181.8^TPR_8^Tetratricopeptide repeat^54-80^E:0.00034`PF13374.8^TPR_10^Tetratricopeptide repeat^54-82^E:0.01`PF13176.8^TPR_7^Tetratricopeptide repeat^57-80^E:0…	sigP:0.999592^^	-	-	GO:0005737^cellular_component^cytoplasm`GO:0005815^cellular_component^microtubule organizing center`GO:0030496^cellular_component^midbody`GO:0000922^cellular_component^spindle pole`GO:0019900^molecular_function^kinase binding`GO:0007049^biological_process^cell cycle`GO:0051301^biological_process^cell division`GO:0007346^biological_process^regulation of mitotic cell cycle	GO:0005737^cellular_component^cytoplasm`GO:0005815^cellular_component^microtubule organizing center`GO:0030496^cellular_component^midbody`GO:0000922^cellular_component^spindle pole`GO:0019900^molecular_function^kinase binding`GO:0007049^biological_process^cell cycle`GO:0051301^biological_process^cell division`GO:0007346^biological_process^regulation of mitotic cell cycle	GO:0005515^molecular_function^protein binding	regulation of mitotic cell cycle	regulation of mitotic cell cycle	-	CHAT,DED,SNAP,TPR_10,TPR_12,TPR_16,TPR_2,TPR_7,TPR_8	-	0	GO:0007049,GO:0051301,GO:0019900,GO:0005815,GO:0000922,GO:0007346,GO:0005515,GO:0005737,GO:0030496
NV2.18900	140	156	374	42	70	122	167	137	301	50	73	107	139.09	202	77	0.381	-1392	-3514	44.2189	0.036256483	0.1497	0.0855	0.1039	0.1039	TRUE	10111	NV2.18900	NVE21019	-	SIFAR_like_4	-	SIFARDROME^SIFAR_DROME^Q:68-265,H:213-401^29.353%ID^E:4.9e-11^RecName: Full=Neuropeptide SIFamide receptor {ECO:0000303|PubMed:16378592};^Eukaryota; Metazoa; Ecdysozoa; Arthropoda; Hexapoda; Insecta; Pterygota; Neoptera; Endopterygota; Diptera; Brachycera; Muscomorpha; Ephydroidea; Drosophilidae; Drosophila; Sophophora,SIFAR_DROME^SIFAR_DROME^Q:68-265,H:213-401^29.353%ID^E:3.64e-11^RecName: Full=…	predicted protein [Nematostella vectensis]	predicted protein [Nematostella vectensis]	PF00001.23^7tm_1^7 transmembrane receptor (rhodopsin family)^80-417^E:4.2e-19,PF00001.23^7tm_1^7 transmembrane receptor (rhodopsin family)^80-443^E:1.1e-17	sigP:0.996395^^	ExpAA=157.74^PredHel=7^Topology=o67-89i102-120o135-166i187-209o235-257i389-411o426-448i,ExpAA=157.74^PredHel=7^Topology=o67-89i102-120o135-166i187-209o235-257i363-385o400-422i	-	-	GO:0016021^cellular_component^integral component of membrane`GO:0005887^cellular_component^integral component of plasma membrane`GO:0008528^molecular_function^G protein-coupled peptide receptor activity`GO:0004930^molecular_function^G protein-coupled receptor activity`GO:0008188^molecular_function^neuropeptide receptor activity`GO:0004983^molecular_function^neuropeptide Y receptor activity`GO:004…	GO:0004930^molecular_function^G protein-coupled receptor activity`GO:0007186^biological_process^G protein-coupled receptor signaling pathway`GO:0016021^cellular_component^integral component of membrane	G-protein coupled receptor activity	-	-	7tm_1	-	0	GO:0004983,GO:0016021,GO:0048047,GO:0042277,GO:0008528,GO:0004930,GO:0008340,GO:0007218,GO:0005887,GO:0007186,GO:0008188
NV2.16530	112	130	134	44	54	38	133	114	108	53	56	33	82.9	118	47	0.399	-1327	-3.5	46.4978	0.03786388	0.021	0.1179	0.0886	0.0886	TRUE	0.5926	NV2.16530	NVE3003	-	TLR1_like_18	TLR1_DROME^TLR1_DROME^Q:821-1735,H:100-395^32.698%ID^E:1.87e-30^RecName: Full=Tachykinin-like peptides receptor 86C;^Eukaryota; Metazoa; Ecdysozoa; Arthropoda; Hexapoda; Insecta; Pterygota; Neoptera; Endopterygota; Diptera; Brachycera; Muscomorpha; Ephydroidea; Drosophilidae; Drosophila; Sophophora,TLR1_DROME^TLR1_DROME^Q:506-1420,H:100-395^32.698%ID^E:1.34e-30^RecName: Full=Tachykinin-like pepti…	TLR1_DROME^TLR1_DROME^Q:32-346,H:90-395^32.308%ID^E:1.22e-40^RecName: Full=Tachykinin-like peptides receptor 86C;^Eukaryota; Metazoa; Ecdysozoa; Arthropoda; Hexapoda; Insecta; Pterygota; Neoptera; Endopterygota; Diptera; Brachycera; Muscomorpha; Ephydroidea; Drosophilidae; Drosophila; Sophophora	substance-P receptor isoform X1 [Nematostella vectensis] >ref|XP_032220429.1| substance-P receptor isoform X1 [Nematostella vectensis] >ref|XP_032220430.1| substance-P receptor isoform X1 [Nematostella vectensis] >ref|XP_032220431.1| substance-P receptor isoform X1 [Nematostella vectensis] >ref|XP_032220432.1| substance-P receptor isoform X1 [Nematostella vectensis] >ref|XP_032220433.1| substance…	substance-P receptor isoform X1 [Nematostella vectensis] >ref|XP_032220429.1| substance-P receptor isoform X1 [Nematostella vectensis] >ref|XP_032220430.1| substance-P receptor isoform X1 [Nematostella vectensis] >ref|XP_032220431.1| substance-P receptor isoform X1 [Nematostella vectensis] >ref|XP_032220432.1| substance-P receptor isoform X1 [Nematostella vectensis] >ref|XP_032220433.1| substance…	PF10328.11^7TM_GPCR_Srx^Serpentine type 7TM GPCR chemoreceptor Srx^35-164^E:1.2e-06`PF10320.11^7TM_GPCR_Srsx^Serpentine type 7TM GPCR chemoreceptor Srsx^37-326^E:9e-12`PF00001.23^7tm_1^7 transmembrane receptor (rhodopsin family)^42-312^E:2.8e-51	sigP:0.996186^^	ExpAA=155.75^PredHel=7^Topology=o28-50i62-83o103-125i146-168o201-223i255-277o292-314i	-	GO:0016021^cellular_component^integral component of membrane`GO:0005887^cellular_component^integral component of plasma membrane`GO:0008188^molecular_function^neuropeptide receptor activity`GO:0004995^molecular_function^tachykinin receptor activity`GO:0007186^biological_process^G protein-coupled receptor signaling pathway`GO:0002121^biological_process^inter-male aggressive behavior`GO:0007218^bio…	GO:0016021^cellular_component^integral component of membrane`GO:0005887^cellular_component^integral component of plasma membrane`GO:0008188^molecular_function^neuropeptide receptor activity`GO:0004995^molecular_function^tachykinin receptor activity`GO:0007186^biological_process^G protein-coupled receptor signaling pathway`GO:0002121^biological_process^inter-male aggressive behavior`GO:0007218^bio…	GO:0004930^molecular_function^G protein-coupled receptor activity`GO:0007186^biological_process^G protein-coupled receptor signaling pathway`GO:0016021^cellular_component^integral component of membrane	7 transmembrane receptor (rhodopsin family)	7 transmembrane receptor (rhodopsin family)	-	7tm_1	-	0	GO:0007217,GO:0007186,GO:0051705,GO:0005886,GO:0008150,GO:0008188,GO:0003674,GO:0005575,GO:0050896,GO:0008528,GO:0004995,GO:0005887,GO:0007610,GO:0051716,GO:0031224,GO:0016020,GO:0044425,GO:0060089,GO:0023052,GO:0009987,GO:0004888,GO:0071944,GO:0005623,GO:0007154,GO:0065007,GO:0051704,GO:0001653,GO:0050794,GO:0002118,GO:0004930,GO:0007218,GO:0044459,GO:0002121,GO:0044464,GO:0016021,GO:0031226,GO:…
NV2.21580	1633	1757	1444	780	824	938	1945	1542	1162	931	859	821	1209.92	1550	870	0.562	-0.832	-3493	47.7561	0.038363012	0.0326	0.0432	0.04	0.04	TRUE	0.1215	NV2.21580	-	-	-	-	-	-	hypothetical protein J6590_002691 [Homalodisca vitripennis]	-	-	-	-	-	-	-	-	-	-	-	-	0	-
NV2.2934	908	823	568	242	446	313	1082	722	457	289	465	274	548.06	754	343	0.455	-1137	-3494	47.5165	0.038363012	0.1313	0.0499	0.0741	0.0741	TRUE	0.1488	NV2.2934	NVE5446	-	FGFR2_like_4	FGFR2_CHICK^FGFR2_CHICK^Q:3153-5150,H:95-785^35.153%ID^E:7.27e-113^RecName: Full=Fibroblast growth factor receptor 2;^Eukaryota; Metazoa; Chordata; Craniata; Vertebrata; Euteleostomi; Archelosauria; Archosauria; Dinosauria; Saurischia; Theropoda; Coelurosauria; Aves; Neognathae; Galloanserae; Galliformes; Phasianidae; Phasianinae; Gallus	FGFR2_CHICK^FGFR2_CHICK^Q:975-1640,H:95-785^35.286%ID^E:6.8e-114^RecName: Full=Fibroblast growth factor receptor 2;^Eukaryota; Metazoa; Chordata; Craniata; Vertebrata; Euteleostomi; Archelosauria; Archosauria; Dinosauria; Saurischia; Theropoda; Coelurosauria; Aves; Neognathae; Galloanserae; Galliformes; Phasianidae; Phasianinae; Gallus	hemicentin-1 [Nematostella vectensis]	hemicentin-1 [Nematostella vectensis]	PF13927.8^Ig_3^Immunoglobulin domain^121-200^E:3e-14`PF07679.18^I-set^Immunoglobulin I-set domain^122-204^E:2e-11`PF13895.8^Ig_2^Immunoglobulin domain^127-201^E:1.4e-07`PF00047.27^ig^Immunoglobulin domain^127-206^E:4e-07`PF07679.18^I-set^Immunoglobulin I-set domain^336-403^E:1e-05`PF01607.26^CBM_14^Chitin binding Peritrophin-A domain^421-467^E:6e-05`PF13927.8^Ig_3^Immunoglobulin domain^675-767^E:…	sigP:0.010766^CS^pos:	ExpAA=49.69^PredHel=2^Topology=o1236-1258i1310-1332o	-	GO:0031410^cellular_component^cytoplasmic vesicle`GO:0005794^cellular_component^Golgi apparatus`GO:0005887^cellular_component^integral component of plasma membrane`GO:0043235^cellular_component^receptor complex`GO:0005524^molecular_function^ATP binding`GO:0017134^molecular_function^fibroblast growth factor binding`GO:0005007^molecular_function^fibroblast growth factor-activated receptor activity`…	GO:0031410^cellular_component^cytoplasmic vesicle`GO:0005794^cellular_component^Golgi apparatus`GO:0005887^cellular_component^integral component of plasma membrane`GO:0043235^cellular_component^receptor complex`GO:0005524^molecular_function^ATP binding`GO:0017134^molecular_function^fibroblast growth factor binding`GO:0005007^molecular_function^fibroblast growth factor-activated receptor activity`…	GO:0008061^molecular_function^chitin binding`GO:0005576^cellular_component^extracellular region`GO:0004672^molecular_function^protein kinase activity`GO:0006468^biological_process^protein phosphorylation`GO:0005524^molecular_function^ATP binding	Belongs to the protein kinase superfamily. Tyr protein kinase family. CSF-1 PDGF receptor subfamily	Belongs to the protein kinase superfamily. Tyr protein kinase family. CSF-1 PDGF receptor subfamily	-	Ig_3,Pkinase_Tyr,ig	-	0	GO:0004672,GO:0007169,GO:0007275,GO:0008061,GO:0031410,GO:0004714,GO:0017134,GO:0005794,GO:0008284,GO:0005007,GO:0005887,GO:0005524,GO:0005576,GO:0006468,GO:0033674,GO:0043235,GO:0006915
NV2.13845	799	1050	1083	1419	1445	1507	952	921	872	1694	1506	1318	1210.46	915	1506	1646	0.719	3483	49.6566	0.039357823	0.0082	0.0432	0.0298	0.0298	TRUE	0.1199	NV2.13845	NVE12691,NVE21843	-	MTHR_like_1	MTHR_MOUSE^MTHR_MOUSE^Q:481-2280,H:46-642^63.228%ID^E:0^RecName: Full=Methylenetetrahydrofolate reductase {ECO:0000305};^Eukaryota; Metazoa; Chordata; Craniata; Vertebrata; Euteleostomi; Mammalia; Eutheria; Euarchontoglires; Glires; Rodentia; Myomorpha; Muroidea; Muridae; Murinae; Mus; Mus,MTHR_MOUSE^MTHR_MOUSE^Q:2822-3976,H:260-642^62.694%ID^E:1.2e-160^RecName: Full=Methylenetetrahydrofolate red…	MTHR_MOUSE^MTHR_MOUSE^Q:24-638,H:30-642^62.561%ID^E:0^RecName: Full=Methylenetetrahydrofolate reductase {ECO:0000305};^Eukaryota; Metazoa; Chordata; Craniata; Vertebrata; Euteleostomi; Mammalia; Eutheria; Euarchontoglires; Glires; Rodentia; Myomorpha; Muroidea; Muridae; Murinae; Mus; Mus,MTHR_MOUSE^MTHR_MOUSE^Q:3-387,H:260-642^62.694%ID^E:9.16e-176^RecName: Full=Methylenetetrahydrofolate reductas…	methylenetetrahydrofolate reductase [Nematostella vectensis] >ref|XP_032239111.1| methylenetetrahydrofolate reductase [Nematostella vectensis] >ref|XP_032239112.1| methylenetetrahydrofolate reductase [Nematostella vectensis]	methylenetetrahydrofolate reductase [Nematostella vectensis] >ref|XP_032239111.1| methylenetetrahydrofolate reductase [Nematostella vectensis] >ref|XP_032239112.1| methylenetetrahydrofolate reductase [Nematostella vectensis]	PF02219.19^MTHFR^Methylenetetrahydrofolate reductase^41-330^E:1.5e-111,PF02219.19^MTHFR^Methylenetetrahydrofolate reductase^41-321^E:4.7e-100,PF02219.19^MTHFR^Methylenetetrahydrofolate reductase^3-79^E:4.6e-22,PF02219.19^MTHFR^Methylenetetrahydrofolate reductase^41-258^E:9.7e-83,PF02219.19^MTHFR^Methylenetetrahydrofolate reductase^41-189^E:1e-47,PF02219.19^MTHFR^Methylenetetrahydrofolate reductas…	sigP:0.998967^^,sigP:0.998559^^	-	-	GO:0005829^cellular_component^cytosol`GO:0045202^cellular_component^synapse`GO:0071949^molecular_function^FAD binding`GO:0050660^molecular_function^flavin adenine dinucleotide binding`GO:0004489^molecular_function^methylenetetrahydrofolate reductase (NAD(P)H) activity`GO:0106312^molecular_function^methylenetetrahydrofolate reductase NADH activity`GO:0106313^molecular_function^methylenetetrahydrof…	GO:0005829^cellular_component^cytosol`GO:0045202^cellular_component^synapse`GO:0071949^molecular_function^FAD binding`GO:0050660^molecular_function^flavin adenine dinucleotide binding`GO:0004489^molecular_function^methylenetetrahydrofolate reductase (NAD(P)H) activity`GO:0106312^molecular_function^methylenetetrahydrofolate reductase NADH activity`GO:0106313^molecular_function^methylenetetrahydrof…	GO:0004489^molecular_function^methylenetetrahydrofolate reductase (NAD(P)H) activity`GO:0006555^biological_process^methionine metabolic process`GO:0055114^biological_process^obsolete oxidation-reduction process	methylenetetrahydrofolate reductase (NAD(P)H) activity	methylenetetrahydrofolate reductase (NAD(P)H) activity	MTHFR	Hormone_recep,MTHFR,zf-C4	-	0	GO:0008152,GO:0050662,GO:0009058,GO:0009066,GO:1901363,GO:0070829,GO:0051186,GO:0044249,GO:0050789,GO:0051276,GO:0005488,GO:0031060,GO:0044283,GO:0005829,GO:0045202,GO:0044281,GO:0016645,GO:0031323,GO:0003824,GO:0070828,GO:0043168,GO:0006325,GO:1901360,GO:0031399,GO:0004489,GO:0000097,GO:0009987,GO:0032268,GO:0006790,GO:0051128,GO:0043436,GO:0046394,GO:1901607,GO:0016053,GO:0044877,GO:0009067,GO:…
NV2.16889	1030	829	396	172	387	316	1227	727	319	205	403	276	526.34	758	295	0.39	-1359	-3483	49.5992	0.039357823	0.2525	0.0504	0.1073	0.1073	TRUE	0.1169	NV2.16889	NVE23281	-	KS6B1_like_1	KS6B1_RAT^KS6B1_RAT^Q:414-1544,H:65-440^74.536%ID^E:0^RecName: Full=Ribosomal protein S6 kinase beta-1;^Eukaryota; Metazoa; Chordata; Craniata; Vertebrata; Euteleostomi; Mammalia; Eutheria; Euarchontoglires; Glires; Rodentia; Myomorpha; Muroidea; Muridae; Murinae; Rattus,KS6B1_MOUSE^KS6B1_MOUSE^Q:398-1546,H:65-450^73.643%ID^E:1.43e-178^RecName: Full=Ribosomal protein S6 kinase beta-1;^Eukaryota; …	KS6B1_RABIT^KS6B1_RABIT^Q:1-415,H:24-440^70.047%ID^E:0^RecName: Full=Ribosomal protein S6 kinase beta-1;^Eukaryota; Metazoa; Chordata; Craniata; Vertebrata; Euteleostomi; Mammalia; Eutheria; Euarchontoglires; Glires; Lagomorpha; Leporidae; Oryctolagus,KS6B1_MOUSE^KS6B1_MOUSE^Q:1-421,H:24-450^69.355%ID^E:0^RecName: Full=Ribosomal protein S6 kinase beta-1;^Eukaryota; Metazoa; Chordata; Craniata; Ve…	ribosomal protein S6 kinase beta-1 isoform X1 [Nematostella vectensis],ribosomal protein S6 kinase beta-1 isoform X2 [Nematostella vectensis]	ribosomal protein S6 kinase beta-1 isoform X2 [Nematostella vectensis],ribosomal protein S6 kinase beta-1 isoform X1 [Nematostella vectensis]	PF00069.27^Pkinase^Protein kinase domain^65-326^E:9.5e-70`PF07714.19^PK_Tyr_Ser-Thr^Protein tyrosine and serine/threonine kinase^66-309^E:8.5e-36`PF00433.26^Pkinase_C^Protein kinase C terminal domain^347-387^E:1.8e-10,PF00069.27^Pkinase^Protein kinase domain^65-326^E:1.5e-69`PF07714.19^PK_Tyr_Ser-Thr^Protein tyrosine and serine/threonine kinase^66-309^E:1.3e-35`PF00433.26^Pkinase_C^Protein kinase…	sigP:0.999702^^	-	-	GO:0009986^cellular_component^cell surface`GO:0005737^cellular_component^cytoplasm`GO:0005829^cellular_component^cytosol`GO:0005741^cellular_component^mitochondrial outer membrane`GO:0005739^cellular_component^mitochondrion`GO:0043005^cellular_component^neuron projection`GO:0005654^cellular_component^nucleoplasm`GO:0005634^cellular_component^nucleus`GO:0048471^cellular_component^perinuclear regio…	GO:0005741^cellular_component^mitochondrial outer membrane`GO:0005739^cellular_component^mitochondrion`GO:0043005^cellular_component^neuron projection`GO:0045202^cellular_component^synapse`GO:0005524^molecular_function^ATP binding`GO:0004672^molecular_function^protein kinase activity`GO:0106310^molecular_function^protein serine kinase activity`GO:0006915^biological_process^apoptotic process`GO:00…	GO:0004672^molecular_function^protein kinase activity`GO:0005524^molecular_function^ATP binding`GO:0006468^biological_process^protein phosphorylation`GO:0004674^molecular_function^protein serine/threonine kinase activity	ribosomal protein S6 kinase activity	ribosomal protein S6 kinase activity	RPS6KB2	Pkinase,Pkinase_C,Tektin	-	0	GO:0006936,GO:0007276,GO:0006941,GO:0106310,GO:0042277,GO:0006446,GO:0008286,GO:0002376,GO:0008340,GO:0007616,GO:0009410,GO:0000278,GO:0003006,GO:0000904,GO:0007631,GO:0006807,GO:0006464,GO:0048471,GO:0008284,GO:0006915,GO:0008361,GO:0000902,GO:0003674,GO:0007169,GO:0007275,GO:0009611,GO:0008144,GO:0042802,GO:0006869,GO:0005739,GO:0007613,GO:0000768,GO:0009266,GO:0009408,GO:0007520,GO:0007154,GO:…
NV2.8830	140	166	184	58	65	18	167	146	148	69	68	16	102.21	154	51	0.329	-1602	-3477	50.7727	0.039975908	0.2422	0.1027	0.1397	0.1397	TRUE	32288	NV2.8830	-	-	-	-	-	-	-	-	-	-	-	-	-	-	-	-	-	-	-	0	-
NV2.11806	944	1241	1298	592	656	680	1124	1089	1045	707	684	595	873.89	1086	662	0.609	-0.715	-3473	51.4053	0.040207705	0.0032	0.0453	0.0293	0.0293	TRUE	0.0933	NV2.11806	NVE18969	-	PPR27_like_12	PPR27_MOUSE^PPR27_MOUSE^Q:1218-1601,H:23-148^36.154%ID^E:9.78e-19^RecName: Full=Protein phosphatase 1 regulatory subunit 27;^Eukaryota; Metazoa; Chordata; Craniata; Vertebrata; Euteleostomi; Mammalia; Eutheria; Euarchontoglires; Glires; Rodentia; Myomorpha; Muroidea; Muridae; Murinae; Mus; Mus	PPR27_MOUSE^PPR27_MOUSE^Q:2-129,H:23-148^36.154%ID^E:1.37e-22^RecName: Full=Protein phosphatase 1 regulatory subunit 27;^Eukaryota; Metazoa; Chordata; Craniata; Vertebrata; Euteleostomi; Mammalia; Eutheria; Euarchontoglires; Glires; Rodentia; Myomorpha; Muroidea; Muridae; Murinae; Mus; Mus	protein phosphatase 1 regulatory subunit 27 [Nematostella vectensis] >gb|EDO48893.1| predicted protein [Nematostella vectensis]	protein phosphatase 1 regulatory subunit 27 [Nematostella vectensis] >gb|EDO48893.1| predicted protein [Nematostella vectensis]	PF12796.9^Ank_2^Ankyrin repeats (3 copies)^14-110^E:1.7e-11`PF13637.8^Ank_4^Ankyrin repeats (many copies)^49-99^E:1.4e-15`PF12796.9^Ank_2^Ankyrin repeats (3 copies)^51-119^E:1.4e-10`PF13857.8^Ank_5^Ankyrin repeats (many copies)^66-119^E:2.5e-09`PF13606.8^Ank_3^Ankyrin repeat^79-108^E:2.4e-05`PF00023.32^Ank^Ankyrin repeat^80-110^E:4.5e-05	sigP:0.999315^^	-	-	GO:0019902^molecular_function^phosphatase binding`GO:0004864^molecular_function^protein phosphatase inhibitor activity`GO:0010923^biological_process^negative regulation of phosphatase activity	GO:0019902^molecular_function^phosphatase binding`GO:0004864^molecular_function^protein phosphatase inhibitor activity`GO:0010923^biological_process^negative regulation of phosphatase activity	GO:0005515^molecular_function^protein binding	positive regulation of myosin-light-chain-phosphatase activity	positive regulation of myosin-light-chain-phosphatase activity	-	Ank_2,Ank_4,Ank_5,PRKG1_interact	-	0	GO:0009792,GO:0010172,GO:0005623,GO:0005911,GO:0008150,GO:0032502,GO:0048598,GO:0005913,GO:0019902,GO:0009790,GO:0005575,GO:0070161,GO:0032501,GO:0044464,GO:0009653,GO:0005912,GO:0030054,GO:0005515,GO:0044424,GO:0007275,GO:0005737,GO:0004864,GO:0005622,GO:0010171,GO:0010923,GO:0048856
NV2.23127	1145	1046	1360	512	645	764	1364	918	1095	611	672	668	888.02	1126	650	0.578	-0.79	-3468	52.5049	0.040799357	0.0195	0.0452	0.0362	0.0362	TRUE	0.2065	NV2.23127	NVE14161,NVE3309	-	PCSK5_like_1	PCSK5_HUMAN^PCSK5_HUMAN^Q:219-4730,H:31-1601^37.841%ID^E:0^RecName: Full=Proprotein convertase subtilisin/kexin type 5;^Eukaryota; Metazoa; Chordata; Craniata; Vertebrata; Euteleostomi; Mammalia; Eutheria; Euarchontoglires; Primates; Haplorrhini; Catarrhini; Hominidae; Homo`PCSK5_HUMAN^PCSK5_HUMAN^Q:1974-4439,H:792-1658^29.036%ID^E:1.61e-65^RecName: Full=Proprotein convertase subtilisin/kexin typ…	PCSK5_HUMAN^PCSK5_HUMAN^Q:26-1529,H:31-1601^38.01%ID^E:0^RecName: Full=Proprotein convertase subtilisin/kexin type 5;^Eukaryota; Metazoa; Chordata; Craniata; Vertebrata; Euteleostomi; Mammalia; Eutheria; Euarchontoglires; Primates; Haplorrhini; Catarrhini; Hominidae; Homo`PCSK5_HUMAN^PCSK5_HUMAN^Q:611-1536,H:792-1762^28.9%ID^E:5.87e-85^RecName: Full=Proprotein convertase subtilisin/kexin type 5;^…	proprotein convertase subtilisin/kexin type 6 isoform X1 [Nematostella vectensis]	proprotein convertase subtilisin/kexin type 6 isoform X1 [Nematostella vectensis]	PF16470.7^S8_pro-domain^Peptidase S8 pro-domain^33-109^E:4e-27`PF00082.24^Peptidase_S8^Subtilase family^150-433^E:1.8e-45`PF01483.22^P_proprotein^Proprotein convertase P-domain^492-583^E:6.5e-23`PF14843.8^GF_recep_IV^Growth factor receptor domain IV^603-710^E:3.1e-08`PF14843.8^GF_recep_IV^Growth factor receptor domain IV^959-1065^E:1.5e-08	sigP:0.067232^CS^pos:	ExpAA=41.56^PredHel=2^Topology=i5-22o1530-1552i	-	GO:0005576^cellular_component^extracellular region`GO:0005615^cellular_component^extracellular space`GO:0005794^cellular_component^Golgi apparatus`GO:0005796^cellular_component^Golgi lumen`GO:0030173^cellular_component^integral component of Golgi membrane`GO:0016020^cellular_component^membrane`GO:0030141^cellular_component^secretory granule`GO:0005802^cellular_component^trans-Golgi network`GO:000…	GO:0005576^cellular_component^extracellular region`GO:0005615^cellular_component^extracellular space`GO:0005794^cellular_component^Golgi apparatus`GO:0005796^cellular_component^Golgi lumen`GO:0030173^cellular_component^integral component of Golgi membrane`GO:0016020^cellular_component^membrane`GO:0030141^cellular_component^secretory granule`GO:0005802^cellular_component^trans-Golgi network`GO:000…	GO:0008236^molecular_function^serine-type peptidase activity`GO:0006508^biological_process^proteolysis`GO:0004252^molecular_function^serine-type endopeptidase activity	positive regulation of smooth muscle cell-matrix adhesion	positive regulation of smooth muscle cell-matrix adhesion	PCSK5	ABC_membrane,Anoctamin,FAM196,FAST_2,Furin-like,Furin-like_2,GF_recep_IV,KRAB,LRR_9,PLAC,P_proprotein,Peptidase_S8,RAP,Rgp1,S8_pro-domain,Selenoprotein_S	-	0	GO:0048706,GO:0005615,GO:0007399,GO:0003071,GO:0006810,GO:0001818,GO:0009952,GO:0007568,GO:0008217,GO:0002001,GO:0003073,GO:0003008,GO:0005515,GO:0005737,GO:0004857,GO:0003014,GO:0005102,GO:0005634,GO:0008039,GO:0003044,GO:0005576,GO:0030173,GO:0008150,GO:0005886,GO:0000139,GO:0000003,GO:0001944,GO:0005623,GO:0008236,GO:0007389,GO:0001558,GO:0008038,GO:0140447,GO:0003824,GO:0005622,GO:0007507,GO:…
NV2.7916	180	289	140	86	71	58	214	254	113	103	74	51	134.68	194	76	0.39	-1357	-3462	53.5581	0.041347548	0.1334	0.0871	0.1014	0.1014	TRUE	0.3909	NV2.7916	NVE24762,NVE24763	-	-	-	-	predicted protein [Nematostella vectensis]	predicted protein [Nematostella vectensis]	-	sigP:0.972453^^	ExpAA=22.64^PredHel=1^Topology=o10-32i	-	-	-	-	-	-	-	-	-	0	-
NV2.5666	358	218	218	108	99	107	426	191	175	129	103	94	186.48	264	109	0.411	-1282	-3455	55.0125	0.042196345	0.1349	0.0734	0.0927	0.0927	TRUE	31521	NV2.5666	NVE12522	-	IRS2B_like_1	IRS2B_XENLA^IRS2B_XENLA^Q:246-1013,H:66-318^37.692%ID^E:4.56e-47^RecName: Full=Insulin receptor substrate 2-B;^Eukaryota; Metazoa; Chordata; Craniata; Vertebrata; Euteleostomi; Amphibia; Batrachia; Anura; Pipoidea; Pipidae; Xenopodinae; Xenopus; Xenopus,IRS2B_XENLA^IRS2B_XENLA^Q:246-947,H:66-318^39.921%ID^E:7.11e-48^RecName: Full=Insulin receptor substrate 2-B;^Eukaryota; Metazoa; Chordata; Crani…	IRS2B_XENLA^IRS2B_XENLA^Q:6-239,H:66-318^39.921%ID^E:1.06e-53^RecName: Full=Insulin receptor substrate 2-B;^Eukaryota; Metazoa; Chordata; Craniata; Vertebrata; Euteleostomi; Amphibia; Batrachia; Anura; Pipoidea; Pipidae; Xenopodinae; Xenopus; Xenopus,IRS1_XENTR^IRS1_XENTR^Q:6-260,H:4-246^39.535%ID^E:1.07e-52^RecName: Full=Insulin receptor substrate 1;^Eukaryota; Metazoa; Chordata; Craniata; Verte…	insulin receptor substrate 1-B isoform X2 [Nematostella vectensis],insulin receptor substrate 1-B isoform X1 [Nematostella vectensis] >ref|XP_032217894.1| insulin receptor substrate 1-B isoform X1 [Nematostella vectensis]	insulin receptor substrate 1-B isoform X1 [Nematostella vectensis] >ref|XP_032217894.1| insulin receptor substrate 1-B isoform X1 [Nematostella vectensis],insulin receptor substrate 1-B isoform X2 [Nematostella vectensis]	PF00169.31^PH^PH domain^8-101^E:1.2e-10`PF02174.19^IRS^PTB domain (IRS-1 type)^118-216^E:9.3e-25,PF00169.31^PH^PH domain^8-101^E:1.2e-10`PF02174.19^IRS^PTB domain (IRS-1 type)^140-238^E:9.6e-25	sigP:0.999685^^	-	-	GO:0005158^molecular_function^insulin receptor binding`GO:0008286^biological_process^insulin receptor signaling pathway	GO:0005158^molecular_function^insulin receptor binding`GO:0008286^biological_process^insulin receptor signaling pathway,GO:0005737^cellular_component^cytoplasm`GO:0005829^cellular_component^cytosol`GO:0043231^cellular_component^intracellular membrane-bounded organelle`GO:0005634^cellular_component^nucleus`GO:0005886^cellular_component^plasma membrane`GO:0005158^molecular_function^insulin receptor…	-	insulin receptor substrate 1	insulin receptor substrate 1	IRS1	IRS,PH,PH_11,Tmemb_185A	-	0	GO:0008284,GO:0005901,GO:0005159,GO:0002792,GO:0003674,GO:0008361,GO:0005815,GO:0003006,GO:0010259,GO:0007612,GO:0043548,GO:0007635,GO:0005938,GO:0010464,GO:0008340,GO:0009891,GO:0008286,GO:0009966,GO:0009893,GO:0005158,GO:0009267,GO:0009725,GO:0009895,GO:0001784,GO:0009410,GO:0007276,GO:0005979,GO:0005899,GO:0042169,GO:0007610,GO:0007424,GO:0002684,GO:0009894,GO:0002682,GO:0009892,GO:0010243,GO:…
NV2.12829	767	690	490	183	368	318	914	605	394	218	384	278	465.6	638	293	0.461	-1118	-3448	56.5694	0.043112418	0.1206	0.052	0.0733	0.0733	TRUE	0.1671	NV2.12829	NVE12258,NVE12256,NVE12257	-	TXB1B_like_1	TXB1B_DANRE^TXB1B_DANRE^Q:1660-2124,H:17-170^41.401%ID^E:4.81e-36^RecName: Full=Tax1-binding protein 1 homolog B;^Eukaryota; Metazoa; Chordata; Craniata; Vertebrata; Euteleostomi; Actinopterygii; Neopterygii; Teleostei; Ostariophysi; Cypriniformes; Danionidae; Danioninae; Danio	TXB1B_DANRE^TXB1B_DANRE^Q:18-350,H:17-337^30.523%ID^E:3.27e-37^RecName: Full=Tax1-binding protein 1 homolog B;^Eukaryota; Metazoa; Chordata; Craniata; Vertebrata; Euteleostomi; Actinopterygii; Neopterygii; Teleostei; Ostariophysi; Cypriniformes; Danionidae; Danioninae; Danio	tax1-binding protein 1 homolog [Nematostella vectensis]	tax1-binding protein 1 homolog [Nematostella vectensis],solute carrier family 35 member G1-like [Actinia tenebrosa]	PF17751.3^SKICH^SKICH domain^23-128^E:8.9e-31	sigP:0.998565^^	-	-	GO:0046872^molecular_function^metal ion binding`GO:0006915^biological_process^apoptotic process	GO:0046872^molecular_function^metal ion binding`GO:0006915^biological_process^apoptotic process	-	apoptotic process	apoptotic process	TAX1BP1	CALCOCO1,TLV_coat	-	0	GO:0048523,GO:0043069,GO:0050794,GO:0043066,GO:1903506,GO:0065007,GO:0031323,GO:0065009,GO:2001141,GO:0043067,GO:0010556,GO:0031326,GO:0010941,GO:0051090,GO:0019222,GO:0051252,GO:0050789,GO:0005515,GO:0019219,GO:0051171,GO:0060255,GO:0005488,GO:0003674,GO:0008150,GO:0032088,GO:0006915,GO:0042981,GO:0080090,GO:0019899,GO:0046872,GO:0019900,GO:0043433,GO:0060548,GO:2000112,GO:0048519,GO:0010468,GO:…
NV2.14759	706	1239	1132	454	596	364	841	1087	911	542	621	318	720.13	946	494	0.521	-0.94	-3436	59.0803	0.04445608	0.0637	0.047	0.0524	0.0524	TRUE	11421	NV2.14759	NVE95	-	SAM11_like_1	SAM11_MOUSE^SAM11_MOUSE^Q:1616-1828,H:399-469^53.521%ID^E:3.81e-16^RecName: Full=Sterile alpha motif domain-containing protein 11;^Eukaryota; Metazoa; Chordata; Craniata; Vertebrata; Euteleostomi; Mammalia; Eutheria; Euarchontoglires; Glires; Rodentia; Myomorpha; Muroidea; Muridae; Murinae; Mus; Mus	SAM11_HUMAN^SAM11_HUMAN^Q:319-389,H:538-608^52.113%ID^E:8.31e-17^RecName: Full=Sterile alpha motif domain-containing protein 11;^Eukaryota; Metazoa; Chordata; Craniata; Vertebrata; Euteleostomi; Mammalia; Eutheria; Euarchontoglires; Primates; Haplorrhini; Catarrhini; Hominidae; Homo	uncharacterized protein LOC5522303 isoform X1 [Nematostella vectensis]	uncharacterized protein LOC5522303 isoform X1 [Nematostella vectensis]	PF07647.19^SAM_2^SAM domain (Sterile alpha motif)^323-384^E:1.7e-06`PF00536.32^SAM_1^SAM domain (Sterile alpha motif)^324-384^E:8.6e-11	sigP:0.997837^^	-	-	GO:0005634^cellular_component^nucleus`GO:0003682^molecular_function^chromatin binding`GO:0042393^molecular_function^histone binding`GO:0042731^molecular_function^PH domain binding`GO:0043621^molecular_function^protein self-association`GO:0032093^molecular_function^SAM domain binding`GO:0000122^biological_process^negative regulation of transcription by RNA polymerase II`GO:0045892^biological_proce…	GO:0005634^cellular_component^nucleus`GO:0003682^molecular_function^chromatin binding`GO:0042393^molecular_function^histone binding`GO:0045892^biological_process^negative regulation of transcription, DNA-templated	GO:0005515^molecular_function^protein binding	transcription regulator activity	transcription regulator activity	-	SAM_1,SAND	-	0	GO:2001141,GO:0031323,GO:0033043,GO:0003682,GO:0031326,GO:0042393,GO:0010556,GO:0043621,GO:0050794,GO:0060968,GO:1903506,GO:0065007,GO:0019219,GO:0051171,GO:0060255,GO:0050789,GO:0005515,GO:0042731,GO:0031935,GO:0019222,GO:0051252,GO:0005634,GO:0040008,GO:0000122,GO:0033044,GO:0045892,GO:0008150,GO:0080090,GO:0006355,GO:0009889,GO:1902275,GO:0032093,GO:2000112,GO:0010468,GO:0051128
NV2.4137	478	500	558	256	262	241	569	439	449	306	273	211	374.45	486	263	0.541	-0.885	-3437	58.8446	0.04445608	0.0235	0.0555	0.0449	0.0449	TRUE	0.3465	NV2.4137	NVE10650	-	CHM1A_like_1	CHM1A_DANRE^CHM1A_DANRE^Q:100-690,H:1-198^65.657%ID^E:8.79e-69^RecName: Full=Charged multivesicular body protein 1a;^Eukaryota; Metazoa; Chordata; Craniata; Vertebrata; Euteleostomi; Actinopterygii; Neopterygii; Teleostei; Ostariophysi; Cypriniformes; Danionidae; Danioninae; Danio	CHM1A_DANRE^CHM1A_DANRE^Q:4-200,H:1-198^65.657%ID^E:1.37e-85^RecName: Full=Charged multivesicular body protein 1a;^Eukaryota; Metazoa; Chordata; Craniata; Vertebrata; Euteleostomi; Actinopterygii; Neopterygii; Teleostei; Ostariophysi; Cypriniformes; Danionidae; Danioninae; Danio	predicted protein [Nematostella vectensis]	predicted protein [Nematostella vectensis]	PF03357.23^Snf7^Snf7^10-164^E:4.6e-13	sigP:0.999136^^	-	-	GO:0000815^cellular_component^ESCRT III complex`GO:0005771^cellular_component^multivesicular body`GO:0016363^cellular_component^nuclear matrix`GO:0021549^biological_process^cerebellum development`GO:0032509^biological_process^endosome transport via multivesicular body sorting pathway`GO:0045324^biological_process^late endosome to vacuole transport`GO:0007076^biological_process^mitotic chromosome …	GO:0000815^cellular_component^ESCRT III complex`GO:0005771^cellular_component^multivesicular body`GO:0016363^cellular_component^nuclear matrix`GO:0021549^biological_process^cerebellum development`GO:0032509^biological_process^endosome transport via multivesicular body sorting pathway`GO:0045324^biological_process^late endosome to vacuole transport`GO:0007076^biological_process^mitotic chromosome …	GO:0007034^biological_process^vacuolar transport	mitotic chromosome condensation	mitotic chromosome condensation	CHMP1A	HTH_psq,Snf7	-	0	GO:0015630,GO:0016020,GO:0005768,GO:0007417,GO:0031974,GO:0032886,GO:0042803,GO:0016363,GO:0007420,GO:0003674,GO:0005815,GO:0009890,GO:0031090,GO:0019219,GO:0021549,GO:0005769,GO:0016043,GO:0005694,GO:0033043,GO:0000794,GO:0000278,GO:0006355,GO:0009892,GO:0044087,GO:0007049,GO:0000280,GO:0022402,GO:0019904,GO:0000793,GO:0010558,GO:0043229,GO:0007080,GO:0000070,GO:0030261,GO:0000815,GO:0032509,GO:…
NV2.23595	302	565	402	691	750	661	360	496	324	825	782	578	560.62	393	728	1851	0.889	3425	61.5608	0.045459392	0.0401	0.0496	0.0466	0.0466	TRUE	0.6102	NV2.23595	NVE2217	-	-	-	-	-	uncharacterized protein LOC110233688 isoform X1 [Exaiptasia diaphana] >gb|KXJ27830.1| hypothetical protein AC249_AIPGENE9033 [Exaiptasia diaphana]	-	-	-	-	-	-	-	-	-	-	-	-	0	-
NV2.5371	904	1578	1520	1597	1876	2414	1077	1385	1224	1906	1955	2112	1609.67	1229	1991	1.62	0.696	3425	61.4274	0.045459392	0.0083	0.0419	0.0291	0.0291	TRUE	0.1488	NV2.5371	NVE13695,NVE13696	-	MOT10_like_10	MOT10_DANRE^MOT10_DANRE^Q:235-981,H:69-313^31.496%ID^E:1.33e-29^RecName: Full=Monocarboxylate transporter 10;^Eukaryota; Metazoa; Chordata; Craniata; Vertebrata; Euteleostomi; Actinopterygii; Neopterygii; Teleostei; Ostariophysi; Cypriniformes; Danionidae; Danioninae; Danio`MOT10_DANRE^MOT10_DANRE^Q:1166-1678,H:288-464^29.944%ID^E:1.14e-20^RecName: Full=Monocarboxylate transporter 10;^Eukaryota; …	MOT10_DANRE^MOT10_DANRE^Q:11-152,H:322-464^32.168%ID^E:3.37e-21^RecName: Full=Monocarboxylate transporter 10;^Eukaryota; Metazoa; Chordata; Craniata; Vertebrata; Euteleostomi; Actinopterygii; Neopterygii; Teleostei; Ostariophysi; Cypriniformes; Danionidae; Danioninae; Danio,MOT10_DANRE^MOT10_DANRE^Q:18-416,H:69-464^32.02%ID^E:6.93e-65^RecName: Full=Monocarboxylate transporter 10;^Eukaryota; Metaz…	uncharacterized protein LOC5503628 [Nematostella vectensis]	uncharacterized protein LOC5503628 [Nematostella vectensis]	PF07690.18^MFS_1^Major Facilitator Superfamily^27-299^E:7.9e-23`PF07690.18^MFS_1^Major Facilitator Superfamily^268-445^E:1.5e-11,PF07690.18^MFS_1^Major Facilitator Superfamily^4-181^E:3.9e-13	sigP:0.994415^^,sigP:0.491026^CS^pos:	ExpAA=254.20^PredHel=12^Topology=i21-43o58-80i87-109o114-136i143-165o180-199i238-260o273-295i308-330o334-356i363-385o395-417i,ExpAA=96.07^PredHel=5^Topology=o10-31i44-66o70-92i99-121o131-153i	-	GO:0016021^cellular_component^integral component of membrane`GO:0005887^cellular_component^integral component of plasma membrane`GO:0015173^molecular_function^aromatic amino acid transmembrane transporter activity`GO:0015349^molecular_function^thyroid hormone transmembrane transporter activity	GO:0016021^cellular_component^integral component of membrane`GO:0005887^cellular_component^integral component of plasma membrane`GO:0015173^molecular_function^aromatic amino acid transmembrane transporter activity`GO:0015349^molecular_function^thyroid hormone transmembrane transporter activity	GO:0022857^molecular_function^transmembrane transporter activity`GO:0055085^biological_process^transmembrane transport	monocarboxylate transporter	monocarboxylate transporter	-	MFS_1	-	0	GO:0055085,GO:0016021,GO:0005887,GO:0015349,GO:0015173,GO:0022857
NV2.21387	1071	1484	966	534	641	603	1276	1302	778	637	668	528	864.73	1119	611	0.546	-0.872	-3414	64.0173	0.046693345	0.0464	0.0454	0.0458	0.0458	TRUE	0.8585	NV2.21387	NVE14469,NVE16254	-	RHG32_like_1	RHG32_XENLA^RHG32_XENLA^Q:133-1206,H:284-617^48.895%ID^E:3.82e-96^RecName: Full=Rho GTPase-activating protein 32;^Eukaryota; Metazoa; Chordata; Craniata; Vertebrata; Euteleostomi; Amphibia; Batrachia; Anura; Pipoidea; Pipidae; Xenopodinae; Xenopus; Xenopus,RHG32_XENLA^RHG32_XENLA^Q:415-2028,H:107-617^48.619%ID^E:9.7e-154^RecName: Full=Rho GTPase-activating protein 32;^Eukaryota; Metazoa; Chordata…	RHG32_XENLA^RHG32_XENLA^Q:90-629,H:107-619^48.624%ID^E:9.74e-168^RecName: Full=Rho GTPase-activating protein 32;^Eukaryota; Metazoa; Chordata; Craniata; Vertebrata; Euteleostomi; Amphibia; Batrachia; Anura; Pipoidea; Pipidae; Xenopodinae; Xenopus; Xenopus,RHG32_XENLA^RHG32_XENLA^Q:3-542,H:107-619^48.624%ID^E:4.65e-169^RecName: Full=Rho GTPase-activating protein 32;^Eukaryota; Metazoa; Chordata; C…	rho GTPase-activating protein 32 isoform X1 [Nematostella vectensis],rho GTPase-activating protein 32 isoform X2 [Nematostella vectensis]	rho GTPase-activating protein 32 isoform X1 [Nematostella vectensis],rho GTPase-activating protein 32 isoform X2 [Nematostella vectensis]	PF00620.29^RhoGAP^RhoGAP domain^102-251^E:2.4e-45,PF14604.8^SH3_9^Variant SH3 domain^237-288^E:5.6e-09`PF07653.19^SH3_2^Variant SH3 domain^237-289^E:6.3e-07`PF00018.30^SH3_1^SH3 domain^241-284^E:1.3e-06`PF00620.29^RhoGAP^RhoGAP domain^363-512^E:3.9e-45,PF14604.8^SH3_9^Variant SH3 domain^243-294^E:5.7e-09`PF07653.19^SH3_2^Variant SH3 domain^243-295^E:6.3e-07`PF00018.30^SH3_1^SH3 domain^247-290^E:1…	sigP:0.998935^^,sigP:0.999085^^,sigP:0.999223^^,sigP:0.999119^^,sigP:0.998724^^,sigP:0.998659^^,sigP:0.996421^^	-	-	GO:0005737^cellular_component^cytoplasm`GO:0005886^cellular_component^plasma membrane`GO:0014069^cellular_component^postsynaptic density`GO:0005096^molecular_function^GTPase activator activity`GO:1901981^molecular_function^phosphatidylinositol phosphate binding`GO:0043547^biological_process^positive regulation of GTPase activity`GO:0007165^biological_process^signal transduction	GO:0005737^cellular_component^cytoplasm`GO:0005886^cellular_component^plasma membrane`GO:0014069^cellular_component^postsynaptic density`GO:0005096^molecular_function^GTPase activator activity`GO:1901981^molecular_function^phosphatidylinositol phosphate binding`GO:0043547^biological_process^positive regulation of GTPase activity`GO:0007165^biological_process^signal transduction	GO:0005515^molecular_function^protein binding`GO:0007165^biological_process^signal transduction,GO:0007165^biological_process^signal transduction	GTPase activator activity	GTPase activator activity	ARHGAP32	PIF1,PX,RhoGAP,SH3_1,SH3_2,SH3_9	-	0	GO:0005634,GO:0032501,GO:0015629,GO:0007165,GO:0005737,GO:0043232,GO:0005515,GO:0031175,GO:0065007,GO:0007399,GO:0048468,GO:0005730,GO:0012505,GO:0005623,GO:0009987,GO:0031290,GO:0043227,GO:0008150,GO:0005886,GO:0042330,GO:0050896,GO:0030030,GO:0060589,GO:0032991,GO:0009653,GO:0005488,GO:0044428,GO:0043547,GO:0009605,GO:0005622,GO:1901981,GO:0061564,GO:0030695,GO:0006928,GO:0040011,GO:0044452,GO:…
NV2.20562	398	336	360	121	175	227	474	295	290	144	182	199	264.01	353	175	0.498	-1006	-3402	0.6692	0.048512898	0.0509	0.0629	0.0587	0.0587	TRUE	10118	NV2.20562	-	-	-	-	-	-	-	-	sigP:0.999539^^	ExpAA=22.81^PredHel=1^Topology=o15-37i	-	-	-	-	-	-	-	-	-	0	-
NV2.23131	110	144	97	44	38	46	131	126	78	53	40	40	77.97	112	44	0.394	-1343	-3397	68.2163	0.048856863	0.0439	0.1229	0.0966	0.0966	TRUE	0.7344	NV2.23131	-	-	KLF13_like_1	KLF13_HUMAN^KLF13_HUMAN^Q:462-728,H:163-251^76.404%ID^E:1.94e-43^RecName: Full=Krueppel-like factor 13;^Eukaryota; Metazoa; Chordata; Craniata; Vertebrata; Euteleostomi; Mammalia; Eutheria; Euarchontoglires; Primates; Haplorrhini; Catarrhini; Hominidae; Homo	KLF13_HUMAN^KLF13_HUMAN^Q:154-242,H:163-251^76.404%ID^E:1.28e-46^RecName: Full=Krueppel-like factor 13;^Eukaryota; Metazoa; Chordata; Craniata; Vertebrata; Euteleostomi; Mammalia; Eutheria; Euarchontoglires; Primates; Haplorrhini; Catarrhini; Hominidae; Homo	Krueppel-like factor 9 [Orbicella faveolata]	Krueppel-like factor 14 [Stylophora pistillata] >gb|PFX31805.1| Krueppel-like factor 13 [Stylophora pistillata]	PF00096.28^zf-C2H2^Zinc finger, C2H2 type^159-182^E:0.015`PF00096.28^zf-C2H2^Zinc finger, C2H2 type^188-212^E:7.8e-05`PF13912.8^zf-C2H2_6^C2H2-type zinc finger^217-240^E:0.0031`PF00096.28^zf-C2H2^Zinc finger, C2H2 type^218-240^E:0.00028`PF13894.8^zf-C2H2_4^C2H2-type zinc finger^218-240^E:0.00062`PF12874.9^zf-met^Zinc-finger of C2H2 type^218-240^E:0.093	sigP:0.984862^^	-	-	GO:0000785^cellular_component^chromatin`GO:0005634^cellular_component^nucleus`GO:0001228^molecular_function^DNA-binding transcription activator activity, RNA polymerase II-specific`GO:0000981^molecular_function^DNA-binding transcription factor activity, RNA polymerase II-specific`GO:0046872^molecular_function^metal ion binding`GO:0000978^molecular_function^RNA polymerase II cis-regulatory region …	GO:0000785^cellular_component^chromatin`GO:0005634^cellular_component^nucleus`GO:0001228^molecular_function^DNA-binding transcription activator activity, RNA polymerase II-specific`GO:0000981^molecular_function^DNA-binding transcription factor activity, RNA polymerase II-specific`GO:0046872^molecular_function^metal ion binding`GO:0000978^molecular_function^RNA polymerase II cis-regulatory region …	-	C2H2-type zinc finger	C2H2-type zinc finger	-	zf-C2H2	zf-H2C2_2	0	GO:0005634,GO:0001228,GO:0006357,GO:0045647,GO:0000785,GO:0000981,GO:0006366,GO:1990837,GO:0000978,GO:0046872,GO:0008285
NV2.25500	350	410	410	102	242	188	417	360	330	122	252	164	274.18	369	179	0.487	-1037	-3393	69.2091	0.04895012	0.0659	0.062	0.0632	0.0632	TRUE	11826	NV2.25500	NVE16559	-	-	-	-	uncharacterized protein LOC5516189 isoform X2 [Nematostella vectensis] >gb|EDO44215.1| predicted protein [Nematostella vectensis]	uncharacterized protein LOC5516189 isoform X1 [Nematostella vectensis]	PF05719.13^GPP34^Golgi phosphoprotein 3 (GPP34)^6-186^E:4.8e-11	sigP:0.546695^^	-	-	-	-	GO:0070273^molecular_function^phosphatidylinositol-4-phosphate binding	-	-	-	-	-	0	GO:0070273
NV2.3379	185	199	153	50	83	92	220	175	123	60	86	80	124.13	173	75	0.439	-1186	-3391	69.5817	0.04895012	0.0526	0.0912	0.0786	0.0786	TRUE	0.1138	NV2.3379	-	-	DMX1B_like_1	DMX1B_DANRE^DMX1B_DANRE^Q:393-758,H:37-164^49.242%ID^E:3.03e-28^RecName: Full=Diencephalon/mesencephalon homeobox protein 1-B;^Eukaryota; Metazoa; Chordata; Craniata; Vertebrata; Euteleostomi; Actinopterygii; Neopterygii; Teleostei; Ostariophysi; Cypriniformes; Danionidae; Danioninae; Danio	DMX1B_DANRE^DMX1B_DANRE^Q:41-162,H:37-164^48.485%ID^E:1.31e-30^RecName: Full=Diencephalon/mesencephalon homeobox protein 1-B;^Eukaryota; Metazoa; Chordata; Craniata; Vertebrata; Euteleostomi; Actinopterygii; Neopterygii; Teleostei; Ostariophysi; Cypriniformes; Danionidae; Danioninae; Danio	diencephalon/mesencephalon homeobox protein 1-B isoform X1 [Nematostella vectensis]	diencephalon/mesencephalon homeobox protein 1-B isoform X1 [Nematostella vectensis]	PF00046.31^Homeodomain^Homeodomain^68-124^E:1.5e-19	sigP:0.99965^^	-	-	GO:0005634^cellular_component^nucleus`GO:0000981^molecular_function^DNA-binding transcription factor activity, RNA polymerase II-specific`GO:0000977^molecular_function^RNA polymerase II transcription regulatory region sequence-specific DNA binding`GO:0030901^biological_process^midbrain development`GO:0051726^biological_process^regulation of cell cycle`GO:0007346^biological_process^regulation of m…	GO:0005634^cellular_component^nucleus`GO:0000981^molecular_function^DNA-binding transcription factor activity, RNA polymerase II-specific`GO:0000977^molecular_function^RNA polymerase II transcription regulatory region sequence-specific DNA binding`GO:0030901^biological_process^midbrain development`GO:0051726^biological_process^regulation of cell cycle`GO:0007346^biological_process^regulation of m…	GO:0003677^molecular_function^DNA binding	DNA binding	DNA binding	-	E1-E2_ATPase,Homeobox,PhoLip_ATPase_C,PhoLip_ATPase_N	Homeobox	1	GO:0007346,GO:0050767,GO:0003677,GO:0060041,GO:0000977,GO:0051726,GO:0061074,GO:0000981,GO:0005634,GO:0006357,GO:0030901
NV2.4588	360	316	510	146	215	208	429	277	411	174	224	182	282.82	372	193	0.52	-0.943	-3391	69.5511	0.04895012	0.0337	0.0612	0.0518	0.0518	TRUE	0.5783	NV2.4588	NVE10856	-	FA8_like_7	FA8_CANLF^FA8_CANLF^Q:848-1945,H:2032-2341^29.57%ID^E:4.5e-36^RecName: Full=Coagulation factor VIII;^Eukaryota; Metazoa; Chordata; Craniata; Vertebrata; Euteleostomi; Mammalia; Eutheria; Laurasiatheria; Carnivora; Caniformia; Canidae; Canis`FA8_CANLF^FA8_CANLF^Q:1463-1936,H:2030-2181^32.298%ID^E:3.78e-14^RecName: Full=Coagulation factor VIII;^Eukaryota; Metazoa; Chordata; Craniata; Vertebrata; Eu…	FA8_CANLF^FA8_CANLF^Q:32-397,H:2032-2341^29.57%ID^E:8.52e-38^RecName: Full=Coagulation factor VIII;^Eukaryota; Metazoa; Chordata; Craniata; Vertebrata; Euteleostomi; Mammalia; Eutheria; Laurasiatheria; Carnivora; Caniformia; Canidae; Canis`FA8_CANLF^FA8_CANLF^Q:237-394,H:2030-2181^32.298%ID^E:1.04e-14^RecName: Full=Coagulation factor VIII;^Eukaryota; Metazoa; Chordata; Craniata; Vertebrata; Eutel…	venom prothrombin activator pseutarin-C non-catalytic subunit isoform X1 [Nematostella vectensis]	venom prothrombin activator pseutarin-C non-catalytic subunit isoform X1 [Nematostella vectensis]	PF00754.27^F5_F8_type_C^F5/8 type C domain^49-184^E:1.6e-23`PF00754.27^F5_F8_type_C^F5/8 type C domain^254-390^E:2.9e-19	sigP:0.067472^CS^pos:	-	-	GO:0005615^cellular_component^extracellular space`GO:0005507^molecular_function^copper ion binding`GO:0016491^molecular_function^oxidoreductase activity`GO:0006953^biological_process^acute-phase response`GO:0007596^biological_process^blood coagulation	GO:0005615^cellular_component^extracellular space`GO:0005507^molecular_function^copper ion binding`GO:0016491^molecular_function^oxidoreductase activity`GO:0006953^biological_process^acute-phase response`GO:0007596^biological_process^blood coagulation	-	otic placode development	otic placode development	NRP1	CUB,DUF3481,F5_F8_type_C,MAM	-	0	GO:0001954,GO:0003002,GO:0003148,GO:0001568,GO:0007423,GO:0002376,GO:0007350,GO:0005769,GO:0005507,GO:0002040,GO:0001952,GO:0001654,GO:0007155,GO:0001822,GO:0003674,GO:0000902,GO:0001755,GO:0007420,GO:0001569,GO:0006807,GO:0006464,GO:0007417,GO:0005768,GO:0007411,GO:0000904,GO:0007413,GO:0004888,GO:0007435,GO:0001655,GO:0007154,GO:0002042,GO:0002009,GO:0007431,GO:0003151,GO:0001501,GO:0007275,GO:…
NV2.15275	54	104	118	24	36	28	64	91	95	29	38	24	56.87	83	30	0.36	-1473	-3386	7.0924	0.04960093	0.0251	0.1545	0.1136	0.1136	TRUE	0.3558	NV2.15275	NVE10462	-	-	-	-	uncharacterized protein LOC116613101 [Nematostella vectensis]	uncharacterized protein LOC116613101 [Nematostella vectensis]	-	sigP:0.013791^CS^pos:	ExpAA=37.46^PredHel=2^Topology=i7-24o111-130i	-	-	-	-	-	-	-	-	-	0	-
NV2.2978	74	68	120	8	16	26	88	60	97	10	17	23	48.9	82	17	0.203	-2301	-4595	4.34e-6	0.001145666	0.0645	0.1736	0.1437	0.1437	TRUE	0.6241	NV2.2978	NVE5480	admp-related protein	DECA_like_1	DECA_DROME^DECA_DROME^Q:577-1644,H:225-588^30.691%ID^E:5.38e-45^RecName: Full=Protein decapentaplegic;^Eukaryota; Metazoa; Ecdysozoa; Arthropoda; Hexapoda; Insecta; Pterygota; Neoptera; Endopterygota; Diptera; Brachycera; Muscomorpha; Ephydroidea; Drosophilidae; Drosophila; Sophophora	DECA_DROME^DECA_DROME^Q:44-399,H:225-588^30.691%ID^E:2.58e-47^RecName: Full=Protein decapentaplegic;^Eukaryota; Metazoa; Ecdysozoa; Arthropoda; Hexapoda; Insecta; Pterygota; Neoptera; Endopterygota; Diptera; Brachycera; Muscomorpha; Ephydroidea; Drosophilidae; Drosophila; Sophophora	bone morphogenetic protein 2 [Nematostella vectensis] >gb|AFP87424.1| admp-related protein [Nematostella vectensis]	bone morphogenetic protein 2 [Nematostella vectensis] >gb|AFP87424.1| admp-related protein [Nematostella vectensis]	PF00688.20^TGFb_propeptide^TGF-beta propeptide^38-216^E:1.6e-22`PF00019.22^TGF_beta^Transforming growth factor beta like domain^298-398^E:4.4e-31	sigP:0.513852^^	-	-	GO:0031252^cellular_component^cell leading edge`GO:0098898^cellular_component^dense core granule lumen`GO:0005615^cellular_component^extracellular space`GO:0070700^molecular_function^BMP receptor binding`GO:0005518^molecular_function^collagen binding`GO:0005125^molecular_function^cytokine activity`GO:0008083^molecular_function^growth factor activity`GO:0008201^molecular_function^heparin binding`G…	GO:0031252^cellular_component^cell leading edge`GO:0098898^cellular_component^dense core granule lumen`GO:0005615^cellular_component^extracellular space`GO:0070700^molecular_function^BMP receptor binding`GO:0005518^molecular_function^collagen binding`GO:0005125^molecular_function^cytokine activity`GO:0008083^molecular_function^growth factor activity`GO:0008201^molecular_function^heparin binding`G…	GO:0008083^molecular_function^growth factor activity	endodermal-mesodermal cell signaling	endodermal-mesodermal cell signaling	-	TGF_beta,TGFb_propeptide	-	0	GO:0005125,GO:0046982,GO:0098898,GO:0005518,GO:0007304,GO:0070700,GO:0031252,GO:0007378,GO:0048018,GO:0042803,GO:0061327,GO:0008083,GO:0005615,GO:0008201,GO:0016015,GO:0030509,GO:0010002,GO:0061352
NV2.20180	129	73	67	20	33	5	154	64	54	24	34	4	55.71	91	21	0.229	-2124	-3416	63.5857	0.046664845	0.5049	0.157	0.2483	0.2483	TRUE	26724	NV2.20180	NVE14038,NVE10611,NVE17954,NVE14037	DMRT A	DMTA2_like_8	DMTA2_MONAL^DMTA2_MONAL^Q:2307-3098,H:53-357^35.691%ID^E:3.13e-36^RecName: Full=Doublesex- and mab-3-related transcription factor A2;^Eukaryota; Metazoa; Chordata; Craniata; Vertebrata; Euteleostomi; Actinopterygii; Neopterygii; Teleostei; Neoteleostei; Acanthomorphata; Anabantaria; Synbranchiformes; Synbranchidae; Monopterus	DMT3A_DANRE^DMT3A_DANRE^Q:29-258,H:20-262^40%ID^E:4.01e-38^RecName: Full=Doublesex- and mab-3-related transcription factor 3a;^Eukaryota; Metazoa; Chordata; Craniata; Vertebrata; Euteleostomi; Actinopterygii; Neopterygii; Teleostei; Ostariophysi; Cypriniformes; Danionidae; Danioninae; Danio	doublesex- and mab-3-related transcription factor A2 isoform X1 [Nematostella vectensis]	doublesex- and mab-3-related transcription factor A2 isoform X1 [Nematostella vectensis]	PF10659.11^Trypan_glycop_C^Trypanosome variant surface glycoprotein C-terminal domain^13-77^E:0.05`PF00751.20^DM^DM DNA binding domain^33-79^E:5.3e-24`PF03474.16^DMA^DMRTA motif^221-255^E:6.9e-16	sigP:0.993979^^	-	-	GO:0005634^cellular_component^nucleus`GO:0046872^molecular_function^metal ion binding`GO:0043565^molecular_function^sequence-specific DNA binding`GO:0006355^biological_process^regulation of transcription, DNA-templated	GO:0005634^cellular_component^nucleus`GO:0000981^molecular_function^DNA-binding transcription factor activity, RNA polymerase II-specific`GO:0046872^molecular_function^metal ion binding`GO:0000978^molecular_function^RNA polymerase II cis-regulatory region sequence-specific DNA binding`GO:0043565^molecular_function^sequence-specific DNA binding`GO:0046661^biological_process^male sex differentiatio…	GO:0043565^molecular_function^sequence-specific DNA binding`GO:0006355^biological_process^regulation of transcription, DNA-templated	sequence-specific DNA binding	sequence-specific DNA binding	DMRTA2	Baculo_F,DM,DMA	DM	1	GO:0030182,GO:0043229,GO:0046872,GO:0010720,GO:0021984,GO:0006357,GO:0048869,GO:0060284,GO:0061061,GO:0035270,GO:0048522,GO:0006355,GO:0048732,GO:0000978,GO:0050794,GO:0021978,GO:0048856,GO:0003677,GO:0046982,GO:0042802,GO:0007517,GO:0051239,GO:0044464,GO:0044424,GO:0007275,GO:0022008,GO:0021871,GO:0050769,GO:0050793,GO:0003674,GO:0007420,GO:0021796,GO:0008284,GO:0042803,GO:0046983,GO:0007417,GO:…
NV2.13151	771	793	710	178	471	340	918	696	572	212	491	297	531.08	729	333	0.458	-1125	-3.58	3.4326	0.030229758	0.1173	0.0502	0.069	0.069	TRUE	0.7357	NV2.13151	NVE14225,NVE14226	ephrinB-like protein	EFNB2_like_14	EFNB2_HUMAN^EFNB2_HUMAN^Q:909-1277,H:57-169^35.772%ID^E:5.3e-13^RecName: Full=Ephrin-B2;^Eukaryota; Metazoa; Chordata; Craniata; Vertebrata; Euteleostomi; Mammalia; Eutheria; Euarchontoglires; Primates; Haplorrhini; Catarrhini; Hominidae; Homo,EFNB2_HUMAN^EFNB2_HUMAN^Q:909-1277,H:57-169^35.772%ID^E:5.19e-13^RecName: Full=Ephrin-B2;^Eukaryota; Metazoa; Chordata; Craniata; Vertebrata; Euteleostomi;…	EFNB2_HUMAN^EFNB2_HUMAN^Q:64-186,H:57-169^35.772%ID^E:6.93e-15^RecName: Full=Ephrin-B2;^Eukaryota; Metazoa; Chordata; Craniata; Vertebrata; Euteleostomi; Mammalia; Eutheria; Euarchontoglires; Primates; Haplorrhini; Catarrhini; Hominidae; Homo,EFNB2_HUMAN^EFNB2_HUMAN^Q:29-226,H:29-213^28.922%ID^E:4.27e-16^RecName: Full=Ephrin-B2;^Eukaryota; Metazoa; Chordata; Craniata; Vertebrata; Euteleostomi; Ma…	ephrin-B2 isoform X1 [Nematostella vectensis] >ref|XP_032242826.1| ephrin-B2 isoform X2 [Nematostella vectensis]	ephrin-B2 isoform X1 [Nematostella vectensis] >ref|XP_032242826.1| ephrin-B2 isoform X2 [Nematostella vectensis]	PF00812.19^Ephrin^Ephrin^53-181^E:8.5e-20,PF00812.19^Ephrin^Ephrin^53-181^E:2.1e-20	sigP:0.503736^^	ExpAA=24.18^PredHel=1^Topology=o297-319i	-	GO:0005912^cellular_component^adherens junction`GO:0005925^cellular_component^focal adhesion`GO:0098978^cellular_component^glutamatergic synapse`GO:0005887^cellular_component^integral component of plasma membrane`GO:0099056^cellular_component^integral component of presynaptic membrane`GO:0005886^cellular_component^plasma membrane`GO:0046875^molecular_function^ephrin receptor binding`GO:0001618^mo…	GO:0005912^cellular_component^adherens junction`GO:0005925^cellular_component^focal adhesion`GO:0098978^cellular_component^glutamatergic synapse`GO:0005887^cellular_component^integral component of plasma membrane`GO:0099056^cellular_component^integral component of presynaptic membrane`GO:0005886^cellular_component^plasma membrane`GO:0046875^molecular_function^ephrin receptor binding`GO:0001618^mo…	GO:0016020^cellular_component^membrane	ephrin receptor binding	ephrin receptor binding	EFNB2	Ephrin	-	0	GO:0000904,GO:0016020,GO:0098978,GO:0007417,GO:0009887,GO:0019538,GO:0016310,GO:0099056,GO:0007411,GO:0007420,GO:0006464,GO:0006807,GO:0008284,GO:0007155,GO:0001654,GO:0001822,GO:0003674,GO:0001618,GO:0000902,GO:0018212,GO:0021593,GO:0002040,GO:0007267,GO:0046875,GO:0018193,GO:0016043,GO:0010839,GO:0010941,GO:0009897,GO:0001568,GO:0007423,GO:0002376,GO:0003002,GO:0002682,GO:0002696,GO:0016202,GO:…
NV2.21858	4222	5824	4846	2100	3206	2852	5029	5110	3901	2507	3341	2495	3730.47	4680	2781	0.594	-0.751	-3429	60.6354	0.045339227	0.0252	0.0395	0.0343	0.0343	TRUE	0.3769	NV2.21858	NVE18246	ets domain transcription factor-like protein	ETS1B_like_1	ETS1B_XENLA^ETS1B_XENLA^Q:1500-1802,H:156-255^68.317%ID^E:7.12e-28^RecName: Full=Protein c-ets-1-B;^Eukaryota; Metazoa; Chordata; Craniata; Vertebrata; Euteleostomi; Amphibia; Batrachia; Anura; Pipoidea; Pipidae; Xenopodinae; Xenopus; Xenopus,ETS1B_XENLA^ETS1B_XENLA^Q:1221-1523,H:156-255^68.317%ID^E:6.85e-28^RecName: Full=Protein c-ets-1-B;^Eukaryota; Metazoa; Chordata; Craniata; Vertebrata; Eute…	ETS2_LYTVA^ETS2_LYTVA^Q:286-393,H:1-108^64.22%ID^E:1.52e-40^RecName: Full=Protein C-ets-2;^Eukaryota; Metazoa; Echinodermata; Eleutherozoa; Echinozoa; Echinoidea; Euechinoidea; Echinacea; Temnopleuroida; Toxopneustidae; Lytechinus,ETS1B_XENLA^ETS1B_XENLA^Q:238-340,H:154-255^67.961%ID^E:1.38e-40^RecName: Full=Protein c-ets-1-B;^Eukaryota; Metazoa; Chordata; Craniata; Vertebrata; Euteleostomi; Amph…	ETS translocation variant 4-like [Nematostella vectensis]	ETS translocation variant 4-like [Nematostella vectensis]	PF00178.24^Ets^Ets-domain^290-370^E:9.7e-33,PF00178.24^Ets^Ets-domain^247-327^E:8.2e-33,PF00178.24^Ets^Ets-domain^91-171^E:3.1e-33,PF00178.24^Ets^Ets-domain^161-241^E:5.2e-33	sigP:0.997536^^,sigP:0.994396^^,sigP:0.992967^^,sigP:0.989723^^,sigP:0.997605^^	-	-	GO:0005634^cellular_component^nucleus`GO:0003700^molecular_function^DNA-binding transcription factor activity`GO:0043565^molecular_function^sequence-specific DNA binding`GO:0010595^biological_process^positive regulation of endothelial cell migration`GO:0045765^biological_process^regulation of angiogenesis	GO:0005634^cellular_component^nucleus`GO:0003700^molecular_function^DNA-binding transcription factor activity`GO:0043565^molecular_function^sequence-specific DNA binding`GO:0010595^biological_process^positive regulation of endothelial cell migration`GO:0045765^biological_process^regulation of angiogenesis,GO:0005634^cellular_component^nucleus`GO:0003700^molecular_function^DNA-binding transcriptio…	GO:0003700^molecular_function^DNA-binding transcription factor activity`GO:0043565^molecular_function^sequence-specific DNA binding`GO:0006355^biological_process^regulation of transcription, DNA-templated	erythroblast transformation specific domain	erythroblast transformation specific domain	-	Ets	ETS	0	GO:0043565,GO:0005634,GO:0010595,GO:0006355,GO:0003700,GO:0045765
NV2.19096	410	768	678	310	281	250	488	674	546	370	293	219	431.6	569	294	0.515	-0.957	-3542	39.6966	0.033953404	0.0432	0.0531	0.05	0.05	TRUE	0.4073	NV2.19096	NVE19165,NVE25163	fibroblast growth factor receptor a,fibroblast growth factor receptor A	FGFR3_like_5	FGFR3_XENLA^FGFR3_XENLA^Q:402-2891,H:32-777^37.53%ID^E:1.05e-162^RecName: Full=Fibroblast growth factor receptor 3;^Eukaryota; Metazoa; Chordata; Craniata; Vertebrata; Euteleostomi; Amphibia; Batrachia; Anura; Pipoidea; Pipidae; Xenopodinae; Xenopus; Xenopus,FGFR3_XENLA^FGFR3_XENLA^Q:304-2442,H:138-777^39.779%ID^E:4.2e-158^RecName: Full=Fibroblast growth factor receptor 3;^Eukaryota; Metazoa; Cho…	FGFR3_CHICK^FGFR3_CHICK^Q:43-845,H:54-757^39.535%ID^E:1.95e-168^RecName: Full=Fibroblast growth factor receptor 3;^Eukaryota; Metazoa; Chordata; Craniata; Vertebrata; Euteleostomi; Archelosauria; Archosauria; Dinosauria; Saurischia; Theropoda; Coelurosauria; Aves; Neognathae; Galloanserae; Galliformes; Phasianidae; Phasianinae; Gallus`FGFR3_CHICK^FGFR3_CHICK^Q:32-254,H:152-351^26.86%ID^E:3.87e-11…	fibroblast growth factor receptor 2 isoform X1 [Nematostella vectensis] >ref|XP_032240700.1| fibroblast growth factor receptor 2 isoform X1 [Nematostella vectensis] >ref|XP_032240701.1| fibroblast growth factor receptor 2 isoform X1 [Nematostella vectensis] >ref|XP_032240702.1| fibroblast growth factor receptor 2 isoform X1 [Nematostella vectensis] >gb|ABO92763.1| fibroblast growth factor recepto…	fibroblast growth factor receptor 2 isoform X1 [Nematostella vectensis] >ref|XP_032240700.1| fibroblast growth factor receptor 2 isoform X1 [Nematostella vectensis] >ref|XP_032240701.1| fibroblast growth factor receptor 2 isoform X1 [Nematostella vectensis] >ref|XP_032240702.1| fibroblast growth factor receptor 2 isoform X1 [Nematostella vectensis] >gb|ABO92763.1| fibroblast growth factor recepto…	PF13927.8^Ig_3^Immunoglobulin domain^28-102^E:9.5e-12`PF07679.18^I-set^Immunoglobulin I-set domain^28-115^E:9.9e-14`PF00047.27^ig^Immunoglobulin domain^34-110^E:1.2e-07`PF00047.27^ig^Immunoglobulin domain^178-245^E:1.5e-05`PF13895.8^Ig_2^Immunoglobulin domain^178-245^E:9.1e-09`PF13927.8^Ig_3^Immunoglobulin domain^180-240^E:1.2e-08`PF07679.18^I-set^Immunoglobulin I-set domain^180-253^E:2e-10`PF139…	sigP:0.085422^CS^pos:,sigP:0.296214^CS^pos:	ExpAA=44.33^PredHel=1^Topology=o417-439i,ExpAA=44.30^PredHel=1^Topology=o400-422i,ExpAA=44.34^PredHel=1^Topology=o417-439i,ExpAA=39.81^PredHel=1^Topology=o300-322i,ExpAA=44.29^PredHel=1^Topology=o400-422i	-	GO:0016021^cellular_component^integral component of membrane`GO:0005886^cellular_component^plasma membrane`GO:0005524^molecular_function^ATP binding`GO:0005007^molecular_function^fibroblast growth factor-activated receptor activity`GO:0006915^biological_process^apoptotic process`GO:0008284^biological_process^positive regulation of cell population proliferation	GO:0016021^cellular_component^integral component of membrane`GO:0005886^cellular_component^plasma membrane`GO:0005524^molecular_function^ATP binding`GO:0005007^molecular_function^fibroblast growth factor-activated receptor activity`GO:0006915^biological_process^apoptotic process`GO:0008284^biological_process^positive regulation of cell population proliferation,GO:0005783^cellular_component^endopl…	GO:0004672^molecular_function^protein kinase activity`GO:0006468^biological_process^protein phosphorylation`GO:0005524^molecular_function^ATP binding	fibroblast growth factor-activated receptor activity	fibroblast growth factor-activated receptor activity	FGFR4	I-set,Ig_2,Ig_3,Pkinase_Tyr,ig	-	0	GO:0002376,GO:0001568,GO:0003148,GO:0002089,GO:0003002,GO:0003156,GO:0016021,GO:0008284,GO:0001816,GO:0005783,GO:0003149,GO:0001707,GO:0001822,GO:0003674,GO:0000902,GO:0006915,GO:0000165,GO:0001701,GO:0003231,GO:0002088,GO:0005539,GO:0001654,GO:0003208,GO:0004888,GO:0002065,GO:0000323,GO:0000904,GO:0003006,GO:0002067,GO:0001657,GO:0002009,GO:0001704,GO:0001655,GO:0002062,GO:0001503,GO:0002064,GO:…
NV2.23832	132	218	306	68	40	92	157	191	246	81	42	80	133.03	198	68	0.341	-1551	-4298	1.72e-5	0.002880737	0.0746	0.0877	0.0838	0.0838	TRUE	0.3919	NV2.23832	NVE20856	follistatin-like protein	FST_like_1	FST_HUMAN^FST_HUMAN^Q:177-1067,H:39-316^35.526%ID^E:3.49e-43^RecName: Full=Follistatin {ECO:0000303|PubMed:3380788};^Eukaryota; Metazoa; Chordata; Craniata; Vertebrata; Euteleostomi; Mammalia; Eutheria; Euarchontoglires; Primates; Haplorrhini; Catarrhini; Hominidae; Homo	FST_HUMAN^FST_HUMAN^Q:59-355,H:39-316^36.513%ID^E:1.71e-50^RecName: Full=Follistatin {ECO:0000303|PubMed:3380788};^Eukaryota; Metazoa; Chordata; Craniata; Vertebrata; Euteleostomi; Mammalia; Eutheria; Euarchontoglires; Primates; Haplorrhini; Catarrhini; Hominidae; Homo	follistatin-A isoform X1 [Nematostella vectensis]	follistatin-A isoform X1 [Nematostella vectensis]	PF00050.23^Kazal_1^Kazal-type serine protease inhibitor domain^144-192^E:1.7e-06`PF07648.17^Kazal_2^Kazal-type serine protease inhibitor domain^149-192^E:1.6e-11`PF07648.17^Kazal_2^Kazal-type serine protease inhibitor domain^220-266^E:7.8e-10`PF07648.17^Kazal_2^Kazal-type serine protease inhibitor domain^320-355^E:4.5e-08`PF00050.23^Kazal_1^Kazal-type serine protease inhibitor domain^320-355^E:8.…	sigP:0.233095^CS^pos:	ExpAA=20.95^PredHel=1^Topology=i21-43o	-	GO:0005737^cellular_component^cytoplasm`GO:0005576^cellular_component^extracellular region`GO:0005615^cellular_component^extracellular space`GO:0005634^cellular_component^nucleus`GO:0048185^molecular_function^activin binding`GO:0038102^molecular_function^activin receptor antagonist activity`GO:0043395^molecular_function^heparan sulfate proteoglycan binding`GO:0030509^biological_process^BMP signal…	GO:0005737^cellular_component^cytoplasm`GO:0005576^cellular_component^extracellular region`GO:0005615^cellular_component^extracellular space`GO:0005634^cellular_component^nucleus`GO:0048185^molecular_function^activin binding`GO:0038102^molecular_function^activin receptor antagonist activity`GO:0043395^molecular_function^heparan sulfate proteoglycan binding`GO:0030509^biological_process^BMP signal…	GO:0005515^molecular_function^protein binding	Follistatin	Follistatin	FST	FOLN,Kazal_2	-	0	GO:0043616,GO:0005623,GO:0009987,GO:0000003,GO:0010468,GO:0009792,GO:0007389,GO:0009968,GO:0031324,GO:0005576,GO:0001942,GO:0008544,GO:0010033,GO:0008150,GO:0007165,GO:0005737,GO:0005515,GO:0010605,GO:0019222,GO:0030901,GO:0005634,GO:0007167,GO:0007399,GO:0005615,GO:0007548,GO:0002244,GO:0009889,GO:0043395,GO:0009953,GO:0009719,GO:0009790,GO:0010629,GO:0005575,GO:0045596,GO:0022414,GO:0005488,GO:…
NV2.2228	80	206	170	373	286	245	95	181	137	445	298	214	228.41	138	319	2.31	1208	3515	43.9536	0.036256483	0.1075	0.0668	0.08	0.08	TRUE	0.2134	NV2.2228	NVE9882	hedgling	FAT4_like_18	FAT4_MOUSE^FAT4_MOUSE^Q:1-954,H:1264-1567^35.093%ID^E:5.42e-36^RecName: Full=Protocadherin Fat 4;^Eukaryota; Metazoa; Chordata; Craniata; Vertebrata; Euteleostomi; Mammalia; Eutheria; Euarchontoglires; Glires; Rodentia; Myomorpha; Muroidea; Muridae; Murinae; Mus; Mus`FAT4_MOUSE^FAT4_MOUSE^Q:1-969,H:2620-2918^34.049%ID^E:1.34e-34^RecName: Full=Protocadherin Fat 4;^Eukaryota; Metazoa; Chordata; Cra…	FAT4_MOUSE^FAT4_MOUSE^Q:1-352,H:2620-2975^32.115%ID^E:5.27e-41^RecName: Full=Protocadherin Fat 4;^Eukaryota; Metazoa; Chordata; Craniata; Vertebrata; Euteleostomi; Mammalia; Eutheria; Euarchontoglires; Glires; Rodentia; Myomorpha; Muroidea; Muridae; Murinae; Mus; Mus`FAT4_MOUSE^FAT4_MOUSE^Q:1-318,H:1264-1567^34.783%ID^E:2.87e-40^RecName: Full=Protocadherin Fat 4;^Eukaryota; Metazoa; Chordata; Cra…	cadherin-23 isoform X1 [Nematostella vectensis]	cadherin-23 isoform X1 [Nematostella vectensis]	PF00028.19^Cadherin^Cadherin domain^1-42^E:2.2e-08`PF00028.19^Cadherin^Cadherin domain^59-147^E:2e-21`PF00028.19^Cadherin^Cadherin domain^162-236^E:7.9e-09`PF07679.18^I-set^Immunoglobulin I-set domain^376-452^E:2e-07`PF13927.8^Ig_3^Immunoglobulin domain^378-442^E:1.6e-11`PF00047.27^ig^Immunoglobulin domain^380-450^E:1.4e-05`PF13895.8^Ig_2^Immunoglobulin domain^384-457^E:2.9e-10`PF13927.8^Ig_3^Imm…	sigP:0.998973^^	ExpAA=22.84^PredHel=1^Topology=o896-918i	-	GO:0045177^cellular_component^apical part of cell`GO:0016021^cellular_component^integral component of membrane`GO:0005886^cellular_component^plasma membrane`GO:0005509^molecular_function^calcium ion binding`GO:0001658^biological_process^branching involved in ureteric bud morphogenesis`GO:0098609^biological_process^cell-cell adhesion`GO:0021987^biological_process^cerebral cortex development`GO:007…	GO:0045177^cellular_component^apical part of cell`GO:0016021^cellular_component^integral component of membrane`GO:0005886^cellular_component^plasma membrane`GO:0005509^molecular_function^calcium ion binding`GO:0001658^biological_process^branching involved in ureteric bud morphogenesis`GO:0098609^biological_process^cell-cell adhesion`GO:0021987^biological_process^cerebral cortex development`GO:007…	GO:0005509^molecular_function^calcium ion binding`GO:0007156^biological_process^homophilic cell adhesion via plasma membrane adhesion molecules`GO:0016020^cellular_component^membrane	homophilic cell adhesion via plasma membrane adhesion molecules	homophilic cell adhesion via plasma membrane adhesion molecules	-	Cadherin	-	0	GO:0007157,GO:0048565,GO:0007156,GO:0035329,GO:0005886,GO:0008543,GO:0001658,GO:0098609,GO:0060122,GO:0021987,GO:0016020,GO:0072137,GO:0001736,GO:0045177,GO:0016021,GO:0005509,GO:0003007
NV2.12004	68	112	174	31	48	20	81	98	140	37	50	17	70.64	106	35	0.325	-1622	-3521	4.2959	0.035848754	0.1382	0.1318	0.1336	0.1336	TRUE	0.731	NV2.12004	NVE21278	HoxC/anthox7	HXA5_like_1	HXA5_HETFR^HXA5_HETFR^Q:347-676,H:154-262^53.636%ID^E:3.96e-26^RecName: Full=Homeobox protein Hox-A5;^Eukaryota; Metazoa; Chordata; Craniata; Vertebrata; Chondrichthyes; Elasmobranchii; Galeomorphii; Heterodontoidea; Heterodontiformes; Heterodontidae; Heterodontus	HXA5_HETFR^HXA5_HETFR^Q:52-161,H:154-262^53.636%ID^E:4.17e-28^RecName: Full=Homeobox protein Hox-A5;^Eukaryota; Metazoa; Chordata; Craniata; Vertebrata; Chondrichthyes; Elasmobranchii; Galeomorphii; Heterodontoidea; Heterodontiformes; Heterodontidae; Heterodontus	homeobox protein Hox-A5 [Nematostella vectensis] >gb|EDO42185.1| predicted protein [Nematostella vectensis]	homeobox protein Hox-A5 [Nematostella vectensis] >gb|EDO42185.1| predicted protein [Nematostella vectensis]	PF00046.31^Homeodomain^Homeodomain^100-156^E:5e-21	sigP:0.998132^^	-	-	GO:0005634^cellular_component^nucleus`GO:0003677^molecular_function^DNA binding`GO:0000981^molecular_function^DNA-binding transcription factor activity, RNA polymerase II-specific`GO:0007275^biological_process^multicellular organism development	GO:0005634^cellular_component^nucleus`GO:0003677^molecular_function^DNA binding`GO:0000981^molecular_function^DNA-binding transcription factor activity, RNA polymerase II-specific`GO:0007275^biological_process^multicellular organism development	GO:0003677^molecular_function^DNA binding	rhombomere 3 development	rhombomere 3 development	Mxp	DUF4074,Homeobox	Homeobox	1	GO:0009790,GO:0043229,GO:0035289,GO:0005575,GO:0035213,GO:0043226,GO:0043231,GO:0032502,GO:0043227,GO:0035287,GO:0008150,GO:0007444,GO:0007381,GO:0060429,GO:0005623,GO:0007389,GO:0048731,GO:0048513,GO:0003677,GO:0048856,GO:0060322,GO:0007382,GO:0005622,GO:0003002,GO:0007379,GO:0009880,GO:0044424,GO:0007275,GO:0000981,GO:0009888,GO:0048728,GO:0007350,GO:0035295,GO:0005634,GO:0032501,GO:0007380,GO:…
NV2.11649	62	119	181	264	225	208	74	104	146	315	234	182	175.92	108	244	2245	1167	3398	6.7934	0.048856863	0.0836	0.0755	0.0784	0.0784	TRUE	0.2489	NV2.11649	NVE19101	lasp1	LASP1_like_1	LASP1_BOVIN^LASP1_BOVIN^Q:535-1089,H:23-258^40.254%ID^E:2.81e-46^RecName: Full=LIM and SH3 domain protein 1;^Eukaryota; Metazoa; Chordata; Craniata; Vertebrata; Euteleostomi; Mammalia; Eutheria; Laurasiatheria; Artiodactyla; Ruminantia; Pecora; Bovidae; Bovinae; Bos,LASP1_BOVIN^LASP1_BOVIN^Q:189-809,H:1-258^43.411%ID^E:1.22e-60^RecName: Full=LIM and SH3 domain protein 1;^Eukaryota; Metazoa; Chord…	LASP1_BOVIN^LASP1_BOVIN^Q:3-209,H:1-258^42.248%ID^E:1.49e-64^RecName: Full=LIM and SH3 domain protein 1;^Eukaryota; Metazoa; Chordata; Craniata; Vertebrata; Euteleostomi; Mammalia; Eutheria; Laurasiatheria; Artiodactyla; Ruminantia; Pecora; Bovidae; Bovinae; Bos,LASP1_BOVIN^LASP1_BOVIN^Q:1-171,H:37-258^39.189%ID^E:8.76e-42^RecName: Full=LIM and SH3 domain protein 1;^Eukaryota; Metazoa; Chordata; …	LIM and SH3 domain protein Lasp isoform X1 [Nematostella vectensis],LIM and SH3 domain protein Lasp isoform X2 [Nematostella vectensis]	LIM and SH3 domain protein Lasp isoform X1 [Nematostella vectensis]	PF00412.24^LIM^LIM domain^7-61^E:3.4e-11`PF00880.20^Nebulin^Nebulin repeat^69-95^E:0.00057`PF07653.19^SH3_2^Variant SH3 domain^156-209^E:2.5e-08`PF00018.30^SH3_1^SH3 domain^158-205^E:8.8e-14`PF14604.8^SH3_9^Variant SH3 domain^159-209^E:1.8e-13,PF00880.20^Nebulin^Nebulin repeat^31-57^E:0.00043`PF07653.19^SH3_2^Variant SH3 domain^118-171^E:1.7e-08`PF00018.30^SH3_1^SH3 domain^120-167^E:6.2e-14`PF146…	sigP:0.998894^^,sigP:0.998099^^	-	-	GO:0005938^cellular_component^cell cortex`GO:0005856^cellular_component^cytoskeleton`GO:0005925^cellular_component^focal adhesion`GO:0051015^molecular_function^actin filament binding`GO:0046872^molecular_function^metal ion binding`GO:0006811^biological_process^ion transport	GO:0005938^cellular_component^cell cortex`GO:0005856^cellular_component^cytoskeleton`GO:0005925^cellular_component^focal adhesion`GO:0051015^molecular_function^actin filament binding`GO:0046872^molecular_function^metal ion binding`GO:0006811^biological_process^ion transport	GO:0005515^molecular_function^protein binding	actin binding	actin binding	LASP1	LIM,Nebulin,SH3_1,SH3_9	-	0	GO:0055085,GO:0034220,GO:0030864,GO:0005622,GO:0005488,GO:0044448,GO:0005912,GO:0030054,GO:0015075,GO:0051179,GO:0022857,GO:0005215,GO:0005575,GO:0043226,GO:0005856,GO:0003779,GO:0003674,GO:0005924,GO:0099568,GO:0071944,GO:0005938,GO:0051234,GO:0043228,GO:0051015,GO:0006810,GO:0044422,GO:0005737,GO:0044424,GO:0043232,GO:0005515,GO:0005925,GO:0044430,GO:0044444,GO:0015629,GO:0044464,GO:0046872,GO:…
NV2.8024	10645	14678	13028	20394	19643	19625	12679	12879	10488	24342	20470	17169	16337.87	12015	20660	1719	0.782	3709	20.7768	0.020737295	0.0211	0.0381	0.032	0.032	TRUE	0.1429	NV2.8024	NVE14552	myhc-st	MYSA_like_1	MYSA_DROME^MYSA_DROME^Q:187-2502,H:1160-1931^47.798%ID^E:2.54e-120^RecName: Full=Myosin heavy chain, muscle;^Eukaryota; Metazoa; Ecdysozoa; Arthropoda; Hexapoda; Insecta; Pterygota; Neoptera; Endopterygota; Diptera; Brachycera; Muscomorpha; Ephydroidea; Drosophilidae; Drosophila; Sophophora,MYS_ARGIR^MYS_ARGIR^Q:196-2484,H:1158-1920^47.575%ID^E:1.77e-119^RecName: Full=Myosin heavy chain, striated…	MYS_ARGIR^MYS_ARGIR^Q:67-877,H:1110-1920^49.075%ID^E:0^RecName: Full=Myosin heavy chain, striated muscle;^Eukaryota; Metazoa; Spiralia; Lophotrochozoa; Mollusca; Bivalvia; Autobranchia; Pteriomorphia; Pectinida; Pectinoidea; Pectinidae; Argopecten`MYS_ARGIR^MYS_ARGIR^Q:171-879,H:1017-1725^24.932%ID^E:2.57e-11^RecName: Full=Myosin heavy chain, striated muscle;^Eukaryota; Metazoa; Spiralia; Lophotr…	myosin heavy chain, striated muscle isoform X2 [Nematostella vectensis],myosin heavy chain, striated muscle isoform X4 [Nematostella vectensis],myosin heavy chain, striated muscle isoform X5 [Nematostella vectensis],myosin heavy chain, striated muscle isoform X3 [Nematostella vectensis] >ref|XP_032242795.1| myosin heavy chain, striated muscle isoform X3 [Nematostella vectensis]	myosin heavy chain, striated muscle isoform X5 [Nematostella vectensis],myosin heavy chain, striated muscle isoform X3 [Nematostella vectensis] >ref|XP_032242795.1| myosin heavy chain, striated muscle isoform X3 [Nematostella vectensis],myosin heavy chain, striated muscle isoform X4 [Nematostella vectensis],myosin heavy chain, striated muscle isoform X1 [Nematostella vectensis]	PF01576.21^Myosin_tail_1^Myosin tail^10-821^E:6.7e-117,PF02736.21^Myosin_N^Myosin N-terminal SH3-like domain^28-71^E:2e-17`PF00063.23^Myosin_head^Myosin head (motor domain)^82-757^E:4.8e-278`PF00612.29^IQ^IQ calmodulin-binding motif^774-793^E:0.012`PF01576.21^Myosin_tail_1^Myosin tail^835-951^E:1.1e-13,PF02736.21^Myosin_N^Myosin N-terminal SH3-like domain^28-71^E:3.3e-17`PF00063.23^Myosin_head^My…	sigP:0.999491^^,sigP:0.999791^^,sigP:0.99984^^,sigP:0.998067^^,sigP:0.998223^^	-	-	GO:0030016^cellular_component^myofibril`GO:0016459^cellular_component^myosin complex`GO:0032982^cellular_component^myosin filament`GO:0051015^molecular_function^actin filament binding`GO:0005524^molecular_function^ATP binding`GO:0005516^molecular_function^calmodulin binding`GO:0003774^molecular_function^cytoskeletal motor activity,GO:0031672^cellular_component^A band`GO:0016459^cellular_component…	GO:0030016^cellular_component^myofibril`GO:0016459^cellular_component^myosin complex`GO:0032982^cellular_component^myosin filament`GO:0051015^molecular_function^actin filament binding`GO:0005524^molecular_function^ATP binding`GO:0005516^molecular_function^calmodulin binding`GO:0003774^molecular_function^cytoskeletal motor activity	GO:0003774^molecular_function^cytoskeletal motor activity`GO:0005524^molecular_function^ATP binding`GO:0016459^cellular_component^myosin complex`GO:0005515^molecular_function^protein binding,GO:0016459^cellular_component^myosin complex	Myosin, heavy chain,motor activity	Belongs to the TRAFAC class myosin-kinesin ATPase superfamily. Myosin family	MYH3	DUF3513,FRG2,IF4E,IQ,Myosin_N,Myosin_head,Myosin_tail_1,SH3_9,Syntaxin-6_N,IQ,Myosin_N,Myosin_head,Myosin_tail_1	-	0	GO:0005911,GO:0008150,GO:0003229,GO:0007010,GO:0001101,GO:0008092,GO:0007292,GO:0009117,GO:0030016,GO:0003009,GO:0005623,GO:0000003,GO:0007568,GO:0006950,GO:0009141,GO:0009123,GO:0007015,GO:0003012,GO:0008307,GO:0001725,GO:0005515,GO:0006793,GO:0003008,GO:0006996,GO:0003206,GO:0007165,GO:0032982,GO:0005737,GO:0007281,GO:0005856,GO:0003779,GO:0006753,GO:0005575,GO:0003015,GO:0001667,GO:0003013,GO:…
NV2.7393	94	104	142	28	34	38	112	91	114	33	35	33	69.94	106	34	0.322	-1637	-4231	2.32e-5	0.003787905	0	0.1327	0.0881	0.0881	TRUE	0.1491	NV2.7393	NVE4834	noggin2	NOGG_like_1	NOGG_HUMAN^NOGG_HUMAN^Q:471-1013,H:56-232^30.5%ID^E:5.33e-22^RecName: Full=Noggin;^Eukaryota; Metazoa; Chordata; Craniata; Vertebrata; Euteleostomi; Mammalia; Eutheria; Euarchontoglires; Primates; Haplorrhini; Catarrhini; Hominidae; Homo	NOGG_HUMAN^NOGG_HUMAN^Q:57-237,H:56-232^30.5%ID^E:8.11e-24^RecName: Full=Noggin;^Eukaryota; Metazoa; Chordata; Craniata; Vertebrata; Euteleostomi; Mammalia; Eutheria; Euarchontoglires; Primates; Haplorrhini; Catarrhini; Hominidae; Homo	noggin [Nematostella vectensis]	noggin [Nematostella vectensis]	PF05806.14^Noggin^Noggin^38-237^E:4.6e-32	sigP:0.006593^CS^pos:	-	-	GO:0005576^cellular_component^extracellular region`GO:0005615^cellular_component^extracellular space`GO:0019955^molecular_function^cytokine binding`GO:0042803^molecular_function^protein homodimerization activity`GO:0055009^biological_process^atrial cardiac muscle tissue morphogenesis`GO:0048318^biological_process^axial mesoderm development`GO:0061312^biological_process^BMP signaling pathway invol…	GO:0005576^cellular_component^extracellular region`GO:0005615^cellular_component^extracellular space`GO:0019955^molecular_function^cytokine binding`GO:0042803^molecular_function^protein homodimerization activity`GO:0055009^biological_process^atrial cardiac muscle tissue morphogenesis`GO:0048318^biological_process^axial mesoderm development`GO:0061312^biological_process^BMP signaling pathway invol…	-	Noggin-like	Noggin-like	-	Noggin	-	0	GO:0055009,GO:0001706,GO:0005615,GO:0042803,GO:0048706,GO:0051216,GO:0061312,GO:0005576,GO:0001837,GO:0048318,GO:0019955,GO:0003203,GO:0021533,GO:0042733,GO:0060272,GO:0009953,GO:0060325
NV2.10382	246	198	374	50	80	66	293	174	301	60	83	58	161.44	256	67	0.262	-1935	-5715	1.1e-8	1.3e-5	0.0608	0.0789	0.073	0.073	TRUE	0.896	NV2.10382	NVE24266	NvAS-C1	ASL1A_like_1	ASL1A_DANRE^ASL1A_DANRE^Q:392-541,H:91-140^58%ID^E:5.8e-12^RecName: Full=Achaete-scute homolog 1a;^Eukaryota; Metazoa; Chordata; Craniata; Vertebrata; Euteleostomi; Actinopterygii; Neopterygii; Teleostei; Ostariophysi; Cypriniformes; Danionidae; Danioninae; Danio,ASL1A_DANRE^ASL1A_DANRE^Q:392-541,H:91-140^58%ID^E:4.98e-12^RecName: Full=Achaete-scute homolog 1a;^Eukaryota; Metazoa; Chordata; Crani…	ASCL3_MOUSE^ASCL3_MOUSE^Q:8-174,H:4-148^34.132%ID^E:3.45e-15^RecName: Full=Achaete-scute homolog 3;^Eukaryota; Metazoa; Chordata; Craniata; Vertebrata; Euteleostomi; Mammalia; Eutheria; Euarchontoglires; Glires; Rodentia; Myomorpha; Muroidea; Muridae; Murinae; Mus; Mus,ASCL3_MOUSE^ASCL3_MOUSE^Q:8-174,H:4-148^34.132%ID^E:3.67e-15^RecName: Full=Achaete-scute homolog 3;^Eukaryota; Metazoa; Chordata;…	achaete-scute complex protein 1 [Nematostella vectensis]	achaete-scute complex protein 1 [Nematostella vectensis],achaete-scute homolog 3-like [Nematostella vectensis]	PF00010.28^HLH^Helix-loop-helix DNA-binding domain^122-171^E:2.4e-18	sigP:0.998031^^	-	-	GO:0005634^cellular_component^nucleus`GO:0090575^cellular_component^RNA polymerase II transcription regulator complex`GO:0000981^molecular_function^DNA-binding transcription factor activity, RNA polymerase II-specific`GO:0046983^molecular_function^protein dimerization activity`GO:0000977^molecular_function^RNA polymerase II transcription regulatory region sequence-specific DNA binding`GO:0043565^…	GO:0005634^cellular_component^nucleus`GO:0090575^cellular_component^RNA polymerase II transcription regulator complex`GO:0005667^cellular_component^transcription regulator complex`GO:0003677^molecular_function^DNA binding`GO:0000981^molecular_function^DNA-binding transcription factor activity, RNA polymerase II-specific`GO:0001227^molecular_function^DNA-binding transcription repressor activity, R…	GO:0046983^molecular_function^protein dimerization activity	Achaete-scute family bHLH transcription factor 5	Achaete-scute family bHLH transcription factor 5	ASCL5	HLH	bHLH	1	GO:0005667,GO:0045944,GO:0090575,GO:0021984,GO:0006357,GO:0046983,GO:0010629,GO:0000977,GO:0030182,GO:0031103,GO:0001227,GO:0060575,GO:0000981,GO:0021575,GO:0000122,GO:0002070,GO:0043565,GO:0005634,GO:0048566,GO:0003677,GO:0043697,GO:0007399
NV2.18099	500	666	669	216	318	290	596	584	539	258	331	254	426.9	573	281	0.491	-1028	-4343	1.41e-5	0.00249749	0.0095	0.0533	0.0377	0.0377	TRUE	0.2764	NV2.18099	-	sprouty	SPY2_like_1	SPY2_CHICK^SPY2_CHICK^Q:2508-2753,H:201-280^54.878%ID^E:1.9e-22^RecName: Full=Protein sprouty homolog 2;^Eukaryota; Metazoa; Chordata; Craniata; Vertebrata; Euteleostomi; Archelosauria; Archosauria; Dinosauria; Saurischia; Theropoda; Coelurosauria; Aves; Neognathae; Galloanserae; Galliformes; Phasianidae; Phasianinae; Gallus	SPY2_HUMAN^SPY2_HUMAN^Q:211-298,H:203-288^51.136%ID^E:6.31e-25^RecName: Full=Protein sprouty homolog 2;^Eukaryota; Metazoa; Chordata; Craniata; Vertebrata; Euteleostomi; Mammalia; Eutheria; Euarchontoglires; Primates; Haplorrhini; Catarrhini; Hominidae; Homo	protein sprouty homolog 4-like [Nematostella vectensis]	protein sprouty homolog 4-like [Nematostella vectensis]	PF05210.15^Sprouty^Sprouty protein (Spry)^203-297^E:6.6e-30	sigP:0.998993^^	-	-	GO:0005829^cellular_component^cytosol`GO:0016020^cellular_component^membrane`GO:0048513^biological_process^animal organ development`GO:0070373^biological_process^negative regulation of ERK1 and ERK2 cascade`GO:0040037^biological_process^negative regulation of fibroblast growth factor receptor signaling pathway`GO:0043407^biological_process^negative regulation of MAP kinase activity`GO:0046580^bio…	GO:0015629^cellular_component^actin cytoskeleton`GO:0005856^cellular_component^cytoskeleton`GO:0005829^cellular_component^cytosol`GO:0016020^cellular_component^membrane`GO:0015630^cellular_component^microtubule cytoskeleton`GO:1990752^cellular_component^microtubule end`GO:0005634^cellular_component^nucleus`GO:0005886^cellular_component^plasma membrane`GO:0032587^cellular_component^ruffle membrane…	GO:0007275^biological_process^multicellular organism development`GO:0009966^biological_process^regulation of signal transduction`GO:0016020^cellular_component^membrane	negative regulation of ERK1 and ERK2 cascade	negative regulation of ERK1 and ERK2 cascade	SPRY4	Sprouty	-	0	GO:0035924,GO:0015630,GO:0070373,GO:0044092,GO:0016020,GO:1902532,GO:0046580,GO:0048513,GO:0010563,GO:0060449,GO:0051248,GO:0071901,GO:0080090,GO:0051171,GO:0000132,GO:0019901,GO:0043549,GO:0043407,GO:0009966,GO:0071900,GO:0048523,GO:0043405,GO:0050790,GO:0009892,GO:0051174,GO:0051172,GO:0010646,GO:0060255,GO:0007275,GO:0071310,GO:0045936,GO:0042221,GO:0043539,GO:1902531,GO:0023051,GO:0065009,GO:…
NV2.6559	702	610	314	66	64	49	836	535	253	79	67	43	302.09	541	63	0.116	-3112	-7935	2.1e-15	1.58e-11	0.2049	0.0597	0.1017	0.1017	TRUE	0.0623	NV2.6559	NVE13458	Tcf-lef	PANG1_like_1	PANG1_DROME^PANG1_DROME^Q:172-1182,H:11-384^35.509%ID^E:1.58e-42^RecName: Full=Protein pangolin, isoforms A/H/I/S;^Eukaryota; Metazoa; Ecdysozoa; Arthropoda; Hexapoda; Insecta; Pterygota; Neoptera; Endopterygota; Diptera; Brachycera; Muscomorpha; Ephydroidea; Drosophilidae; Drosophila; Sophophora,PANG1_DROME^PANG1_DROME^Q:172-969,H:11-310^29.26%ID^E:2.12e-35^RecName: Full=Protein pangolin, isofor…	PANG1_DROME^PANG1_DROME^Q:8-362,H:11-402^37.221%ID^E:6.98e-59^RecName: Full=Protein pangolin, isoforms A/H/I/S;^Eukaryota; Metazoa; Ecdysozoa; Arthropoda; Hexapoda; Insecta; Pterygota; Neoptera; Endopterygota; Diptera; Brachycera; Muscomorpha; Ephydroidea; Drosophilidae; Drosophila; Sophophora,PANG1_DROME^PANG1_DROME^Q:8-273,H:11-310^29.26%ID^E:5.84e-18^RecName: Full=Protein pangolin, isoforms A/…	transcription factor 7-like 2 isoform X2 [Nematostella vectensis],transcription factor 7-like 2 isoform X1 [Nematostella vectensis]	transcription factor 7-like 2 isoform X1 [Nematostella vectensis],transcription factor 7-like 2 isoform X2 [Nematostella vectensis]	PF00505.21^HMG_box^HMG (high mobility group) box^236-273^E:3.3e-09,PF00505.21^HMG_box^HMG (high mobility group) box^236-303^E:2.7e-21`PF09011.12^HMG_box_2^HMG-box domain^237-294^E:3.4e-08	sigP:0.999493^^	-	-	GO:1990907^cellular_component^beta-catenin-TCF complex`GO:0005654^cellular_component^nucleoplasm`GO:0005667^cellular_component^transcription regulator complex`GO:0001228^molecular_function^DNA-binding transcription activator activity, RNA polymerase II-specific`GO:0000981^molecular_function^DNA-binding transcription factor activity, RNA polymerase II-specific`GO:0019900^molecular_function^kinase …	GO:1990907^cellular_component^beta-catenin-TCF complex`GO:0005654^cellular_component^nucleoplasm`GO:0005667^cellular_component^transcription regulator complex`GO:0001228^molecular_function^DNA-binding transcription activator activity, RNA polymerase II-specific`GO:0000981^molecular_function^DNA-binding transcription factor activity, RNA polymerase II-specific`GO:0019900^molecular_function^kinase …	-	regulation of neuroblast migration	regulation of neuroblast migration	Tcf	CTNNB1_binding,DDE_1,HMG_box	HMG	1	GO:0007552,GO:0008150,GO:0007591,GO:0000977,GO:0009786,GO:0007389,GO:0005623,GO:0005667,GO:0007367,GO:0006366,GO:0001710,GO:0009826,GO:0007365,GO:0005634,GO:0007165,GO:0005737,GO:0005515,GO:0000976,GO:0009790,GO:0001709,GO:0005575,GO:0003690,GO:0009058,GO:0002168,GO:0007500,GO:0003700,GO:0008152,GO:0009889,GO:0001085,GO:0005622,GO:0009791,GO:0010628,GO:0001708,GO:0008356,GO:0009059,GO:0009653,GO:…
NV2.17654	450	383	270	144	145	80	536	336	217	172	151	70	247.06	363	131	0.36	-1473	-3.82	13.3418	0.014162591	0.192	0.0646	0.1019	0.1019	TRUE	0.1803	NV2.17654	NVE20136	trancription factor COE	COE3_like_1	COE3_HUMAN^COE3_HUMAN^Q:205-1641,H:110-575^51.012%ID^E:1.16e-144^RecName: Full=Transcription factor COE3;^Eukaryota; Metazoa; Chordata; Craniata; Vertebrata; Euteleostomi; Mammalia; Eutheria; Euarchontoglires; Primates; Haplorrhini; Catarrhini; Hominidae; Homo,COE1_RAT^COE1_RAT^Q:264-1067,H:41-306^70.111%ID^E:3.93e-128^RecName: Full=Transcription factor COE1;^Eukaryota; Metazoa; Chordata; Craniat…	COE3_HUMAN^COE3_HUMAN^Q:1-431,H:150-568^51.461%ID^E:4.67e-142^RecName: Full=Transcription factor COE3;^Eukaryota; Metazoa; Chordata; Craniata; Vertebrata; Euteleostomi; Mammalia; Eutheria; Euarchontoglires; Primates; Haplorrhini; Catarrhini; Hominidae; Homo,COE3_HUMAN^COE3_HUMAN^Q:33-300,H:41-314^68.727%ID^E:7.24e-137^RecName: Full=Transcription factor COE3;^Eukaryota; Metazoa; Chordata; Craniata…	transcription factor COE3 [Nematostella vectensis] >gb|EDO42699.1| predicted protein [Nematostella vectensis]	transcription factor COE3 [Nematostella vectensis] >gb|EDO42699.1| predicted protein [Nematostella vectensis]	PF16422.7^COE1_DBD^Transcription factor COE1 DNA-binding domain^6-235^E:1.1e-133`PF01833.26^TIG^IPT/TIG domain^249-324^E:3.7e-08`PF16423.7^COE1_HLH^Transcription factor COE1 helix-loop-helix domain^334-377^E:2e-27,PF16422.7^COE1_DBD^Transcription factor COE1 DNA-binding domain^6-235^E:2.4e-134`PF01833.26^TIG^IPT/TIG domain^249-302^E:2.3e-05,PF16422.7^COE1_DBD^Transcription factor COE1 DNA-binding…	sigP:0.999523^^,sigP:0.985184^^	-	-	GO:0000785^cellular_component^chromatin`GO:0005634^cellular_component^nucleus`GO:0000981^molecular_function^DNA-binding transcription factor activity, RNA polymerase II-specific`GO:0046872^molecular_function^metal ion binding`GO:0046983^molecular_function^protein dimerization activity`GO:0000978^molecular_function^RNA polymerase II cis-regulatory region sequence-specific DNA binding`GO:0007275^bi…	GO:0000785^cellular_component^chromatin`GO:0005634^cellular_component^nucleus`GO:0000981^molecular_function^DNA-binding transcription factor activity, RNA polymerase II-specific`GO:0046872^molecular_function^metal ion binding`GO:0046983^molecular_function^protein dimerization activity`GO:0000978^molecular_function^RNA polymerase II cis-regulatory region sequence-specific DNA binding`GO:0007275^bi…	GO:0003677^molecular_function^DNA binding	Transcription factor	Transcription factor	EBF2	COE1_DBD,COE1_HLH,HMG_box,TIG	COE	1	GO:0000987,GO:0007267,GO:0009880,GO:0000981,GO:0008134,GO:0045893,GO:0002165,GO:0007350,GO:0001700,GO:0009891,GO:0002376,GO:0007476,GO:0010941,GO:0009893,GO:0007379,GO:0003676,GO:0003002,GO:0009608,GO:0000904,GO:0007472,GO:0001067,GO:0009887,GO:0046983,GO:0007526,GO:0007474,GO:0006807,GO:0003674,GO:0000902,GO:0010467,GO:0007275,GO:0007517,GO:0000785,GO:0007380,GO:0006725,GO:0006139,GO:0003677,GO:…
NV2.15213	929	494	986	277	348	282	1107	433	794	331	363	247	545.62	778	314	0.403	-1312	-4.09	4.32e-5	0.005749693	0.121	0.0499	0.0719	0.0719	TRUE	0.1099	NV2.15213	NVE3720	transcription factor pEC53a	P73_like_2	P73_HUMAN^P73_HUMAN^Q:1900-2709,H:108-378^36.655%ID^E:1.3e-32^RecName: Full=Tumor protein p73;^Eukaryota; Metazoa; Chordata; Craniata; Vertebrata; Euteleostomi; Mammalia; Eutheria; Euarchontoglires; Primates; Haplorrhini; Catarrhini; Hominidae; Homo	P73_CHLAE^P73_CHLAE^Q:103-372,H:108-378^36.299%ID^E:1.69e-39^RecName: Full=Tumor protein p73;^Eukaryota; Metazoa; Chordata; Craniata; Vertebrata; Euteleostomi; Mammalia; Eutheria; Euarchontoglires; Primates; Haplorrhini; Catarrhini; Cercopithecidae; Cercopithecinae; Chlorocebus	cellular tumor antigen p53 isoform X1 [Nematostella vectensis]	cellular tumor antigen p53 isoform X1 [Nematostella vectensis]	PF00870.20^P53^P53 DNA-binding domain^114-306^E:3.5e-55	sigP:0.999127^^	-	-	GO:0030054^cellular_component^cell junction`GO:0000785^cellular_component^chromatin`GO:0005829^cellular_component^cytosol`GO:0005794^cellular_component^Golgi apparatus`GO:0043231^cellular_component^intracellular membrane-bounded organelle`GO:0005739^cellular_component^mitochondrion`GO:0005654^cellular_component^nucleoplasm`GO:0005634^cellular_component^nucleus`GO:0001228^molecular_function^DNA-bi…	GO:0005737^cellular_component^cytoplasm`GO:0005634^cellular_component^nucleus`GO:0000981^molecular_function^DNA-binding transcription factor activity, RNA polymerase II-specific`GO:0046872^molecular_function^metal ion binding`GO:0000976^molecular_function^transcription cis-regulatory region binding`GO:0006915^biological_process^apoptotic process`GO:0045944^biological_process^positive regulation o…	GO:0000976^molecular_function^transcription cis-regulatory region binding	Belongs to the p53 family	Belongs to the p53 family	-	P53,P53_tetramer,SAM_2	P53	0	GO:0019901,GO:0005737,GO:0000981,GO:0042802,GO:0030054,GO:0005634,GO:0005829,GO:0000785,GO:0005739,GO:0000978,GO:0003700,GO:0045944,GO:0002039,GO:0005794,GO:0001228,GO:0005654,GO:0051262,GO:0046872,GO:0043231,GO:0097371,GO:0000976,GO:0006915
NV2.17940	4996	5586	4928	9213	9056	7526	5951	4901	3967	10996	9437	6584	6972.88	4940	9006	1823	0.867	3.52	43.1186	0.035848754	0.0508	0.0387	0.0435	0.0435	TRUE	0.2662	NV2.17940	NVE16356	two-domain arginine kinase	KARG_like_2	KARG_ANTJA^KARG_ANTJA^Q:272-2413,H:1-714^84.594%ID^E:0^RecName: Full=Arginine kinase;^Eukaryota; Metazoa; Cnidaria; Anthozoa; Hexacorallia; Actiniaria; Actiniidae; Anthopleura,KARG_ANTJA^KARG_ANTJA^Q:1310-2989,H:155-714^87.679%ID^E:0^RecName: Full=Arginine kinase;^Eukaryota; Metazoa; Cnidaria; Anthozoa; Hexacorallia; Actiniaria; Actiniidae; Anthopleura`KARG_ANTJA^KARG_ANTJA^Q:1910-2989,H:1-362^75…	KARG_ANTJA^KARG_ANTJA^Q:237-595,H:356-714^88.022%ID^E:0^RecName: Full=Arginine kinase;^Eukaryota; Metazoa; Cnidaria; Anthozoa; Hexacorallia; Actiniaria; Actiniidae; Anthopleura`KARG_ANTJA^KARG_ANTJA^Q:240-595,H:5-362^76.257%ID^E:0^RecName: Full=Arginine kinase;^Eukaryota; Metazoa; Cnidaria; Anthozoa; Hexacorallia; Actiniaria; Actiniidae; Anthopleura`KARG_ANTJA^KARG_ANTJA^Q:1-238,H:1-238^78.151%ID…	Arginine kinase [Exaiptasia diaphana],arginine kinase [Nematostella vectensis] >dbj|BAL73224.1| two-domain arginine kinase [Nematostella vectensis]	Arginine kinase [Exaiptasia diaphana],arginine kinase [Nematostella vectensis] >dbj|BAL73224.1| two-domain arginine kinase [Nematostella vectensis],predicted protein [Nematostella vectensis]	PF00217.21^ATP-gua_Ptrans^ATP:guanido phosphotransferase, C-terminal catalytic domain^1-185^E:1.8e-75`PF02807.17^ATP-gua_PtransN^ATP:guanido phosphotransferase, N-terminal domain^202-267^E:3.2e-27`PF00217.21^ATP-gua_Ptrans^ATP:guanido phosphotransferase, C-terminal catalytic domain^327-537^E:4.2e-80,PF02807.17^ATP-gua_PtransN^ATP:guanido phosphotransferase, N-terminal domain^26-91^E:5.2e-29`PF002…	sigP:0.99952^^,sigP:0.999324^^	-	-	GO:0004054^molecular_function^arginine kinase activity`GO:0005524^molecular_function^ATP binding`GO:0004111^molecular_function^creatine kinase activity`GO:0046314^biological_process^phosphocreatine biosynthetic process	GO:0004054^molecular_function^arginine kinase activity`GO:0005524^molecular_function^ATP binding`GO:0004111^molecular_function^creatine kinase activity`GO:0046314^biological_process^phosphocreatine biosynthetic process	GO:0016301^molecular_function^kinase activity`GO:0016772^molecular_function^transferase activity, transferring phosphorus-containing groups	Belongs to the ATP guanido phosphotransferase family	Belongs to the ATP guanido phosphotransferase family	F46H5.3	ATP-gua_Ptrans,ATP-gua_PtransN	-	0	GO:0005524,GO:0046314,GO:0004111,GO:0016772,GO:0004054,GO:0016301

## Sheet: fme_adjP_0.05
Id	C4FM	C5FM	C6FM	T4FM	T5FM	T6FM	norm.C4FM	norm.C5FM	norm.C6FM	norm.T4FM	norm.T5FM	norm.T6FM	baseMean	CtrlFM	TreatmentFM	FoldChange	log2FoldChange	stat	pvalue	padj	dispGeneEst	dispFit	dispMAP	dispersion	betaConv	maxCooks	geneID	nve	cdsName	short_sprot	sprot_Top_BLASTX_hit	sprot_Top_BLASTP_hit	NR_Top_Blastp_Desc	NR_Top_Blastx_Desc	Pfam	SignalP	TmHMM	eggnog	gene_ontology_BLASTX	gene_ontology_BLASTP	gene_ontology_Pfam	narr_OG_desc	best_OG_desc	Preferred_name	PFAMs	TFFam	DNABinding	GO
NV2.6090	2417	2599	3118	503	553	382	1939	2025	3409	622	508	444	1491.17	2458	525	0.213	-2228	-6446	1.15e-10	1.81e-6	0.0694	0.1035	0.0849	0.0849	TRUE	13893	NV2.6090	NVE4429	-	GDC_like_2	GDC_HUMAN^GDC_HUMAN^Q:238-768,H:30-207^53.933%ID^E:1.39e-59^RecName: Full=Graves disease carrier protein;^Eukaryota; Metazoa; Chordata; Craniata; Vertebrata; Euteleostomi; Mammalia; Eutheria; Euarchontoglires; Primates; Haplorrhini; Catarrhini; Hominidae; Homo`GDC_HUMAN^GDC_HUMAN^Q:900-1127,H:254-329^50%ID^E:1.06e-14^RecName: Full=Graves disease carrier protein;^Eukaryota; Metazoa; Chordata; Cran…	GDC_BOVIN^GDC_BOVIN^Q:3-176,H:31-205^54.286%ID^E:2.54e-66^RecName: Full=Graves disease carrier protein;^Eukaryota; Metazoa; Chordata; Craniata; Vertebrata; Euteleostomi; Mammalia; Eutheria; Laurasiatheria; Artiodactyla; Ruminantia; Pecora; Bovidae; Bovinae; Bos`GDC_BOVIN^GDC_BOVIN^Q:7-176,H:129-317^26.178%ID^E:1.42e-10^RecName: Full=Graves disease carrier protein;^Eukaryota; Metazoa; Chordata; Cr…	graves disease carrier protein homolog [Nematostella vectensis] >gb|EDO37153.1| predicted protein [Nematostella vectensis]	graves disease carrier protein homolog [Nematostella vectensis] >gb|EDO37153.1| predicted protein [Nematostella vectensis]	PF00153.29^Mito_carr^Mitochondrial carrier protein^4-93^E:2.6e-23`PF00153.29^Mito_carr^Mitochondrial carrier protein^98-177^E:1e-14	sigP:0.984706^^	ExpAA=20.66^PredHel=1^Topology=i155-177o	-	GO:0016021^cellular_component^integral component of membrane`GO:0005743^cellular_component^mitochondrial inner membrane`GO:0005739^cellular_component^mitochondrion`GO:0015297^molecular_function^antiporter activity`GO:0015937^biological_process^coenzyme A biosynthetic process`GO:0006839^biological_process^mitochondrial transport	GO:0016021^cellular_component^integral component of membrane`GO:0005743^cellular_component^mitochondrial inner membrane`GO:0055085^biological_process^transmembrane transport	-	mitochondrial transport	mitochondrial transport	SLC25A16	Mito_carr	-	0	GO:0043227,GO:0055085,GO:0005622,GO:0043226,GO:0043231,GO:0043229,GO:0005575,GO:0005739,GO:0016021,GO:0044464,GO:0015297,GO:0015937,GO:0005743,GO:0006839,GO:0044444,GO:0005623,GO:0044424,GO:0005737
NV2.16522	4006	2868	2552	553	421	172	3214	2234	2790	684	387	200	1584.85	2746	424	0.154	-2697	-6128	8.89e-10	7.01e-6	0.1801	0.1031	0.1382	0.1382	TRUE	0.9561	NV2.16522	NVE3012	-	MUSK_like_1	MUSK_RAT^MUSK_RAT^Q:795-1418,H:121-300^28.571%ID^E:3.36e-10^RecName: Full=Muscle, skeletal receptor tyrosine protein kinase;^Eukaryota; Metazoa; Chordata; Craniata; Vertebrata; Euteleostomi; Mammalia; Eutheria; Euarchontoglires; Glires; Rodentia; Myomorpha; Muroidea; Muridae; Murinae; Rattus	MUSK_RAT^MUSK_RAT^Q:265-461,H:121-289^29.146%ID^E:2.31e-10^RecName: Full=Muscle, skeletal receptor tyrosine protein kinase;^Eukaryota; Metazoa; Chordata; Craniata; Vertebrata; Euteleostomi; Mammalia; Eutheria; Euarchontoglires; Glires; Rodentia; Myomorpha; Muroidea; Muridae; Murinae; Rattus	hemicentin-2 [Nematostella vectensis] >gb|EDO47540.1| predicted protein [Nematostella vectensis]	hemicentin-2 [Nematostella vectensis] >gb|EDO47540.1| predicted protein [Nematostella vectensis]	PF07645.17^EGF_CA^Calcium-binding EGF domain^214-253^E:1e-08`PF12661.9^hEGF^Human growth factor-like EGF^235-250^E:0.012`PF07679.18^I-set^Immunoglobulin I-set domain^265-353^E:3.4e-05`PF00047.27^ig^Immunoglobulin domain^270-354^E:2.3e-06`PF07679.18^I-set^Immunoglobulin I-set domain^383-471^E:1.1e-16`PF13895.8^Ig_2^Immunoglobulin domain^383-462^E:8.1e-09`PF13927.8^Ig_3^Immunoglobulin domain^384-45…	sigP:0.901395^^	ExpAA=20.17^PredHel=1^Topology=i37-59o	-	GO:0042995^cellular_component^cell projection`GO:0009897^cellular_component^external side of plasma membrane`GO:0005887^cellular_component^integral component of plasma membrane`GO:0016020^cellular_component^membrane`GO:0031594^cellular_component^neuromuscular junction`GO:0005886^cellular_component^plasma membrane`GO:0045211^cellular_component^postsynaptic membrane`GO:0043235^cellular_component^re…	GO:0042995^cellular_component^cell projection`GO:0009897^cellular_component^external side of plasma membrane`GO:0005887^cellular_component^integral component of plasma membrane`GO:0016020^cellular_component^membrane`GO:0031594^cellular_component^neuromuscular junction`GO:0005886^cellular_component^plasma membrane`GO:0045211^cellular_component^postsynaptic membrane`GO:0043235^cellular_component^re…	GO:0005509^molecular_function^calcium ion binding	cell adhesion	cell adhesion	rig-6	7TM_GPCR_Srsx,C2-set_2,EGF_CA,FXa_inhibition,I-set,Ig_2,Ig_3,Ldl_recept_b,Pkinase_Tyr,Trypsin,UL45,fn3,ig	-	0	GO:0005886,GO:0008150,GO:0031344,GO:0045597,GO:0042330,GO:0045595,GO:0038062,GO:0030030,GO:0009792,GO:0007389,GO:0043005,GO:0001558,GO:0004714,GO:0030335,GO:0009987,GO:0005623,GO:0031346,GO:0010769,GO:0040012,GO:0007399,GO:0090102,GO:0031594,GO:0048468,GO:0040008,GO:0035239,GO:0032501,GO:0040014,GO:0031175,GO:0030165,GO:0032502,GO:0043235,GO:0005575,GO:0009790,GO:0044297,GO:0005887,GO:0040011,GO:…
NV2.23824	1568	1662	1244	380	390	288	1258	1295	1360	470	358	335	845.97	1304	388	0.297	-1751	-6004	1.93e-9	1.01e-5	0.0132	0.1084	0.0595	0.0595	TRUE	0.39	NV2.23824	NVE20852	-	-	-	-	hypothetical protein pdam_00009879 [Pocillopora damicornis]	hypothetical protein pdam_00009879 [Pocillopora damicornis]	PF04487.14^CITED^CITED^75-106^E:7.2e-05	sigP:0.971729^^	-	-	-	-	GO:0006355^biological_process^regulation of transcription, DNA-templated`GO:0005634^cellular_component^nucleus	-	-	-	-	-	0	GO:0005634,GO:0006355
NV2.18598	7726	3236	541	179	307	272	6199	2521	592	221	282	316	1688.4	3104	273	0.088	-3506	-5703	1.18e-8	4.64e-5	0.5345	0.1028	0.2702	0.2702	TRUE	0.14	NV2.18598	NVE2195	-	GXN_like_1	GXN_ACRMI^GXN_ACRMI^Q:113-658,H:33-217^37.634%ID^E:2.16e-28^RecName: Full=Galaxin {ECO:0000312|EMBL:ADI50283.1};^Eukaryota; Metazoa; Cnidaria; Anthozoa; Hexacorallia; Scleractinia; Astrocoeniina; Acroporidae; Acropora`GXN_ACRMI^GXN_ACRMI^Q:182-643,H:170-323^38.462%ID^E:7.16e-24^RecName: Full=Galaxin {ECO:0000312|EMBL:ADI50283.1};^Eukaryota; Metazoa; Cnidaria; Anthozoa; Hexacorallia; Scleractinia;…	GXN_ACRMI^GXN_ACRMI^Q:15-207,H:22-217^36.548%ID^E:2.91e-30^RecName: Full=Galaxin {ECO:0000312|EMBL:ADI50283.1};^Eukaryota; Metazoa; Cnidaria; Anthozoa; Hexacorallia; Scleractinia; Astrocoeniina; Acroporidae; Acropora`GXN_ACRMI^GXN_ACRMI^Q:49-202,H:170-323^38.462%ID^E:8.11e-25^RecName: Full=Galaxin {ECO:0000312|EMBL:ADI50283.1};^Eukaryota; Metazoa; Cnidaria; Anthozoa; Hexacorallia; Scleractinia; A…	galaxin-like isoform X1 [Nematostella vectensis]	galaxin-like isoform X1 [Nematostella vectensis]	-	sigP:0.009959^CS^pos:	-	-	GO:0005576^cellular_component^extracellular region	GO:0005576^cellular_component^extracellular region	-	-	-	-	-	-	0	GO:0005576
NV2.5529	2552	2595	1400	555	486	322	2047	2021	1531	686	446	374	1184.46	1866	502	0.269	-1894	-5526	3.28e-8	10.3223	0.0632	0.1052	0.0834	0.0834	TRUE	1183	NV2.5529	NVE11600	-	ZN395_like_1	ZN395_XENLA^ZN395_XENLA^Q:524-1852,H:6-498^27.672%ID^E:2.78e-36^RecName: Full=Zinc finger protein 395;^Eukaryota; Metazoa; Chordata; Craniata; Vertebrata; Euteleostomi; Amphibia; Batrachia; Anura; Pipoidea; Pipidae; Xenopodinae; Xenopus; Xenopus	ZN395_XENLA^ZN395_XENLA^Q:4-446,H:6-498^29.356%ID^E:3.38e-42^RecName: Full=Zinc finger protein 395;^Eukaryota; Metazoa; Chordata; Craniata; Vertebrata; Euteleostomi; Amphibia; Batrachia; Anura; Pipoidea; Pipidae; Xenopodinae; Xenopus; Xenopus	zinc finger protein 704-like [Nematostella vectensis]	zinc finger protein 704-like [Nematostella vectensis]	PF15997.7^DUF4772^Domain of unknown function (DUF4772)^5-107^E:1.1e-21	sigP:0.994958^^	-	-	GO:0005737^cellular_component^cytoplasm`GO:0005634^cellular_component^nucleus`GO:0003677^molecular_function^DNA binding`GO:0046872^molecular_function^metal ion binding	GO:0005737^cellular_component^cytoplasm`GO:0005634^cellular_component^nucleus`GO:0003677^molecular_function^DNA binding`GO:0046872^molecular_function^metal ion binding	-	enhancer sequence-specific DNA binding	enhancer sequence-specific DNA binding	ZNF395	DUF4772,Pentapeptide_2	-	1	GO:2000112,GO:0001067,GO:0009889,GO:0003674,GO:0000976,GO:0080090,GO:0043231,GO:0043226,GO:1901363,GO:0003690,GO:0005575,GO:0043565,GO:0051252,GO:0005829,GO:0000987,GO:0051171,GO:0019219,GO:0050789,GO:0005488,GO:1903506,GO:0005622,GO:0003676,GO:0035326,GO:0031323,GO:0010556,GO:0006357,GO:0010468,GO:0006355,GO:0005623,GO:0001012,GO:0008150,GO:0043227,GO:0044212,GO:1990837,GO:0000977,GO:0043229,GO:…
NV2.4073	1170	1290	682	242	174	102	939	1005	746	299	160	119	544.49	897	193	0.215	-2221	-5475	4.37e-8	10.6962	0.1158	0.1147	0.1152	0.1152	TRUE	24717	NV2.4073	NVE16505	-	-	-	-	predicted protein [Nematostella vectensis]	predicted protein [Nematostella vectensis]	-	sigP:0.944707^^	-	-	-	-	-	-	-	-	-	-	0	-
NV2.7456	910	746	705	198	134	133	730	581	771	245	123	155	434.1	694	174	0.251	-1997	-5413	6.21e-8	12.2364	0.0658	0.1192	0.0943	0.0943	TRUE	13102	NV2.7456	NVE25479	-	RIT1_like_1	RIT1_MOUSE^RIT1_MOUSE^Q:114-551,H:36-183^39.735%ID^E:2.57e-29^RecName: Full=GTP-binding protein Rit1;^Eukaryota; Metazoa; Chordata; Craniata; Vertebrata; Euteleostomi; Mammalia; Eutheria; Euarchontoglires; Glires; Rodentia; Myomorpha; Muroidea; Muridae; Murinae; Mus; Mus,RIT1_MOUSE^RIT1_MOUSE^Q:596-1084,H:19-183^41.667%ID^E:9.45e-37^RecName: Full=GTP-binding protein Rit1;^Eukaryota; Metazoa; Chor…	RIT1_MOUSE^RIT1_MOUSE^Q:102-264,H:19-183^41.667%ID^E:1.58e-39^RecName: Full=GTP-binding protein Rit1;^Eukaryota; Metazoa; Chordata; Craniata; Vertebrata; Euteleostomi; Mammalia; Eutheria; Euarchontoglires; Glires; Rodentia; Myomorpha; Muroidea; Muridae; Murinae; Mus; Mus,RIT1_MOUSE^RIT1_MOUSE^Q:17-162,H:36-183^39.735%ID^E:3.89e-32^RecName: Full=GTP-binding protein Rit1;^Eukaryota; Metazoa; Chorda…	ras-related protein Rap-2a [Nematostella vectensis]	ras-related protein Rap-2a [Nematostella vectensis]	PF00025.23^Arf^ADP-ribosylation factor family^102-232^E:6.9e-06`PF00071.24^Ras^Ras family^107-260^E:2.2e-38`PF08477.15^Roc^Ras of Complex, Roc, domain of DAPkinase^107-218^E:3.2e-11,PF00071.24^Ras^Ras family^17-158^E:5.2e-32	sigP:0.996624^^,sigP:0.999318^^	-	-	GO:0005886^cellular_component^plasma membrane`GO:0005516^molecular_function^calmodulin binding`GO:0003925^molecular_function^G protein activity`GO:0019003^molecular_function^GDP binding`GO:0005525^molecular_function^GTP binding`GO:0003924^molecular_function^GTPase activity`GO:0007265^biological_process^Ras protein signal transduction	GO:0005886^cellular_component^plasma membrane`GO:0005516^molecular_function^calmodulin binding`GO:0003925^molecular_function^G protein activity`GO:0019003^molecular_function^GDP binding`GO:0005525^molecular_function^GTP binding`GO:0003924^molecular_function^GTPase activity`GO:0007265^biological_process^Ras protein signal transduction	GO:0005525^molecular_function^GTP binding`GO:0003924^molecular_function^GTPase activity,GO:0003924^molecular_function^GTPase activity`GO:0005525^molecular_function^GTP binding	regulation of Cdc42 protein signal transduction	GTPase activity	-	Ras	-	0	GO:0005886,GO:0019003,GO:0003924,GO:0003925,GO:0007265,GO:0005525,GO:0005516
NV2.11882	922	645	538	114	174	186	740	502	588	141	160	216	391.23	610	172	0.282	-1824	-5308	1.11e-7	19.3565	0.0396	0.1216	0.0812	0.0812	TRUE	0.2356	NV2.11882	NVE18911	-	-	-	-	uncharacterized protein LOC5521129 [Nematostella vectensis]	uncharacterized protein LOC5521129 [Nematostella vectensis]	PF09112.12^N-glycanase_N^Peptide-N-glycosidase F, N terminal^413-470^E:2e-05`PF09113.12^N-glycanase_C^Peptide-N-glycosidase F, C terminal^570-714^E:7.2e-34	sigP:0.005562^CS^pos:	-	-	-	-	-	Peptide-N-glycosidase F, C terminal	Peptide-N-glycosidase F, C terminal	-	N-glycanase_C,N-glycanase_N,PA	-	0	-
NV2.21655	235	18	86	0	2	0	189	14	94	0	2	0	49.74	99	1	0.007	-7152	-5283	1.27e-7	20.0454	11983	0.2897	0.5305	0.5305	TRUE	0.2008	NV2.21655	-	-	-	-	-	uncharacterized protein LOC5512660 [Nematostella vectensis]	uncharacterized protein LOC5512660 [Nematostella vectensis]	-	sigP:0.003972^CS^pos:	-	-	-	-	-	-	-	-	-	-	0	-
NV2.22082	556	262	484	82	50	54	446	204	529	101	46	63	231.58	393	70	0.178	-2493	-5183	2.18e-7	31.2821	0.1825	0.1385	0.1576	0.1576	TRUE	0.3335	NV2.22082	NVE10379	-	-	-	-	-	-	-	sigP:0.999675^^	-	-	-	-	-	-	-	-	-	-	0	-
NV2.17799	807	388	1199	138	76	97	647	302	1311	171	70	113	435.66	753	118	0.156	-2.68	-4969	6.72e-7	88.1982	0.3165	0.1191	0.2043	0.2043	TRUE	0.1603	NV2.17799	NVE15616	-	PAI2B_like_1	PAI2B_HUMAN^PAI2B_HUMAN^Q:750-1091,H:29-122^35.897%ID^E:5.09e-07^RecName: Full=Polyadenylate-binding protein-interacting protein 2B;^Eukaryota; Metazoa; Chordata; Craniata; Vertebrata; Euteleostomi; Mammalia; Eutheria; Euarchontoglires; Primates; Haplorrhini; Catarrhini; Hominidae; Homo	PAI2B_MOUSE^PAI2B_MOUSE^Q:11-124,H:42-135^38.261%ID^E:2.12e-17^RecName: Full=Polyadenylate-binding protein-interacting protein 2B;^Eukaryota; Metazoa; Chordata; Craniata; Vertebrata; Euteleostomi; Mammalia; Eutheria; Euarchontoglires; Glires; Rodentia; Myomorpha; Muroidea; Muridae; Murinae; Mus; Mus	polyadenylate-binding protein-interacting protein 2 [Nematostella vectensis] >gb|EDO31706.1| predicted protein [Nematostella vectensis]	polyadenylate-binding protein-interacting protein 2 [Nematostella vectensis] >gb|EDO31706.1| predicted protein [Nematostella vectensis]	PF07145.17^PAM2^Ataxin-2 C-terminal region^108-124^E:6.9e-07	sigP:0.999897^^	-	-	GO:0005737^cellular_component^cytoplasm`GO:0030371^molecular_function^translation repressor activity`GO:0000900^molecular_function^translation repressor activity, mRNA regulatory element binding`GO:0017148^biological_process^negative regulation of translation`GO:0045947^biological_process^negative regulation of translational initiation	GO:0005737^cellular_component^cytoplasm`GO:0008143^molecular_function^poly(A) binding`GO:0030371^molecular_function^translation repressor activity`GO:0000900^molecular_function^translation repressor activity, mRNA regulatory element binding`GO:0017148^biological_process^negative regulation of translation`GO:0045947^biological_process^negative regulation of translational initiation	-	poly(A) binding protein interacting protein 2B	poly(A) binding protein interacting protein 2B	PAIP2B	PAM2	-	0	GO:0032269,GO:0060255,GO:0005515,GO:0005737,GO:0017148,GO:0045947,GO:0051246,GO:0019222,GO:0010605,GO:0040008,GO:0031326,GO:2000113,GO:0050794,GO:0065007,GO:0097159,GO:0032268,GO:0000900,GO:0009892,GO:0006417,GO:0030371,GO:0001558,GO:0010468,GO:0010608,GO:0051128,GO:0031324,GO:0010558,GO:0051172,GO:0008150,GO:0051171,GO:0050789,GO:0005488,GO:0045182,GO:0034248,GO:0031323,GO:0006446,GO:0010556,GO:…
NV2.13330	1092	894	827	167	193	292	876	696	904	207	177	339	533.33	825	241	0.292	-1777	-4929	8.27e-7	90.8914	0.0639	0.115	0.0908	0.0908	TRUE	13919	NV2.13330	NVE5937,NVE23398	-	EFNB2_like_1	EFNB2_HUMAN^EFNB2_HUMAN^Q:413-916,H:1-160^32.37%ID^E:1.89e-16^RecName: Full=Ephrin-B2;^Eukaryota; Metazoa; Chordata; Craniata; Vertebrata; Euteleostomi; Mammalia; Eutheria; Euarchontoglires; Primates; Haplorrhini; Catarrhini; Hominidae; Homo,EFNB2_HUMAN^EFNB2_HUMAN^Q:413-916,H:1-160^32.37%ID^E:1.88e-16^RecName: Full=Ephrin-B2;^Eukaryota; Metazoa; Chordata; Craniata; Vertebrata; Euteleostomi; Mamm…	EFNB1_XENLA^EFNB1_XENLA^Q:8-145,H:52-175^31.159%ID^E:8.8e-15^RecName: Full=Ephrin-B1;^Eukaryota; Metazoa; Chordata; Craniata; Vertebrata; Euteleostomi; Amphibia; Batrachia; Anura; Pipoidea; Pipidae; Xenopodinae; Xenopus; Xenopus,EFNB2_HUMAN^EFNB2_HUMAN^Q:1-168,H:1-160^32.37%ID^E:6.75e-18^RecName: Full=Ephrin-B2;^Eukaryota; Metazoa; Chordata; Craniata; Vertebrata; Euteleostomi; Mammalia; Eutheria;…	uncharacterized protein LOC5507756 [Nematostella vectensis]	uncharacterized protein LOC5507756 [Nematostella vectensis]	PF00812.19^Ephrin^Ephrin^30-172^E:8.6e-27,PF00812.19^Ephrin^Ephrin^2-124^E:3.3e-23	sigP:0.022528^CS^pos:,sigP:0.997674^^	ExpAA=44.00^PredHel=2^Topology=i12-34o288-310i,ExpAA=22.50^PredHel=1^Topology=o240-262i	-	GO:0005912^cellular_component^adherens junction`GO:0005925^cellular_component^focal adhesion`GO:0098978^cellular_component^glutamatergic synapse`GO:0005887^cellular_component^integral component of plasma membrane`GO:0099056^cellular_component^integral component of presynaptic membrane`GO:0005886^cellular_component^plasma membrane`GO:0046875^molecular_function^ephrin receptor binding`GO:0001618^mo…	GO:0016021^cellular_component^integral component of membrane`GO:0046875^molecular_function^ephrin receptor binding`GO:0030154^biological_process^cell differentiation`GO:0048013^biological_process^ephrin receptor signaling pathway`GO:0007399^biological_process^nervous system development,GO:0005912^cellular_component^adherens junction`GO:0005925^cellular_component^focal adhesion`GO:0098978^cellular…	GO:0016020^cellular_component^membrane	ephrin receptor binding	ephrin receptor binding	EFNB2	Ephrin	-	0	GO:0003404,GO:0006468,GO:0005886,GO:0008150,GO:0008544,GO:0009987,GO:0001944,GO:0005623,GO:0004672,GO:0009792,GO:0007389,GO:0008038,GO:0007399,GO:0009952,GO:0016772,GO:0018108,GO:0005925,GO:0021546,GO:0006793,GO:0005515,GO:0007165,GO:0007167,GO:0005102,GO:0016301,GO:0008039,GO:0016740,GO:0005887,GO:0005575,GO:0009790,GO:0016477,GO:0001525,GO:0048013,GO:2000727,GO:0008152,GO:0016773,GO:0009986,GO:…
NV2.13749	1	0	1	6	264	15	1	0	1	7	242	17	44.87	1	89	149389	7223	4921	8.62e-7	90.8914	17938	0.3106	0.8124	0.8124	TRUE	123778	NV2.13749	-	-	NAS13_like_2	NAS13_CAEEL^NAS13_CAEEL^Q:261-1079,H:109-450^34.302%ID^E:5.53e-47^RecName: Full=Zinc metalloproteinase nas-13;^Eukaryota; Metazoa; Ecdysozoa; Nematoda; Chromadorea; Rhabditida; Rhabditina; Rhabditomorpha; Rhabditoidea; Rhabditidae; Peloderinae; Caenorhabditis	NAS13_CAEEL^NAS13_CAEEL^Q:87-359,H:109-450^34.302%ID^E:9.19e-48^RecName: Full=Zinc metalloproteinase nas-13;^Eukaryota; Metazoa; Ecdysozoa; Nematoda; Chromadorea; Rhabditida; Rhabditina; Rhabditomorpha; Rhabditoidea; Rhabditidae; Peloderinae; Caenorhabditis	astacin-like metalloprotease toxin 1 [Nematostella vectensis]	astacin-like metalloprotease toxin 1 [Nematostella vectensis]	PF01400.26^Astacin^Astacin (Peptidase family M12A)^94-280^E:6.6e-62`PF01549.26^ShK^ShK domain-like^289-324^E:2.4e-05`PF01549.26^ShK^ShK domain-like^325-359^E:0.00011	sigP:0.801^^	-	-	GO:0005576^cellular_component^extracellular region`GO:0004222^molecular_function^metalloendopeptidase activity`GO:0008270^molecular_function^zinc ion binding	GO:0005576^cellular_component^extracellular region`GO:0004222^molecular_function^metalloendopeptidase activity`GO:0008270^molecular_function^zinc ion binding	GO:0004222^molecular_function^metalloendopeptidase activity`GO:0006508^biological_process^proteolysis	It is involved in the biological process described with	It is involved in the biological process described with	-	Astacin,ShK	-	0	GO:0006897,GO:0006508,GO:0004222,GO:0008270,GO:0051234,GO:0051179,GO:0006810,GO:0006909,GO:0005576,GO:0098657,GO:0016192,GO:0008150
NV2.6109	1735	1510	847	210	274	408	1392	1176	926	260	252	474	746.66	1165	329	0.282	-1827	-4.92	8.65e-7	90.8914	0.0829	0.1099	0.0973	0.0973	TRUE	0.4269	NV2.6109	-	-	-	-	-	predicted protein [Nematostella vectensis]	predicted protein [Nematostella vectensis]	-	sigP:0.989476^^	ExpAA=81.91^PredHel=4^Topology=i7-25o35-57i77-99o103-125i	-	-	-	-	Pyridine nucleotide-disulphide oxidoreductase	Pyridine nucleotide-disulphide oxidoreductase	-	AsnC_trans_reg,HTH_24,Pyr_redox_2	-	0	-
NV2.23691	1017	856	847	240	120	86	816	667	926	297	110	100	485.98	803	169	0.21	-2251	-4901	9.52e-7	93.7582	0.1905	0.1168	0.1481	0.1481	TRUE	1945	NV2.23691	NVE9314	-	F263_like_1	F263_HUMAN^F263_HUMAN^Q:426-1625,H:29-430^53.35%ID^E:9.14e-152^RecName: Full=6-phosphofructo-2-kinase/fructose-2,6-bisphosphatase 3;^Eukaryota; Metazoa; Chordata; Craniata; Vertebrata; Euteleostomi; Mammalia; Eutheria; Euarchontoglires; Primates; Haplorrhini; Catarrhini; Hominidae; Homo,F263_HUMAN^F263_HUMAN^Q:315-1307,H:29-361^51.497%ID^E:6.95e-114^RecName: Full=6-phosphofructo-2-kinase/fructose…	F262_HUMAN^F262_HUMAN^Q:1-283,H:154-437^51.93%ID^E:2.4e-100^RecName: Full=6-phosphofructo-2-kinase/fructose-2,6-bisphosphatase 2;^Eukaryota; Metazoa; Chordata; Craniata; Vertebrata; Euteleostomi; Mammalia; Eutheria; Euarchontoglires; Primates; Haplorrhini; Catarrhini; Hominidae; Homo,F263_RAT^F263_RAT^Q:100-364,H:29-296^54.851%ID^E:1.67e-102^RecName: Full=6-phosphofructo-2-kinase/fructose-2,6-bis…	6-phosphofructo-2-kinase/fructose-2,6-bisphosphatase isoform X1 [Nematostella vectensis],6-phosphofructo-2-kinase/fructose-2,6-bisphosphatase isoform X3 [Nematostella vectensis]	6-phosphofructo-2-kinase/fructose-2,6-bisphosphatase isoform X2 [Nematostella vectensis],6-phosphofructo-2-kinase/fructose-2,6-bisphosphatase isoform X3 [Nematostella vectensis]	PF01591.20^6PF2K^6-phosphofructo-2-kinase^78-291^E:8.4e-87`PF13671.8^AAA_33^AAA domain^86-208^E:1.6e-06`PF00300.24^His_Phos_1^Histidine phosphatase superfamily (branch 1)^295-408^E:1.4e-18,PF01591.20^6PF2K^6-phosphofructo-2-kinase^78-291^E:1.3e-86`PF13671.8^AAA_33^AAA domain^86-208^E:2.3e-06`PF00300.24^His_Phos_1^Histidine phosphatase superfamily (branch 1)^295-478^E:6.3e-33,PF01591.20^6PF2K^6-ph…	sigP:0.433414^CS^pos:,sigP:0.999831^^,sigP:0.999553^^	-	-	GO:0005829^cellular_component^cytosol`GO:0005654^cellular_component^nucleoplasm`GO:0003873^molecular_function^6-phosphofructo-2-kinase activity`GO:0005524^molecular_function^ATP binding`GO:0004331^molecular_function^fructose-2,6-bisphosphate 2-phosphatase activity`GO:0007420^biological_process^brain development`GO:0006003^biological_process^fructose 2,6-bisphosphate metabolic process`GO:0006000^b…	GO:0005829^cellular_component^cytosol`GO:0005654^cellular_component^nucleoplasm`GO:0003873^molecular_function^6-phosphofructo-2-kinase activity`GO:0005524^molecular_function^ATP binding`GO:0004331^molecular_function^fructose-2,6-bisphosphate 2-phosphatase activity`GO:0019901^molecular_function^protein kinase binding`GO:0006003^biological_process^fructose 2,6-bisphosphate metabolic process`GO:0006…	GO:0003873^molecular_function^6-phosphofructo-2-kinase activity`GO:0005524^molecular_function^ATP binding`GO:0006000^biological_process^fructose metabolic process	6-phosphofructo-2-kinase activity	6-phosphofructo-2-kinase activity	PFKFB2	6PF2K,His_Phos_1,Kelch_3,Kelch_6	-	0	GO:0006725,GO:0009056,GO:0006139,GO:0002791,GO:0008144,GO:0002793,GO:0007275,GO:0009152,GO:0010243,GO:0006007,GO:0006003,GO:0009746,GO:0009259,GO:0009156,GO:0009185,GO:0006096,GO:0006082,GO:0006732,GO:0000166,GO:0009168,GO:0033133,GO:0006000,GO:0005654,GO:0005996,GO:0009150,GO:0019901,GO:0006090,GO:0006733,GO:0009725,GO:0009893,GO:0009743,GO:0009179,GO:0006006,GO:0006091,GO:0007417,GO:0004331,GO:…
NV2.20222	484	457	559	127	75	47	388	356	611	157	69	55	272.69	452	94	0.207	-2275	-4806	1.54e-6	0.001350368	0.185	0.1322	0.1546	0.1546	TRUE	32361	NV2.20222	NVE23159	-	-	-	-	uncharacterized protein LOC5513022 isoform X3 [Nematostella vectensis]	uncharacterized protein LOC5513022 isoform X3 [Nematostella vectensis]	-	sigP:0.576438^^	-	-	-	-	-	-	-	-	-	-	0	-
NV2.6580	12142	6490	9052	1780	1021	224	9742	5056	9898	2202	938	260	4682.43	8232	1133	0.138	-2861	-4806	1.54e-6	0.001350368	0.4331	0.0991	0.2549	0.2549	TRUE	76485	NV2.6580	NVE6019	-	NT8F2_like_2	NT8F2_MOUSE^NT8F2_MOUSE^Q:296-868,H:5-193^35.751%ID^E:2.16e-24^RecName: Full=N-acetyltransferase family 8 member 2 {ECO:0000312|MGI:MGI:2136446};^Eukaryota; Metazoa; Chordata; Craniata; Vertebrata; Euteleostomi; Mammalia; Eutheria; Euarchontoglires; Glires; Rodentia; Myomorpha; Muroidea; Muridae; Murinae; Mus; Mus,NT8F2_MOUSE^NT8F2_MOUSE^Q:177-749,H:5-193^35.751%ID^E:2.85e-24^RecName: Full=N-acet…	NT8F2_MOUSE^NT8F2_MOUSE^Q:21-211,H:5-193^35.751%ID^E:2.16e-27^RecName: Full=N-acetyltransferase family 8 member 2 {ECO:0000312|MGI:MGI:2136446};^Eukaryota; Metazoa; Chordata; Craniata; Vertebrata; Euteleostomi; Mammalia; Eutheria; Euarchontoglires; Glires; Rodentia; Myomorpha; Muroidea; Muridae; Murinae; Mus; Mus,NT8F2_MOUSE^NT8F2_MOUSE^Q:59-249,H:5-193^35.751%ID^E:7.09e-27^RecName: Full=N-acetyl…	probable N-acetyltransferase CML1 [Nematostella vectensis] >ref|XP_032232339.1| probable N-acetyltransferase CML1 [Nematostella vectensis] >ref|XP_032232340.1| probable N-acetyltransferase CML1 [Nematostella vectensis] >ref|XP_032232341.1| probable N-acetyltransferase CML1 [Nematostella vectensis] >gb|EDO36297.1| predicted protein [Nematostella vectensis]	probable N-acetyltransferase CML1 [Nematostella vectensis] >ref|XP_032232339.1| probable N-acetyltransferase CML1 [Nematostella vectensis] >ref|XP_032232340.1| probable N-acetyltransferase CML1 [Nematostella vectensis] >ref|XP_032232341.1| probable N-acetyltransferase CML1 [Nematostella vectensis] >gb|EDO36297.1| predicted protein [Nematostella vectensis]	PF13527.9^Acetyltransf_9^Acetyltransferase (GNAT) domain^157-250^E:9.3e-06`PF13673.9^Acetyltransf_10^Acetyltransferase (GNAT) domain^159-252^E:7.3e-14`PF13420.9^Acetyltransf_4^Acetyltransferase (GNAT) domain^161-252^E:2.5e-05`PF00583.27^Acetyltransf_1^Acetyltransferase (GNAT) family^163-248^E:3.8e-18`PF13508.9^Acetyltransf_7^Acetyltransferase (GNAT) domain^164-249^E:1.5e-13`PF08445.12^FR47^FR47-l…	sigP:0.997754^^,sigP:0.954482^^	ExpAA=43.03^PredHel=2^Topology=i51-73o77-99i,ExpAA=43.65^PredHel=2^Topology=i89-111o115-137i	-	GO:0005783^cellular_component^endoplasmic reticulum`GO:0005794^cellular_component^Golgi apparatus`GO:0016021^cellular_component^integral component of membrane`GO:0008080^molecular_function^N-acetyltransferase activity`GO:0001702^biological_process^gastrulation with mouth forming second`GO:0007162^biological_process^negative regulation of cell adhesion	GO:0005783^cellular_component^endoplasmic reticulum`GO:0005794^cellular_component^Golgi apparatus`GO:0016021^cellular_component^integral component of membrane`GO:0008080^molecular_function^N-acetyltransferase activity`GO:0001702^biological_process^gastrulation with mouth forming second`GO:0007162^biological_process^negative regulation of cell adhesion	GO:0008080^molecular_function^N-acetyltransferase activity`GO:0016747^molecular_function^acyltransferase activity, transferring groups other than amino-acyl groups	aspartate N-acetyltransferase activity	aspartate N-acetyltransferase activity	NAT8L	Acetyltransf_1,Neuropep_like	-	0	GO:0051582,GO:0003674,GO:0007162,GO:0005575,GO:0051050,GO:0005789,GO:0005783,GO:0043226,GO:0043231,GO:0010647,GO:0016746,GO:0005740,GO:0051944,GO:0048583,GO:0044425,GO:0016020,GO:0044429,GO:0050804,GO:0051584,GO:0005622,GO:0023056,GO:0044432,GO:0043270,GO:0008080,GO:0003824,GO:0048518,GO:0032226,GO:0031967,GO:0016021,GO:0016407,GO:0098827,GO:0050806,GO:0051586,GO:0032879,GO:0050789,GO:0031090,GO:…
NV2.9798	1028	52	78	16	22	18	825	41	85	20	20	21	168.58	317	20	0.064	-3964	-4693	2.69e-6	0.002229713	0.998	0.1539	0.4856	0.4856	TRUE	68547	NV2.9798	NVE17825	-	-	-	-	acidic leucine-rich nuclear phosphoprotein 32 family member A [Nematostella vectensis] >gb|EDO43715.1| predicted protein [Nematostella vectensis]	acidic leucine-rich nuclear phosphoprotein 32 family member A [Nematostella vectensis] >gb|EDO43715.1| predicted protein [Nematostella vectensis]	-	sigP:0.001358^CS^pos:	-	-	-	-	-	-	-	-	-	-	0	-
NV2.17998	1059	877	812	278	204	124	850	683	888	344	187	144	516	807	225	0.279	-1843	-4654	3.25e-6	0.002550625	0.1032	0.1156	0.11	0.11	TRUE	2284	NV2.17998	NVE16410	-	ETFR1_like_1	ETFR1_TAEGU^ETFR1_TAEGU^Q:3951-4202,H:1-84^67.857%ID^E:5.65e-30^RecName: Full=Electron transfer flavoprotein regulatory factor 1 {ECO:0000250|UniProtKB:Q6IPR1};^Eukaryota; Metazoa; Chordata; Craniata; Vertebrata; Euteleostomi; Archelosauria; Archosauria; Dinosauria; Saurischia; Theropoda; Coelurosauria; Aves; Neognathae; Passeriformes; Passeroidea; Estrildidae; Estrildinae; Taeniopygia	-	-	adhesive plaque matrix protein-like [Oncorhynchus mykiss]	-	-	-	-	GO:0005739^cellular_component^mitochondrion`GO:0022904^biological_process^respiratory electron transport chain	-	-	-	-	-	-	-	0	GO:0022904,GO:0005739
NV2.9834	138	3	22	0	0	0	111	2	24	0	0	0	22.85	46	0	0.004	-7824	-4645	3.4e-6	0.002550625	30479	0.5163	10351	10351	TRUE	0.4182	NV2.9834	NVE3689,NVE17844	-	-	-	-	uncharacterized protein LOC116619995 isoform X4 [Nematostella vectensis]	uncharacterized protein LOC116619995 isoform X4 [Nematostella vectensis]	-	sigP:0.000988^CS^pos:	-	-	-	-	-	-	-	-	-	-	0	-
NV2.7554	3030	3884	3892	1126	736	544	2431	3026	4256	1393	676	632	2068.85	3238	900	0.278	-1847	-4564	5.03e-6	0.003360505	0.1527	0.1017	0.1173	0.1173	TRUE	0.662	NV2.7554	NVE2773	-	CC14A_like_4	CC14A_MOUSE^CC14A_MOUSE^Q:230-1231,H:8-331^40.936%ID^E:2.48e-79^RecName: Full=Dual specificity protein phosphatase CDC14A;^Eukaryota; Metazoa; Chordata; Craniata; Vertebrata; Euteleostomi; Mammalia; Eutheria; Euarchontoglires; Glires; Rodentia; Myomorpha; Muroidea; Muridae; Murinae; Mus; Mus	CC14A_MOUSE^CC14A_MOUSE^Q:20-353,H:8-331^40.936%ID^E:1.29e-85^RecName: Full=Dual specificity protein phosphatase CDC14A;^Eukaryota; Metazoa; Chordata; Craniata; Vertebrata; Euteleostomi; Mammalia; Eutheria; Euarchontoglires; Glires; Rodentia; Myomorpha; Muroidea; Muridae; Murinae; Mus; Mus	dual specificity protein phosphatase CDC14A [Nematostella vectensis]	dual specificity protein phosphatase CDC14A [Nematostella vectensis]	PF14671.8^DSPn^Dual specificity protein phosphatase, N-terminal half^25-173^E:7.5e-39`PF00102.29^Y_phosphatase^Protein-tyrosine phosphatase^281-343^E:3.6e-05`PF00782.22^DSPc^Dual specificity phosphatase, catalytic domain^289-343^E:3.7e-11	sigP:0.99866^^	-	-	GO:0005813^cellular_component^centrosome`GO:0005737^cellular_component^cytoplasm`GO:0005829^cellular_component^cytosol`GO:1902636^cellular_component^kinociliary basal body`GO:0060091^cellular_component^kinocilium`GO:0072686^cellular_component^mitotic spindle`GO:0016604^cellular_component^nuclear body`GO:0005730^cellular_component^nucleolus`GO:0005654^cellular_component^nucleoplasm`GO:0000922^cell…	GO:0005813^cellular_component^centrosome`GO:0005737^cellular_component^cytoplasm`GO:0005829^cellular_component^cytosol`GO:1902636^cellular_component^kinociliary basal body`GO:0060091^cellular_component^kinocilium`GO:0072686^cellular_component^mitotic spindle`GO:0016604^cellular_component^nuclear body`GO:0005730^cellular_component^nucleolus`GO:0005654^cellular_component^nucleoplasm`GO:0000922^cell…	GO:0004725^molecular_function^protein tyrosine phosphatase activity`GO:0006470^biological_process^protein dephosphorylation	dual specificity protein phosphatase	dual specificity protein phosphatase	-	DSPc,DSPn	-	0	GO:0051301,GO:0106307,GO:0005730,GO:0106306,GO:0060271,GO:0004725,GO:0006470,GO:0000226,GO:0005813,GO:0005654,GO:0005829,GO:1902636,GO:0000922,GO:0004722,GO:0008138,GO:0,GO:0005737,GO:0032426,GO:0072686,GO:0016604,GO:0060091
NV2.8424	1434	1170	1229	354	516	340	1151	911	1344	438	474	395	785.44	1135	436	0.384	-1381	-4576	4.74e-6	0.003360505	0.0223	0.1093	0.064	0.064	TRUE	0.1186	NV2.8424	NVE7537	-	EGLN1_like_2	EGLN1_RAT^EGLN1_RAT^Q:868-1563,H:110-330^47.845%ID^E:4.82e-66^RecName: Full=Egl nine homolog 1;^Eukaryota; Metazoa; Chordata; Craniata; Vertebrata; Euteleostomi; Mammalia; Eutheria; Euarchontoglires; Glires; Rodentia; Myomorpha; Muroidea; Muridae; Murinae; Rattus,EGLN1_RAT^EGLN1_RAT^Q:2783-3478,H:110-330^47.845%ID^E:1.29e-65^RecName: Full=Egl nine homolog 1;^Eukaryota; Metazoa; Chordata; Craniata…	EGLN1_RAT^EGLN1_RAT^Q:108-339,H:110-330^47.845%ID^E:4.25e-72^RecName: Full=Egl nine homolog 1;^Eukaryota; Metazoa; Chordata; Craniata; Vertebrata; Euteleostomi; Mammalia; Eutheria; Euarchontoglires; Glires; Rodentia; Myomorpha; Muroidea; Muridae; Murinae; Rattus,EGLN1_RAT^EGLN1_RAT^Q:179-410,H:110-330^47.845%ID^E:5.02e-71^RecName: Full=Egl nine homolog 1;^Eukaryota; Metazoa; Chordata; Craniata; V…	egl nine homolog 3 isoform X2 [Nematostella vectensis],egl nine homolog 3 isoform X3 [Nematostella vectensis],egl nine homolog 3 isoform X1 [Nematostella vectensis]	egl nine homolog 3 isoform X1 [Nematostella vectensis],egl nine homolog 3 isoform X2 [Nematostella vectensis]	PF01753.20^zf-MYND^MYND finger^70-111^E:4.5e-05`PF13640.8^2OG-FeII_Oxy_3^2OG-Fe(II) oxygenase superfamily^272-369^E:2.9e-20`PF13661.8^2OG-FeII_Oxy_4^2OG-Fe(II) oxygenase superfamily^279-369^E:4.5e-09,PF01753.20^zf-MYND^MYND finger^32-73^E:3.9e-05`PF13640.8^2OG-FeII_Oxy_3^2OG-Fe(II) oxygenase superfamily^234-331^E:2.4e-20`PF13661.8^2OG-FeII_Oxy_4^2OG-Fe(II) oxygenase superfamily^241-331^E:3.6e-09,…	sigP:0.989732^^,sigP:0.999844^^,sigP:0.998789^^,sigP:0.79788^^	-	-	GO:0005737^cellular_component^cytoplasm`GO:0005829^cellular_component^cytosol`GO:0098978^cellular_component^glutamatergic synapse`GO:0005634^cellular_component^nucleus`GO:0014069^cellular_component^postsynaptic density`GO:0016706^molecular_function^2-oxoglutarate-dependent dioxygenase activity`GO:0019899^molecular_function^enzyme binding`GO:0008198^molecular_function^ferrous iron binding`GO:00314…	GO:0005737^cellular_component^cytoplasm`GO:0005829^cellular_component^cytosol`GO:0098978^cellular_component^glutamatergic synapse`GO:0005634^cellular_component^nucleus`GO:0014069^cellular_component^postsynaptic density`GO:0016706^molecular_function^2-oxoglutarate-dependent dioxygenase activity`GO:0019899^molecular_function^enzyme binding`GO:0008198^molecular_function^ferrous iron binding`GO:00314…	GO:0016491^molecular_function^oxidoreductase activity`GO:0055114^biological_process^obsolete oxidation-reduction process	MYND finger,negative regulation of CAMKK-AMPK signaling cascade	negative regulation of CAMKK-AMPK signaling cascade,MYND finger	Hph	zf-MYND,2OG-FeII_Oxy_3,IQ,p31comet,zf-MYND	-	0	GO:0006575,GO:0014069,GO:0016491,GO:0046907,GO:0043229,GO:0005654,GO:0055008,GO:0044237,GO:0030425,GO:0044446,GO:0034613,GO:0060347,GO:0006082,GO:0048522,GO:0044422,GO:0050794,GO:0043170,GO:0016706,GO:0030307,GO:0032880,GO:0055114,GO:0044464,GO:0042221,GO:0036293,GO:0045927,GO:0044424,GO:0003674,GO:0019752,GO:0042886,GO:0006913,GO:0019899,GO:0031545,GO:0031543,GO:0051344,GO:0006886,GO:0044267,GO:…
NV2.16484	1985	1490	1407	484	620	306	1593	1161	1538	599	569	356	969.24	1431	508	0.355	-1494	-4464	8.06e-6	0.005080381	0.0503	0.107	0.0793	0.0793	TRUE	0.7953	NV2.16484	NVE3046	-	ZAN_like_5	-	ZANMOUSE^ZAN_MOUSE^Q:107-394,H:633-914^26.599%ID^E:2.32e-07^RecName: Full=Zonadhesin;^Eukaryota; Metazoa; Chordata; Craniata; Vertebrata; Euteleostomi; Mammalia; Eutheria; Euarchontoglires; Glires; Rodentia; Myomorpha; Muroidea; Muridae; Murinae; Mus; Mus	glutamic acid-rich protein [Nematostella vectensis] >gb|EDO47552.1| predicted protein [Nematostella vectensis]	glutamic acid-rich protein [Nematostella vectensis] >gb|EDO47552.1| predicted protein [Nematostella vectensis]	-	sigP:0.015417^CS^pos:	-	-	-	GO:0031012^cellular_component^extracellular matrix`GO:0005615^cellular_component^extracellular space`GO:0016021^cellular_component^integral component of membrane`GO:0005886^cellular_component^plasma membrane`GO:0050840^molecular_function^extracellular matrix binding`GO:0007339^biological_process^binding of sperm to zona pellucida`GO:0007155^biological_process^cell adhesion`GO:2000359^biological_p…	-	-	-	-	-	-	0	GO:0007339,GO:0031012,GO:0005615,GO:2000359,GO:0050840,GO:0005886,GO:0016021,GO:0007155
NV2.14367	5917	3221	3010	967	478	968	4747	2509	3291	1196	439	1125	2217.94	3516	920	0.262	-1935	-4447	8.71e-6	0.005155181	0.1805	0.1014	0.1357	0.1357	TRUE	0.4041	NV2.14367	NVE1244	-	AERA_like_2	AERA_AERSA^AERA_AERSA^Q:698-1348,H:135-350^21.267%ID^E:1.08e-07^RecName: Full=Aerolysin;^Bacteria; Proteobacteria; Gammaproteobacteria; Aeromonadales; Aeromonadaceae; Aeromonas	AERA_AERSA^AERA_AERSA^Q:203-500,H:135-428^21.173%ID^E:7.82e-11^RecName: Full=Aerolysin;^Bacteria; Proteobacteria; Gammaproteobacteria; Aeromonadales; Aeromonadaceae; Aeromonas	aerolysin [Nematostella vectensis] >gb|EDO47856.1| predicted protein [Nematostella vectensis]	aerolysin [Nematostella vectensis] >gb|EDO47856.1| predicted protein [Nematostella vectensis]	PF01117.22^Aerolysin^Aerolysin toxin^193-548^E:8.2e-133`PF03318.15^ETX_MTX2^Clostridium epsilon toxin ETX/Bacillus mosquitocidal toxin MTX2^288-400^E:3.2e-06	sigP:0.001679^CS^pos:	-	-	GO:0005576^cellular_component^extracellular region`GO:0020002^cellular_component^host cell plasma membrane`GO:0016021^cellular_component^integral component of membrane`GO:0090729^molecular_function^toxin activity`GO:0044179^biological_process^hemolysis in other organism`GO:0009405^biological_process^obsolete pathogenesis	GO:0005576^cellular_component^extracellular region`GO:0020002^cellular_component^host cell plasma membrane`GO:0016021^cellular_component^integral component of membrane`GO:0090729^molecular_function^toxin activity`GO:0044179^biological_process^hemolysis in other organism`GO:0009405^biological_process^obsolete pathogenesis	GO:0009405^biological_process^obsolete pathogenesis`GO:0005576^cellular_component^extracellular region	ubiquitin-dependent protein catabolic process	ubiquitin-dependent protein catabolic process	-	Sina,TauD	-	0	GO:0090729,GO:0044179,GO:0020002,GO:0016021,GO:0009405,GO:0005576
NV2.25209	1988	1560	1326	510	657	493	1595	1215	1450	631	603	573	1011.21	1420	602	0.424	-1237	-4444	8.83e-6	0.005155181	0.0103	0.1066	0.0546	0.0546	TRUE	0.1882	NV2.25209	NVE4735	-	TSC1_like_1	TSC1_RAT^TSC1_RAT^Q:278-1300,H:27-355^39.306%ID^E:3.64e-55^RecName: Full=Hamartin;^Eukaryota; Metazoa; Chordata; Craniata; Vertebrata; Euteleostomi; Mammalia; Eutheria; Euarchontoglires; Glires; Rodentia; Myomorpha; Muroidea; Muridae; Murinae; Rattus`TSC1_RAT^TSC1_RAT^Q:2309-3487,H:644-1032^31.25%ID^E:1.34e-32^RecName: Full=Hamartin;^Eukaryota; Metazoa; Chordata; Craniata; Vertebrata; Euteleostom…	TSC1_RAT^TSC1_RAT^Q:9-387,H:7-370^38.802%ID^E:9.75e-63^RecName: Full=Hamartin;^Eukaryota; Metazoa; Chordata; Craniata; Vertebrata; Euteleostomi; Mammalia; Eutheria; Euarchontoglires; Glires; Rodentia; Myomorpha; Muroidea; Muridae; Murinae; Rattus`TSC1_RAT^TSC1_RAT^Q:706-1098,H:644-1032^31.25%ID^E:1.3e-38^RecName: Full=Hamartin;^Eukaryota; Metazoa; Chordata; Craniata; Vertebrata; Euteleostomi; Mam…	hamartin [Nematostella vectensis]	hamartin [Nematostella vectensis]	PF04388.14^Hamartin^Hamartin protein^10-782^E:1e-161	sigP:0.999513^^	-	-	GO:0005884^cellular_component^actin filament`GO:0005938^cellular_component^cell cortex`GO:0042995^cellular_component^cell projection`GO:0101031^cellular_component^chaperone complex`GO:0005737^cellular_component^cytoplasm`GO:0005856^cellular_component^cytoskeleton`GO:0005829^cellular_component^cytosol`GO:0030426^cellular_component^growth cone`GO:0043231^cellular_component^intracellular membrane-bo…	GO:0005884^cellular_component^actin filament`GO:0005938^cellular_component^cell cortex`GO:0042995^cellular_component^cell projection`GO:0101031^cellular_component^chaperone complex`GO:0005737^cellular_component^cytoplasm`GO:0005856^cellular_component^cytoskeleton`GO:0005829^cellular_component^cytosol`GO:0030426^cellular_component^growth cone`GO:0043231^cellular_component^intracellular membrane-bo…	-	immunological memory formation process	Tuberous sclerosis	TSC1	Hamartin	-	0	GO:0007292,GO:0006813,GO:0007552,GO:0008150,GO:0006811,GO:0006955,GO:0101031,GO:0000003,GO:0007160,GO:0001666,GO:0005623,GO:0009792,GO:0001558,GO:0007399,GO:0006810,GO:0006950,GO:0005884,GO:0009628,GO:0051087,GO:0007568,GO:0005737,GO:0007165,GO:0002263,GO:0005515,GO:0005634,GO:0042030,GO:0004857,GO:0005575,GO:0009790,GO:0043231,GO:0008104,GO:0002521,GO:0005856,GO:0007281,GO:0001932,GO:0007584,GO:…
NV2.16889	844	739	629	237	265	160	677	576	688	293	243	186	443.84	647	241	0.372	-1426	-4.42	9.85e-6	0.005494393	0.0251	0.1187	0.072	0.072	TRUE	0.4309	NV2.16889	NVE23281	-	KS6B1_like_1	KS6B1_RAT^KS6B1_RAT^Q:414-1544,H:65-440^74.536%ID^E:0^RecName: Full=Ribosomal protein S6 kinase beta-1;^Eukaryota; Metazoa; Chordata; Craniata; Vertebrata; Euteleostomi; Mammalia; Eutheria; Euarchontoglires; Glires; Rodentia; Myomorpha; Muroidea; Muridae; Murinae; Rattus,KS6B1_MOUSE^KS6B1_MOUSE^Q:398-1546,H:65-450^73.643%ID^E:1.43e-178^RecName: Full=Ribosomal protein S6 kinase beta-1;^Eukaryota; …	KS6B1_RABIT^KS6B1_RABIT^Q:1-415,H:24-440^70.047%ID^E:0^RecName: Full=Ribosomal protein S6 kinase beta-1;^Eukaryota; Metazoa; Chordata; Craniata; Vertebrata; Euteleostomi; Mammalia; Eutheria; Euarchontoglires; Glires; Lagomorpha; Leporidae; Oryctolagus,KS6B1_MOUSE^KS6B1_MOUSE^Q:1-421,H:24-450^69.355%ID^E:0^RecName: Full=Ribosomal protein S6 kinase beta-1;^Eukaryota; Metazoa; Chordata; Craniata; Ve…	ribosomal protein S6 kinase beta-1 isoform X1 [Nematostella vectensis],ribosomal protein S6 kinase beta-1 isoform X2 [Nematostella vectensis]	ribosomal protein S6 kinase beta-1 isoform X2 [Nematostella vectensis],ribosomal protein S6 kinase beta-1 isoform X1 [Nematostella vectensis]	PF00069.27^Pkinase^Protein kinase domain^65-326^E:9.5e-70`PF07714.19^PK_Tyr_Ser-Thr^Protein tyrosine and serine/threonine kinase^66-309^E:8.5e-36`PF00433.26^Pkinase_C^Protein kinase C terminal domain^347-387^E:1.8e-10,PF00069.27^Pkinase^Protein kinase domain^65-326^E:1.5e-69`PF07714.19^PK_Tyr_Ser-Thr^Protein tyrosine and serine/threonine kinase^66-309^E:1.3e-35`PF00433.26^Pkinase_C^Protein kinase…	sigP:0.999702^^	-	-	GO:0009986^cellular_component^cell surface`GO:0005737^cellular_component^cytoplasm`GO:0005829^cellular_component^cytosol`GO:0005741^cellular_component^mitochondrial outer membrane`GO:0005739^cellular_component^mitochondrion`GO:0043005^cellular_component^neuron projection`GO:0005654^cellular_component^nucleoplasm`GO:0005634^cellular_component^nucleus`GO:0048471^cellular_component^perinuclear regio…	GO:0005741^cellular_component^mitochondrial outer membrane`GO:0005739^cellular_component^mitochondrion`GO:0043005^cellular_component^neuron projection`GO:0045202^cellular_component^synapse`GO:0005524^molecular_function^ATP binding`GO:0004672^molecular_function^protein kinase activity`GO:0106310^molecular_function^protein serine kinase activity`GO:0006915^biological_process^apoptotic process`GO:00…	GO:0004672^molecular_function^protein kinase activity`GO:0005524^molecular_function^ATP binding`GO:0006468^biological_process^protein phosphorylation`GO:0004674^molecular_function^protein serine/threonine kinase activity	ribosomal protein S6 kinase activity	ribosomal protein S6 kinase activity	RPS6KB2	Pkinase,Pkinase_C,Tektin	-	0	GO:0006936,GO:0007276,GO:0006941,GO:0106310,GO:0042277,GO:0006446,GO:0008286,GO:0002376,GO:0008340,GO:0007616,GO:0009410,GO:0000278,GO:0003006,GO:0000904,GO:0007631,GO:0006807,GO:0006464,GO:0048471,GO:0008284,GO:0006915,GO:0008361,GO:0000902,GO:0003674,GO:0007169,GO:0007275,GO:0009611,GO:0008144,GO:0042802,GO:0006869,GO:0005739,GO:0007613,GO:0000768,GO:0009266,GO:0009408,GO:0007520,GO:0007154,GO:…
NV2.25566	928	758	662	223	76	113	745	590	724	276	70	131	422.64	686	159	0.231	-2113	-4415	1.01e-5	0.005494393	0.2229	0.1197	0.161	0.161	TRUE	41674	NV2.25566	NVE1463,NVE1464	-	NOTUM_like_2	NOTUM_HUMAN^NOTUM_HUMAN^Q:560-1654,H:83-449^28.974%ID^E:3.7e-25^RecName: Full=Palmitoleoyl-protein carboxylesterase NOTUM {ECO:0000305};^Eukaryota; Metazoa; Chordata; Craniata; Vertebrata; Euteleostomi; Mammalia; Eutheria; Euarchontoglires; Primates; Haplorrhini; Catarrhini; Hominidae; Homo,NOTU2_DANRE^NOTU2_DANRE^Q:2693-3709,H:45-385^28.177%ID^E:1.67e-20^RecName: Full=Carboxylesterase notum2 {EC…	NOTUM_HUMAN^NOTUM_HUMAN^Q:59-423,H:83-449^28.974%ID^E:4.04e-33^RecName: Full=Palmitoleoyl-protein carboxylesterase NOTUM {ECO:0000305};^Eukaryota; Metazoa; Chordata; Craniata; Vertebrata; Euteleostomi; Mammalia; Eutheria; Euarchontoglires; Primates; Haplorrhini; Catarrhini; Hominidae; Homo,NOTUM_HUMAN^NOTUM_HUMAN^Q:59-316,H:83-344^31.227%ID^E:3.57e-29^RecName: Full=Palmitoleoyl-protein carboxyles…	palmitoleoyl-protein carboxylesterase NOTUM [Nematostella vectensis]	palmitoleoyl-protein carboxylesterase NOTUM [Nematostella vectensis]	PF03283.15^PAE^Pectinacetylesterase^68-325^E:3.5e-54,PF03283.15^PAE^Pectinacetylesterase^68-401^E:7.9e-64,PF03283.15^PAE^Pectinacetylesterase^68-351^E:3.3e-54	sigP:0.009354^CS^pos:	-	-	GO:0005576^cellular_component^extracellular region`GO:1990699^molecular_function^palmitoleyl hydrolase activity`GO:0008045^biological_process^motor neuron axon guidance`GO:0090090^biological_process^negative regulation of canonical Wnt signaling pathway`GO:0030178^biological_process^negative regulation of Wnt signaling pathway`GO:1990697^biological_process^protein depalmitoleylation,GO:0005788^ce…	GO:0005576^cellular_component^extracellular region`GO:1990699^molecular_function^palmitoleyl hydrolase activity`GO:0030178^biological_process^negative regulation of Wnt signaling pathway`GO:1990697^biological_process^protein depalmitoleylation`GO:0016055^biological_process^Wnt signaling pathway,GO:0005788^cellular_component^endoplasmic reticulum lumen`GO:0005576^cellular_component^extracellular r…	GO:0016787^molecular_function^hydrolase activity	pectin acetylesterase activity	pectin acetylesterase activity	-	Aldo_ket_red,PAE,Peptidase_S28,SASA	-	0	GO:0043687,GO:0008045,GO:0030178,GO:0044267,GO:0016055,GO:1990697,GO:0005788,GO:0090090,GO:0005576,GO:0016787,GO:1990699
NV2.22765	819	472	516	171	136	142	657	368	564	212	125	165	348.4	530	167	0.315	-1666	-4381	1.18e-5	0.006214293	0.073	0.1246	0.1001	0.1001	TRUE	0.2451	NV2.22765	NVE10287,NVE22946	-	TSTD3_like_7	TSTD3_MOUSE^TSTD3_MOUSE^Q:289-588,H:47-145^40%ID^E:2.97e-19^RecName: Full=Thiosulfate sulfurtransferase/rhodanese-like domain-containing protein 3;^Eukaryota; Metazoa; Chordata; Craniata; Vertebrata; Euteleostomi; Mammalia; Eutheria; Euarchontoglires; Glires; Rodentia; Myomorpha; Muroidea; Muridae; Murinae; Mus; Mus	TSTD1_HUMAN^TSTD1_HUMAN^Q:65-166,H:12-112^40.196%ID^E:2.81e-22^RecName: Full=Thiosulfate:glutathione sulfurtransferase {ECO:0000303|PubMed:24981631};^Eukaryota; Metazoa; Chordata; Craniata; Vertebrata; Euteleostomi; Mammalia; Eutheria; Euarchontoglires; Primates; Haplorrhini; Catarrhini; Hominidae; Homo	thiosulfate:glutathione sulfurtransferase-like [Nematostella vectensis]	thiosulfate:glutathione sulfurtransferase-like [Nematostella vectensis]	PF00581.22^Rhodanese^Rhodanese-like domain^65-167^E:3.2e-12	sigP:0.989378^^	-	-	GO:0004792^molecular_function^thiosulfate sulfurtransferase activity	GO:0005737^cellular_component^cytoplasm`GO:0036464^cellular_component^cytoplasmic ribonucleoprotein granule`GO:0005829^cellular_component^cytosol`GO:0048471^cellular_component^perinuclear region of cytoplasm`GO:0050337^molecular_function^thiosulfate-thiol sulfurtransferase activity`GO:0070221^biological_process^sulfide oxidation, using sulfide:quinone oxidoreductase	-	thiosulfate sulfurtransferase activity	thiosulfate sulfurtransferase activity	Hsp67Bb	Rhodanese	-	0	GO:0036464,GO:0005737,GO:0048471,GO:0070221,GO:0050337,GO:0004792,GO:0005829
NV2.25452	706	1113	328	162	204	96	566	867	359	200	187	112	381.9	597	166	0.279	-1844	-4302	1.69e-5	0.00860938	0.1358	0.1222	0.1284	0.1284	TRUE	0.1267	NV2.25452	NVE16602	-	-	-	-	uncharacterized protein LOC5516257 [Nematostella vectensis] >ref|XP_032241900.1| uncharacterized protein LOC5516257 [Nematostella vectensis] >gb|EDO44285.1| predicted protein [Nematostella vectensis]	uncharacterized protein LOC5516257 [Nematostella vectensis] >ref|XP_032241900.1| uncharacterized protein LOC5516257 [Nematostella vectensis] >gb|EDO44285.1| predicted protein [Nematostella vectensis]	PF00024.28^PAN_1^PAN domain^23-81^E:1.5e-10`PF14295.8^PAN_4^PAN domain^35-73^E:0.00023,PF00024.28^PAN_1^PAN domain^23-80^E:5e-10`PF14295.8^PAN_4^PAN domain^35-73^E:0.0006	sigP:0.027969^CS^pos:	-	-	-	-	-	insulin secretion	insulin secretion	FAM3B	ILEI,PAN_1	-	0	GO:0007267,GO:0009914,GO:0071702,GO:0046879,GO:0051179,GO:0015031,GO:0006810,GO:0045184,GO:0033036,GO:0030073,GO:0065007,GO:0007154,GO:0032940,GO:0010817,GO:0023052,GO:0002790,GO:0009987,GO:0030072,GO:0023061,GO:0051234,GO:0015833,GO:0071705,GO:0008104,GO:0065008,GO:0042886,GO:0046903,GO:0008150,GO:0009306
NV2.3591	1646	1082	686	296	71	90	1321	843	750	366	65	105	574.91	971	179	0.184	-2445	-4286	1.82e-5	0.008940472	0.4098	0.1137	0.231	0.231	TRUE	70922	NV2.3591	NVE1803,NVE21209,NVE21210	-	DMBX1_like_2	DMBX1_MOUSE^DMBX1_MOUSE^Q:168-476,H:49-146^60.577%ID^E:4.23e-28^RecName: Full=Diencephalon/mesencephalon homeobox protein 1;^Eukaryota; Metazoa; Chordata; Craniata; Vertebrata; Euteleostomi; Mammalia; Eutheria; Euarchontoglires; Glires; Rodentia; Myomorpha; Muroidea; Muridae; Murinae; Mus; Mus,DMBX1_MOUSE^DMBX1_MOUSE^Q:11282-11569,H:57-146^64.583%ID^E:3.61e-26^RecName: Full=Diencephalon/mesenceph…	DMX1B_DANRE^DMX1B_DANRE^Q:41-127,H:40-126^68.966%ID^E:3.43e-32^RecName: Full=Diencephalon/mesencephalon homeobox protein 1-B;^Eukaryota; Metazoa; Chordata; Craniata; Vertebrata; Euteleostomi; Actinopterygii; Neopterygii; Teleostei; Ostariophysi; Cypriniformes; Danionidae; Danioninae; Danio,DMBX1_MOUSE^DMBX1_MOUSE^Q:39-146,H:45-146^60.185%ID^E:4.72e-31^RecName: Full=Diencephalon/mesencephalon home…	diencephalon/mesencephalon homeobox protein 1-B isoform X3 [Nematostella vectensis],paired mesoderm homeobox protein 2 isoform X4 [Nematostella vectensis]	diencephalon/mesencephalon homeobox protein 1-B isoform X3 [Nematostella vectensis],paired mesoderm homeobox protein 2 isoform X4 [Nematostella vectensis],uncharacterized protein LOC116614782, partial [Nematostella vectensis]	PF00046.31^Homeodomain^Homeodomain^68-124^E:1.4e-22`PF05920.13^Homeobox_KN^Homeobox KN domain^91-120^E:7e-05,PF00046.31^Homeodomain^Homeodomain^66-122^E:1.4e-22`PF05920.13^Homeobox_KN^Homeobox KN domain^89-118^E:6.9e-05	sigP:0.99866^^,sigP:0.999481^^	-	-	GO:0005634^cellular_component^nucleus`GO:0005667^cellular_component^transcription regulator complex`GO:0003677^molecular_function^DNA binding`GO:0003700^molecular_function^DNA-binding transcription factor activity`GO:0000981^molecular_function^DNA-binding transcription factor activity, RNA polymerase II-specific`GO:0001227^molecular_function^DNA-binding transcription repressor activity, RNA polym…	GO:0005634^cellular_component^nucleus`GO:0005667^cellular_component^transcription regulator complex`GO:0003677^molecular_function^DNA binding`GO:0003700^molecular_function^DNA-binding transcription factor activity`GO:0000981^molecular_function^DNA-binding transcription factor activity, RNA polymerase II-specific`GO:0001227^molecular_function^DNA-binding transcription repressor activity, RNA polym…	GO:0003677^molecular_function^DNA binding`GO:0006355^biological_process^regulation of transcription, DNA-templated	sequence-specific DNA binding	sequence-specific DNA binding	DMBX1	Homeobox,OAR	Homeobox	1	GO:0044212,GO:0045892,GO:0051172,GO:0051253,GO:0010558,GO:0007610,GO:0006357,GO:0048869,GO:0060284,GO:0009892,GO:0001012,GO:0045934,GO:0006355,GO:0040007,GO:0050794,GO:0048856,GO:0003677,GO:0008344,GO:0060041,GO:0000122,GO:0046982,GO:0042802,GO:0044464,GO:0051239,GO:0044424,GO:0007275,GO:0022008,GO:0060255,GO:0009890,GO:0001654,GO:0003674,GO:0050793,GO:0007420,GO:0008343,GO:0042803,GO:0046983,GO:…
NV2.22992	3899	2094	1897	504	623	881	3128	1631	2074	623	572	1024	1508.85	2278	740	0.325	-1623	-4264	2.01e-5	0.009585315	0.1115	0.1034	0.1034	0.1034	TRUE	0.3127	NV2.22992	NVE5824,NVE12782	-	RIT2_like_1	RIT2_MOUSE^RIT2_MOUSE^Q:89-685,H:1-199^56%ID^E:1.26e-57^RecName: Full=GTP-binding protein Rit2;^Eukaryota; Metazoa; Chordata; Craniata; Vertebrata; Euteleostomi; Mammalia; Eutheria; Euarchontoglires; Glires; Rodentia; Myomorpha; Muroidea; Muridae; Murinae; Mus; Mus,RIT2_MOUSE^RIT2_MOUSE^Q:89-718,H:1-199^53.081%ID^E:2.71e-54^RecName: Full=GTP-binding protein Rit2;^Eukaryota; Metazoa; Chordata; Cra…	RIT1_HUMAN^RIT1_HUMAN^Q:1-115,H:85-198^50.435%ID^E:1.66e-28^RecName: Full=GTP-binding protein Rit1;^Eukaryota; Metazoa; Chordata; Craniata; Vertebrata; Euteleostomi; Mammalia; Eutheria; Euarchontoglires; Primates; Haplorrhini; Catarrhini; Hominidae; Homo,RIT2_MOUSE^RIT2_MOUSE^Q:30-108,H:1-79^63.291%ID^E:1.25e-27^RecName: Full=GTP-binding protein Rit2;^Eukaryota; Metazoa; Chordata; Craniata; Verte…	predicted protein [Nematostella vectensis],GTP-binding protein Rit2 [Nematostella vectensis]	predicted protein [Nematostella vectensis],GTP-binding protein Rit2 [Nematostella vectensis]	PF00025.23^Arf^ADP-ribosylation factor family^47-171^E:5.1e-08`PF00071.24^Ras^Ras family^51-190^E:1.3e-44`PF08477.15^Roc^Ras of Complex, Roc, domain of DAPkinase^51-165^E:1.8e-19,PF00071.24^Ras^Ras family^1-78^E:2.2e-20,PF00071.24^Ras^Ras family^51-107^E:4e-15`PF08477.15^Roc^Ras of Complex, Roc, domain of DAPkinase^51-111^E:3.3e-08	sigP:0.996113^^,sigP:0.999017^^	-	-	GO:0044297^cellular_component^cell body`GO:0005737^cellular_component^cytoplasm`GO:0097447^cellular_component^dendritic tree`GO:0045121^cellular_component^membrane raft`GO:0043005^cellular_component^neuron projection`GO:0005634^cellular_component^nucleus`GO:0005886^cellular_component^plasma membrane`GO:0005516^molecular_function^calmodulin binding`GO:0003682^molecular_function^chromatin binding`G…	GO:0044297^cellular_component^cell body`GO:0005737^cellular_component^cytoplasm`GO:0097447^cellular_component^dendritic tree`GO:0045121^cellular_component^membrane raft`GO:0043005^cellular_component^neuron projection`GO:0005634^cellular_component^nucleus`GO:0005886^cellular_component^plasma membrane`GO:0005516^molecular_function^calmodulin binding`GO:0003682^molecular_function^chromatin binding`G…	GO:0005525^molecular_function^GTP binding`GO:0003924^molecular_function^GTPase activity,GO:0003924^molecular_function^GTPase activity`GO:0005525^molecular_function^GTP binding	regulation of Cdc42 protein signal transduction,GTP binding. It is involved in the biological process described with	regulation of Cdc42 protein signal transduction	RIT1	Ras	-	0	GO:0019219,GO:0007265,GO:0009891,GO:0009966,GO:0010976,GO:0009893,GO:0023056,GO:0016020,GO:0030154,GO:0023052,GO:0010647,GO:0031328,GO:0003674,GO:0007186,GO:0003925,GO:0022008,GO:0007275,GO:0017076,GO:0030215,GO:0010975,GO:0009266,GO:0009408,GO:0023051,GO:0010562,GO:0016817,GO:0017111,GO:0010721,GO:0007154,GO:0016787,GO:0010977,GO:0009967,GO:0003924,GO:0006355,GO:0007264,GO:0030100,GO:0006357,GO:…
NV2.21440	1958	1881	2233	543	514	130	1571	1465	2442	672	472	151	1128.76	1826	432	0.236	-2081	-4199	2.68e-5	0.012427448	0.2755	0.1056	0.1755	0.1755	TRUE	24114	NV2.21440	NVE8603	-	-	-	-	predicted protein [Nematostella vectensis],uncharacterized protein LOC5506439 isoform X2 [Nematostella vectensis],uncharacterized protein LOC5506439 isoform X3 [Nematostella vectensis]	uncharacterized protein LOC5506439 isoform X3 [Nematostella vectensis],uncharacterized protein LOC5506439 isoform X1 [Nematostella vectensis],predicted protein [Nematostella vectensis]	-	sigP:0.988729^^,sigP:0.997845^^,sigP:0.999166^^	-	-	-	-	-	-	-	-	-	-	0	-
NV2.758	328	414	352	100	138	94	263	322	385	124	127	109	221.7	323	120	0.371	-1431	-4186	2.84e-5	0.012771557	0.0192	0.1403	0.0782	0.0782	TRUE	0.0925	NV2.758	NVE6109	-	CBPA4_like_2	CBPA4_HUMAN^CBPA4_HUMAN^Q:331-1566,H:3-416^35.071%ID^E:2.82e-75^RecName: Full=Carboxypeptidase A4;^Eukaryota; Metazoa; Chordata; Craniata; Vertebrata; Euteleostomi; Mammalia; Eutheria; Euarchontoglires; Primates; Haplorrhini; Catarrhini; Hominidae; Homo	CBPA4_HUMAN^CBPA4_HUMAN^Q:11-422,H:3-416^35.071%ID^E:1.38e-82^RecName: Full=Carboxypeptidase A4;^Eukaryota; Metazoa; Chordata; Craniata; Vertebrata; Euteleostomi; Mammalia; Eutheria; Euarchontoglires; Primates; Haplorrhini; Catarrhini; Hominidae; Homo	carboxypeptidase B [Nematostella vectensis]	carboxypeptidase B [Nematostella vectensis]	PF02244.18^Propep_M14^Carboxypeptidase activation peptide^36-111^E:1.7e-19`PF00246.26^Peptidase_M14^Zinc carboxypeptidase^135-413^E:3.1e-79	sigP:0.05^CS^pos:	-	-	GO:0005615^cellular_component^extracellular space`GO:0004181^molecular_function^metallocarboxypeptidase activity`GO:0008270^molecular_function^zinc ion binding`GO:0016573^biological_process^histone acetylation`GO:0006508^biological_process^proteolysis	GO:0005615^cellular_component^extracellular space`GO:0004181^molecular_function^metallocarboxypeptidase activity`GO:0008270^molecular_function^zinc ion binding`GO:0016573^biological_process^histone acetylation`GO:0006508^biological_process^proteolysis	GO:0004181^molecular_function^metallocarboxypeptidase activity`GO:0008270^molecular_function^zinc ion binding`GO:0006508^biological_process^proteolysis	Carboxypeptidase	Carboxypeptidase	-	Peptidase_M14,Propep_M14	-	0	GO:0005615,GO:0016573,GO:0008270,GO:0004181,GO:0006508
NV2.20778	670	474	419	150	206	127	538	369	458	186	189	148	314.54	455	174	0.383	-1385	-4179	2.93e-5	0.01282196	0.0243	0.1275	0.075	0.075	TRUE	0.1042	NV2.20778	NVE7084,NVE25593,NVE2629,NVE7085	-	PK1L2_like_44	PK1L2_MOUSE^PK1L2_MOUSE^Q:2710-5334,H:827-1636^27.069%ID^E:2.61e-76^RecName: Full=Polycystic kidney disease protein 1-like 2;^Eukaryota; Metazoa; Chordata; Craniata; Vertebrata; Euteleostomi; Mammalia; Eutheria; Euarchontoglires; Glires; Rodentia; Myomorpha; Muroidea; Muridae; Murinae; Mus; Mus`PK1L2_MOUSE^PK1L2_MOUSE^Q:5347-7158,H:1809-2396^27.273%ID^E:1.8e-56^RecName: Full=Polycystic kidney dis…	PK1L2_MOUSE^PK1L2_MOUSE^Q:817-1691,H:827-1636^27.069%ID^E:5.63e-83^RecName: Full=Polycystic kidney disease protein 1-like 2;^Eukaryota; Metazoa; Chordata; Craniata; Vertebrata; Euteleostomi; Mammalia; Eutheria; Euarchontoglires; Glires; Rodentia; Myomorpha; Muroidea; Muridae; Murinae; Mus; Mus`PK1L2_MOUSE^PK1L2_MOUSE^Q:1696-2299,H:1809-2396^27.214%ID^E:1.72e-65^RecName: Full=Polycystic kidney dis…	polycystic kidney disease protein 1-like 2 isoform X1 [Nematostella vectensis] >ref|XP_032234535.1| polycystic kidney disease protein 1-like 2 isoform X1 [Nematostella vectensis] >ref|XP_032234536.1| polycystic kidney disease protein 1-like 2 isoform X1 [Nematostella vectensis]	polycystic kidney disease protein 1-like 2 isoform X1 [Nematostella vectensis] >ref|XP_032234535.1| polycystic kidney disease protein 1-like 2 isoform X1 [Nematostella vectensis] >ref|XP_032234536.1| polycystic kidney disease protein 1-like 2 isoform X1 [Nematostella vectensis]	PF00754.27^F5_F8_type_C^F5/8 type C domain^49-178^E:3.2e-08`PF00008.29^EGF^EGF-like domain^188-217^E:1.4e-06`PF12661.9^hEGF^Human growth factor-like EGF^193-210^E:0.00059`PF00008.29^EGF^EGF-like domain^226-254^E:1.5e-06`PF12661.9^hEGF^Human growth factor-like EGF^231-252^E:0.0027`PF00008.29^EGF^EGF-like domain^264-294^E:2.1e-07`PF12661.9^hEGF^Human growth factor-like EGF^269-290^E:1.1e-05`PF02010…	sigP:0.10969^CS^pos:	ExpAA=262.21^PredHel=12^Topology=i7-26o1400-1422i1613-1630o1650-1672i1705-1727o1747-1769i1817-1839o2093-2115i2122-2144o2175-2197i2218-2240o2274-2296i	-	GO:0016021^cellular_component^integral component of membrane`GO:0016020^cellular_component^membrane`GO:0005262^molecular_function^calcium channel activity`GO:0005509^molecular_function^calcium ion binding`GO:0030246^molecular_function^carbohydrate binding`GO:0001965^molecular_function^G-protein alpha-subunit binding`GO:0050982^biological_process^detection of mechanical stimulus	GO:0016021^cellular_component^integral component of membrane`GO:0016020^cellular_component^membrane`GO:0005262^molecular_function^calcium channel activity`GO:0005509^molecular_function^calcium ion binding`GO:0030246^molecular_function^carbohydrate binding`GO:0001965^molecular_function^G-protein alpha-subunit binding`GO:0050982^biological_process^detection of mechanical stimulus	GO:0005515^molecular_function^protein binding`GO:0005216^molecular_function^ion channel activity`GO:0006811^biological_process^ion transport`GO:0055085^biological_process^transmembrane transport`GO:0016020^cellular_component^membrane	polycystic kidney disease protein 1-like	polycystic kidney disease protein 1-like	-	GPS,PKD_channel,PLAT,REJ,WSC	-	0	GO:0016021,GO:0005509,GO:0006811,GO:0050982,GO:0055085,GO:0005216,GO:0005515,GO:0001965,GO:0005262,GO:0016020,GO:0030246
NV2.4354	310	303	236	65	111	38	249	236	258	80	102	44	161.55	248	75	0.306	-1709	-4.11	3.96e-5	0.016426862	0.0628	0.1564	0.1156	0.1156	TRUE	11625	NV2.4354	NVE22301	-	-	-	-	-	-	-	sigP:0.999535^^	-	-	-	-	-	-	-	-	-	-	0	-
NV2.15365	30	4	40	0	0	0	24	3	44	0	0	0	11.82	24	0	0.009	-6867	-4031	5.54e-5	0.022400039	16436	0.9076	10723	10723	TRUE	0.0509	NV2.15365	-	-	-	-	-	uncharacterized protein LOC116614940 [Nematostella vectensis]	uncharacterized protein LOC116614940 [Nematostella vectensis]	PF03564.17^DUF1759^Protein of unknown function (DUF1759)^60-206^E:4.4e-07	sigP:0.997999^^	-	-	-	-	-	-	-	-	-	-	0	-
NV2.4935	618	568	502	136	247	75	496	442	549	168	227	87	328.24	496	161	0.325	-1622	-3965	7.33e-5	0.028878993	0.1039	0.1263	0.1163	0.1163	TRUE	11324	NV2.4935	NVE8901	-	OXR1_like_1	OXR1_HUMAN^OXR1_HUMAN^Q:1898-2320,H:733-873^47.518%ID^E:3.98e-34^RecName: Full=Oxidation resistance protein 1;^Eukaryota; Metazoa; Chordata; Craniata; Vertebrata; Euteleostomi; Mammalia; Eutheria; Euarchontoglires; Primates; Haplorrhini; Catarrhini; Hominidae; Homo	OXR1_RAT^OXR1_RAT^Q:546-729,H:643-838^42.857%ID^E:8.7e-38^RecName: Full=Oxidation resistance protein 1;^Eukaryota; Metazoa; Chordata; Craniata; Vertebrata; Euteleostomi; Mammalia; Eutheria; Euarchontoglires; Glires; Rodentia; Myomorpha; Muroidea; Muridae; Murinae; Rattus	solute carrier family 22 member 15-like isoform X2 [Nematostella vectensis]	solute carrier family 22 member 15-like isoform X2 [Nematostella vectensis]	PF07690.18^MFS_1^Major Facilitator Superfamily^86-227^E:8.8e-09`PF00083.26^Sugar_tr^Sugar (and other) transporter^88-467^E:5.7e-10`PF07690.18^MFS_1^Major Facilitator Superfamily^320-487^E:2.1e-08`PF07534.18^TLD^TLD^594-729^E:1.9e-35	sigP:0.997818^^	ExpAA=254.00^PredHel=12^Topology=i26-48o88-107i116-135o140-162i175-197o202-221i288-305o320-342i349-371o376-398i411-433o438-460i	-	GO:0005739^cellular_component^mitochondrion`GO:0005730^cellular_component^nucleolus`GO:0005634^cellular_component^nucleus`GO:0016491^molecular_function^oxidoreductase activity`GO:0007628^biological_process^adult walking behavior`GO:0071447^biological_process^cellular response to hydroperoxide`GO:1900408^biological_process^negative regulation of cellular response to oxidative stress`GO:0043524^bio…	GO:0005739^cellular_component^mitochondrion`GO:0005730^cellular_component^nucleolus`GO:0005634^cellular_component^nucleus`GO:0016491^molecular_function^oxidoreductase activity`GO:0007628^biological_process^adult walking behavior`GO:0071447^biological_process^cellular response to hydroperoxide`GO:1900408^biological_process^negative regulation of cellular response to oxidative stress`GO:0043524^bio…	GO:0022857^molecular_function^transmembrane transporter activity`GO:0055085^biological_process^transmembrane transport`GO:0016021^cellular_component^integral component of membrane	solute carrier family 22	solute carrier family 22	-	Ig_3,MFS_1,Sugar_tr,TRI12,fn3	-	0	GO:1902083,GO:0016491,GO:0051402,GO:0071447,GO:1900408,GO:0055085,GO:0043524,GO:0007628,GO:0022857,GO:0006979,GO:0016021,GO:0005739,GO:1903204,GO:0005634,GO:0005730
NV2.4588	556	484	472	178	140	134	446	377	516	220	129	156	307.28	446	168	0.376	-1.41	-3958	7.57e-5	0.029102243	0.0451	0.1283	0.0872	0.0872	TRUE	0.334	NV2.4588	NVE10856	-	FA8_like_7	FA8_CANLF^FA8_CANLF^Q:848-1945,H:2032-2341^29.57%ID^E:4.5e-36^RecName: Full=Coagulation factor VIII;^Eukaryota; Metazoa; Chordata; Craniata; Vertebrata; Euteleostomi; Mammalia; Eutheria; Laurasiatheria; Carnivora; Caniformia; Canidae; Canis`FA8_CANLF^FA8_CANLF^Q:1463-1936,H:2030-2181^32.298%ID^E:3.78e-14^RecName: Full=Coagulation factor VIII;^Eukaryota; Metazoa; Chordata; Craniata; Vertebrata; Eu…	FA8_CANLF^FA8_CANLF^Q:32-397,H:2032-2341^29.57%ID^E:8.52e-38^RecName: Full=Coagulation factor VIII;^Eukaryota; Metazoa; Chordata; Craniata; Vertebrata; Euteleostomi; Mammalia; Eutheria; Laurasiatheria; Carnivora; Caniformia; Canidae; Canis`FA8_CANLF^FA8_CANLF^Q:237-394,H:2030-2181^32.298%ID^E:1.04e-14^RecName: Full=Coagulation factor VIII;^Eukaryota; Metazoa; Chordata; Craniata; Vertebrata; Eutel…	venom prothrombin activator pseutarin-C non-catalytic subunit isoform X1 [Nematostella vectensis]	venom prothrombin activator pseutarin-C non-catalytic subunit isoform X1 [Nematostella vectensis]	PF00754.27^F5_F8_type_C^F5/8 type C domain^49-184^E:1.6e-23`PF00754.27^F5_F8_type_C^F5/8 type C domain^254-390^E:2.9e-19	sigP:0.067472^CS^pos:	-	-	GO:0005615^cellular_component^extracellular space`GO:0005507^molecular_function^copper ion binding`GO:0016491^molecular_function^oxidoreductase activity`GO:0006953^biological_process^acute-phase response`GO:0007596^biological_process^blood coagulation	GO:0005615^cellular_component^extracellular space`GO:0005507^molecular_function^copper ion binding`GO:0016491^molecular_function^oxidoreductase activity`GO:0006953^biological_process^acute-phase response`GO:0007596^biological_process^blood coagulation	-	otic placode development	otic placode development	NRP1	CUB,DUF3481,F5_F8_type_C,MAM	-	0	GO:0001954,GO:0003002,GO:0003148,GO:0001568,GO:0007423,GO:0002376,GO:0007350,GO:0005769,GO:0005507,GO:0002040,GO:0001952,GO:0001654,GO:0007155,GO:0001822,GO:0003674,GO:0000902,GO:0001755,GO:0007420,GO:0001569,GO:0006807,GO:0006464,GO:0007417,GO:0005768,GO:0007411,GO:0000904,GO:0007413,GO:0004888,GO:0007435,GO:0001655,GO:0007154,GO:0002042,GO:0002009,GO:0007431,GO:0003151,GO:0001501,GO:0007275,GO:…
NV2.3379	250	152	258	39	30	62	201	118	282	48	28	72	124.82	200	49	0.245	-2027	-3944	8.02e-5	0.030105308	0.1809	0.1738	0.1769	0.1769	TRUE	0.0914	NV2.3379	-	-	DMX1B_like_1	DMX1B_DANRE^DMX1B_DANRE^Q:393-758,H:37-164^49.242%ID^E:3.03e-28^RecName: Full=Diencephalon/mesencephalon homeobox protein 1-B;^Eukaryota; Metazoa; Chordata; Craniata; Vertebrata; Euteleostomi; Actinopterygii; Neopterygii; Teleostei; Ostariophysi; Cypriniformes; Danionidae; Danioninae; Danio	DMX1B_DANRE^DMX1B_DANRE^Q:41-162,H:37-164^48.485%ID^E:1.31e-30^RecName: Full=Diencephalon/mesencephalon homeobox protein 1-B;^Eukaryota; Metazoa; Chordata; Craniata; Vertebrata; Euteleostomi; Actinopterygii; Neopterygii; Teleostei; Ostariophysi; Cypriniformes; Danionidae; Danioninae; Danio	diencephalon/mesencephalon homeobox protein 1-B isoform X1 [Nematostella vectensis]	diencephalon/mesencephalon homeobox protein 1-B isoform X1 [Nematostella vectensis]	PF00046.31^Homeodomain^Homeodomain^68-124^E:1.5e-19	sigP:0.99965^^	-	-	GO:0005634^cellular_component^nucleus`GO:0000981^molecular_function^DNA-binding transcription factor activity, RNA polymerase II-specific`GO:0000977^molecular_function^RNA polymerase II transcription regulatory region sequence-specific DNA binding`GO:0030901^biological_process^midbrain development`GO:0051726^biological_process^regulation of cell cycle`GO:0007346^biological_process^regulation of m…	GO:0005634^cellular_component^nucleus`GO:0000981^molecular_function^DNA-binding transcription factor activity, RNA polymerase II-specific`GO:0000977^molecular_function^RNA polymerase II transcription regulatory region sequence-specific DNA binding`GO:0030901^biological_process^midbrain development`GO:0051726^biological_process^regulation of cell cycle`GO:0007346^biological_process^regulation of m…	GO:0003677^molecular_function^DNA binding	DNA binding	DNA binding	-	E1-E2_ATPase,Homeobox,PhoLip_ATPase_C,PhoLip_ATPase_N	Homeobox	1	GO:0007346,GO:0050767,GO:0003677,GO:0060041,GO:0000977,GO:0051726,GO:0061074,GO:0000981,GO:0005634,GO:0006357,GO:0030901
NV2.1243	80	84	187	24	8	12	64	65	204	30	7	14	64.18	111	17	0.151	-2724	-3911	9.19e-5	0.033666739	0.4051	0.2464	0.3127	0.3127	TRUE	52544	NV2.1243	-	-	NFIX_like_2	NFIX_MESAU^NFIX_MESAU^Q:111-1073,H:9-321^51.235%ID^E:1.89e-90^RecName: Full=Nuclear factor 1 X-type;^Eukaryota; Metazoa; Chordata; Craniata; Vertebrata; Euteleostomi; Mammalia; Eutheria; Euarchontoglires; Glires; Rodentia; Myomorpha; Muroidea; Cricetidae; Cricetinae; Mesocricetus,NFIX_MESAU^NFIX_MESAU^Q:308-1270,H:9-321^51.235%ID^E:1.94e-90^RecName: Full=Nuclear factor 1 X-type;^Eukaryota; Metazo…	NFIX_MESAU^NFIX_MESAU^Q:25-345,H:9-321^51.235%ID^E:2.08e-96^RecName: Full=Nuclear factor 1 X-type;^Eukaryota; Metazoa; Chordata; Craniata; Vertebrata; Euteleostomi; Mammalia; Eutheria; Euarchontoglires; Glires; Rodentia; Myomorpha; Muroidea; Cricetidae; Cricetinae; Mesocricetus,NFIX_MESAU^NFIX_MESAU^Q:25-345,H:9-321^51.235%ID^E:1.52e-96^RecName: Full=Nuclear factor 1 X-type;^Eukaryota; Metazoa; C…	nuclear factor 1 C-type isoform X1 [Nematostella vectensis] >gb|AFP87448.1| nuclear factor 1 X-type-like protein [Nematostella vectensis],nuclear factor 1 C-type isoform X2 [Nematostella vectensis]	nuclear factor 1 C-type isoform X1 [Nematostella vectensis] >gb|AFP87448.1| nuclear factor 1 X-type-like protein [Nematostella vectensis],nuclear factor 1 C-type isoform X2 [Nematostella vectensis]	PF10524.11^NfI_DNAbd_pre-N^Nuclear factor I protein pre-N-terminus^22-62^E:5.5e-27`PF00859.20^CTF_NFI^CTF/NF-I family transcription modulation region^233-389^E:8.8e-09,PF10524.11^NfI_DNAbd_pre-N^Nuclear factor I protein pre-N-terminus^22-62^E:5.6e-27`PF00859.20^CTF_NFI^CTF/NF-I family transcription modulation region^233-389^E:8.9e-09	sigP:0.999398^^	-	-	GO:0005634^cellular_component^nucleus`GO:0003677^molecular_function^DNA binding`GO:0003700^molecular_function^DNA-binding transcription factor activity`GO:0006260^biological_process^DNA replication	GO:0005634^cellular_component^nucleus`GO:0003677^molecular_function^DNA binding`GO:0003700^molecular_function^DNA-binding transcription factor activity`GO:0006260^biological_process^DNA replication	GO:0003700^molecular_function^DNA-binding transcription factor activity`GO:0006355^biological_process^regulation of transcription, DNA-templated`GO:0005634^cellular_component^nucleus	lung ciliated cell differentiation	lung ciliated cell differentiation	NFIB	CTF_NFI,MH1,NfI_DNAbd_pre-N,RVT_1	-	1	GO:0007411,GO:0003714,GO:0007417,GO:0009887,GO:0001067,GO:0010464,GO:0000904,GO:0010259,GO:0003674,GO:0000902,GO:0009890,GO:0007420,GO:0003712,GO:0006807,GO:0016043,GO:0019219,GO:0000987,GO:0008134,GO:0021549,GO:0000981,GO:0009893,GO:0003676,GO:0008340,GO:0009891,GO:0007409,GO:0006351,GO:0001228,GO:0006357,GO:0001012,GO:0006260,GO:0006355,GO:0016070,GO:0009892,GO:0001077,GO:0001650,GO:0010558,GO:…
NV2.14105	344	366	270	96	143	86	276	285	295	119	131	100	201.06	285	117	0.409	-1289	-3896	9.79e-5	0.035052815	0	0.1447	0.0726	0.0726	TRUE	0.1543	NV2.14105	NVE24830	-	CPP1_like_4	CPP1_ACRMI^CPP1_ACRMI^Q:741-1421,H:25-256^38.559%ID^E:1.31e-36^RecName: Full=CUB and peptidase domain-containing protein 1 {ECO:0000303|PubMed:23765379};^Eukaryota; Metazoa; Cnidaria; Anthozoa; Hexacorallia; Scleractinia; Astrocoeniina; Acroporidae; Acropora	CPP1_ACRMI^CPP1_ACRMI^Q:167-398,H:25-261^38.589%ID^E:1.06e-40^RecName: Full=CUB and peptidase domain-containing protein 1 {ECO:0000303|PubMed:23765379};^Eukaryota; Metazoa; Cnidaria; Anthozoa; Hexacorallia; Scleractinia; Astrocoeniina; Acroporidae; Acropora	transmembrane protease serine 9 isoform X1 [Nematostella vectensis]	transmembrane protease serine 9 isoform X1 [Nematostella vectensis]	PF01477.25^PLAT^PLAT/LH2 domain^26-128^E:4.5e-17`PF00089.28^Trypsin^Trypsin^168-392^E:2.1e-42	sigP:0.01109^CS^pos:	-	-	GO:0005576^cellular_component^extracellular region`GO:0004252^molecular_function^serine-type endopeptidase activity	GO:0005576^cellular_component^extracellular region`GO:0004252^molecular_function^serine-type endopeptidase activity	GO:0005515^molecular_function^protein binding`GO:0004252^molecular_function^serine-type endopeptidase activity`GO:0006508^biological_process^proteolysis	Belongs to the peptidase S1 family	-	-	Trypsin	-	0	GO:0005515,GO:0004252,GO:0005576,GO:0006508
NV2.9105	656	582	890	228	154	168	526	453	973	282	141	195	428.59	651	206	0.317	-1659	-3888	10.0978	0.035360412	0.1382	0.1194	0.1279	0.1279	TRUE	1.57	NV2.9105	NVE1651	-	-	-	-	uncharacterized protein LOC116617066 [Nematostella vectensis]	uncharacterized protein LOC116617066 [Nematostella vectensis]	-	sigP:0.997646^^	-	-	-	-	-	-	-	-	-	-	0	-
NV2.12100	278	102	134	38	31	31	223	79	147	47	28	36	93.42	150	37	0.248	-2014	-3872	10.7912	0.036966924	0.1512	0.1996	0.1772	0.1772	TRUE	0.0867	NV2.12100	NVE12855	-	ADRB1_like_19	ADRB1_MELGA^ADRB1_MELGA^Q:610-1449,H:57-357^36.977%ID^E:7.58e-39^RecName: Full=Beta-1 adrenergic receptor;^Eukaryota; Metazoa; Chordata; Craniata; Vertebrata; Euteleostomi; Archelosauria; Archosauria; Dinosauria; Saurischia; Theropoda; Coelurosauria; Aves; Neognathae; Galloanserae; Galliformes; Phasianidae; Meleagridinae; Meleagris	DRD5L_TAKRU^DRD5L_TAKRU^Q:3-380,H:1-400^30.676%ID^E:9.27e-44^RecName: Full=D(5)-like dopamine receptor;^Eukaryota; Metazoa; Chordata; Craniata; Vertebrata; Euteleostomi; Actinopterygii; Neopterygii; Teleostei; Neoteleostei; Acanthomorphata; Eupercaria; Tetraodontiformes; Tetradontoidea; Tetraodontidae; Takifugu	histamine H2 receptor [Nematostella vectensis] >ref|XP_032222819.1| histamine H2 receptor [Nematostella vectensis] >ref|XP_032222820.1| histamine H2 receptor [Nematostella vectensis] >ref|XP_032222821.1| histamine H2 receptor [Nematostella vectensis] >ref|XP_032222822.1| histamine H2 receptor [Nematostella vectensis] >ref|XP_032222823.1| histamine H2 receptor [Nematostella vectensis] >ref|XP_0322…	histamine H2 receptor [Nematostella vectensis] >ref|XP_032222819.1| histamine H2 receptor [Nematostella vectensis] >ref|XP_032222820.1| histamine H2 receptor [Nematostella vectensis] >ref|XP_032222821.1| histamine H2 receptor [Nematostella vectensis] >ref|XP_032222822.1| histamine H2 receptor [Nematostella vectensis] >ref|XP_032222823.1| histamine H2 receptor [Nematostella vectensis] >ref|XP_0322…	PF10320.11^7TM_GPCR_Srsx^Serpentine type 7TM GPCR chemoreceptor Srsx^38-318^E:3.1e-13`PF00001.23^7tm_1^7 transmembrane receptor (rhodopsin family)^41-304^E:3.2e-52`PF10323.11^7TM_GPCR_Srv^Serpentine type 7TM GPCR chemoreceptor Srv^96-317^E:1.2e-08	sigP:0.990707^^	ExpAA=158.08^PredHel=7^Topology=o26-48i60-82o97-119i140-162o188-210i246-265o285-307i	-	GO:0005769^cellular_component^early endosome`GO:0005887^cellular_component^integral component of plasma membrane`GO:0016020^cellular_component^membrane`GO:0005886^cellular_component^plasma membrane`GO:0004940^molecular_function^beta1-adrenergic receptor activity`GO:0005085^molecular_function^guanyl-nucleotide exchange factor activity`GO:0042802^molecular_function^identical protein binding`GO:0071…	GO:0016021^cellular_component^integral component of membrane`GO:0005886^cellular_component^plasma membrane`GO:0004930^molecular_function^G protein-coupled receptor activity	GO:0004930^molecular_function^G protein-coupled receptor activity`GO:0007186^biological_process^G protein-coupled receptor signaling pathway`GO:0016021^cellular_component^integral component of membrane	Serpentine type 7TM GPCR chemoreceptor Srsx	Serpentine type 7TM GPCR chemoreceptor Srsx	-	7tm_1	-	0	GO:0005769,GO:0016021,GO:0042802,GO:0045823,GO:0016020,GO:0043547,GO:0005886,GO:0045187,GO:0007186,GO:0005887,GO:0004940,GO:0071880,GO:0004930,GO:0005085
NV2.16095	489	505	397	164	168	148	392	393	434	203	154	172	291.49	406	176	0.433	-1206	-3.86	11.3223	0.037170287	0.0045	0.1299	0.0661	0.0661	TRUE	0.1789	NV2.16095	NVE15460	-	DISP1_like_7	DISP1_HUMAN^DISP1_HUMAN^Q:480-3215,H:211-1149^38.287%ID^E:0^RecName: Full=Protein dispatched homolog 1;^Eukaryota; Metazoa; Chordata; Craniata; Vertebrata; Euteleostomi; Mammalia; Eutheria; Euarchontoglires; Primates; Haplorrhini; Catarrhini; Hominidae; Homo	DISP1_HUMAN^DISP1_HUMAN^Q:33-997,H:191-1186^37.342%ID^E:0^RecName: Full=Protein dispatched homolog 1;^Eukaryota; Metazoa; Chordata; Craniata; Vertebrata; Euteleostomi; Mammalia; Eutheria; Euarchontoglires; Primates; Haplorrhini; Catarrhini; Hominidae; Homo	protein dispatched homolog 1 [Nematostella vectensis]	protein dispatched homolog 1 [Nematostella vectensis]	PF03176.17^MMPL^MMPL family^324-479^E:7.8e-08`PF02460.20^Patched^Patched family^340-573^E:3.5e-14`PF12349.10^Sterol-sensing^Sterol-sensing domain of SREBP cleavage-activation^342-488^E:5.5e-13`PF02460.20^Patched^Patched family^786-915^E:5.4e-05	sigP:0.99489^^	ExpAA=257.26^PredHel=11^Topology=o25-47i328-350o365-387i420-442o452-474i556-578o793-815i822-844o854-876i889-911o916-938i	-	GO:0016323^cellular_component^basolateral plasma membrane`GO:0016021^cellular_component^integral component of membrane`GO:1904680^molecular_function^peptide transmembrane transporter activity`GO:0060539^biological_process^diaphragm development`GO:0015833^biological_process^peptide transport`GO:0070207^biological_process^protein homotrimerization`GO:0050708^biological_process^regulation of protein…	GO:0016323^cellular_component^basolateral plasma membrane`GO:0016021^cellular_component^integral component of membrane`GO:1904680^molecular_function^peptide transmembrane transporter activity`GO:0060539^biological_process^diaphragm development`GO:0015833^biological_process^peptide transport`GO:0070207^biological_process^protein homotrimerization`GO:0050708^biological_process^regulation of protein…	GO:0016020^cellular_component^membrane`GO:0016021^cellular_component^integral component of membrane	patched ligand maturation	patched ligand maturation	DISP1	BBS1,EB,GST_C_3,GST_N,MFS_1,MMPL,Patched,Phage_integrase,SPRY,Sterol-sensing,fn3,zf-B_box	-	0	GO:0023056,GO:0003002,GO:0009799,GO:0007423,GO:0009966,GO:0016021,GO:0016043,GO:0060539,GO:0021983,GO:0007225,GO:0007276,GO:0019953,GO:0009880,GO:0003674,GO:0032989,GO:0000902,GO:0016323,GO:0008015,GO:0010647,GO:0007420,GO:0006807,GO:0007411,GO:0019538,GO:0007417,GO:0009887,GO:0023052,GO:0016020,GO:0000904,GO:0030154,GO:0016324,GO:0007154,GO:0009967,GO:0023051,GO:0001501,GO:0007517,GO:0042221,GO:…
[truncated: 12 more rows]

## Sheet: fbw_adjP_0.05
Id	C8FB	C9FB	T7FB	T8FB	T9FB	norm.C8FB	norm.C9FB	norm.T7FB	norm.T8FB	norm.T9FB	baseMean	CtrlFB	TreatmentFB	FoldChange	log2FoldChange	stat	pvalue	padj	dispGeneEst	dispFit	dispMAP	dispersion	betaConv	maxCooks	geneID	nve	cdsName	short_sprot	sprot_Top_BLASTX_hit	sprot_Top_BLASTP_hit	NR_Top_Blastp_Desc	NR_Top_Blastx_Desc	Pfam	SignalP	TmHMM	eggnog	gene_ontology_BLASTX	gene_ontology_BLASTP	gene_ontology_Pfam	narr_OG_desc	best_OG_desc	Preferred_name	PFAMs	TFFam	DNABinding	GO
[truncated: 233 more rows]

## Sheet: fhe_adjP_0.05
Id	C1FH	C2FH	C3FH	T1FH	T2FH	T3FH	norm.C1FH	norm.C2FH	norm.C3FH	norm.T1FH	norm.T2FH	norm.T3FH	baseMean	CtrlFH	TreatmentFH	FoldChange	log2FoldChange	stat	pvalue	padj	dispGeneEst	dispFit	dispMAP	dispersion	betaConv	maxCooks	geneID	nve	cdsName	short_sprot	sprot_Top_BLASTX_hit	sprot_Top_BLASTP_hit	NR_Top_Blastp_Desc	NR_Top_Blastx_Desc	Pfam	SignalP	TmHMM	eggnog	gene_ontology_BLASTX	gene_ontology_BLASTP	gene_ontology_Pfam	narr_OG_desc	best_OG_desc	Preferred_name	PFAMs	TFFam	DNABinding	GO
[truncated: 203 more rows]

## Sheet: ov_all_tissues
Id	nve	cdsName	short_sprot	sprot_Top_BLASTX_hit	sprot_Top_BLASTP_hit	NR_Top_Blastp_Desc	NR_Top_Blastx_Desc	Pfam	SignalP	TmHMM	eggnog	gene_ontology_BLASTX	gene_ontology_BLASTP	gene_ontology_Pfam	narr_OG_desc	best_OG_desc	Preferred_name	PFAMs	TFFam	DNABinding	GO
NV2.4073	NVE16505	-	-	-	-	predicted protein [Nematostella vectensis]	predicted protein [Nematostella vectensis]	-	sigP:0.944707^^	-	-	-	-	-	-	-	-	-	-	0	-
[truncated: 8 more rows]

## Sheet: ov_K02288vsLG4dP
Id	log2FoldChange	padj	nve	cdsName	short_sprot	sprot_Top_BLASTX_hit	sprot_Top_BLASTP_hit	NR_Top_Blastp_Desc	NR_Top_Blastx_Desc	Pfam	SignalP	TmHMM	eggnog	gene_ontology_BLASTX	gene_ontology_BLASTP	gene_ontology_Pfam	narr_OG_desc	best_OG_desc	Preferred_name	PFAMs	TFFam	DNABinding	GO
MME
[truncated: 31 more rows]

## Sheet: sel.K02288
Id	log2FoldChange	cdsName		padj	geneID	nve	cdsName		log2FoldChange
NV2.4477	-1.421	soxB(2)		0.00831703	soxB(2)	SOX2_like_1	soxB(2)	FBW	-1.421
NV2.8134	-1.686	soxE(1)		0.0479954	NV2.8134	-	soxE(1)	FME	-1.686
NV2.16214	-2.8	ap2		0.0371703	NV2.16214	NVE21758	ap2	FME	-2.8
NV2.10382	-1.935	ashB		1.3e-5	NV2.10382	NVE24266	ashB	MME	-1.935
NV2.4965	-1.04	irx		0.0173044	Irx	IRX6_like_1	irx	FBW	-1.04
NV2.13650	-0.797	neogenin/dcc		0.0456956	NV2.13650	NVE23574	neogenin/dcc	FHE	-0.797
NV2.8464	-1.913	runx		0.00603527	Runx	RUNX1_like_1	runx	FBW	-1.913
NV2.8464	-1.268	runx1		0.0302071	NV2.8464	NVE11457	runx1	FHE	-1.268
NV2.2916	1.719	paxB		0.0495614	PaxB	PAX6_like_4	paxB	FBW	1.719
NV2.2978	-2.301	admp		0.001145666	NV2.2978	NVE5480	admp	MME	-2.301
[truncated: 38 more rows]

## Sheet: K02288_adj.GOenrich
GO.ID	Term	Annotated	Significant	Expected	p.val	genes
[truncated: 20 more rows]
