# Supplementary material for: The anti-neural role of BMP signaling is a consequence of its ancestral function in dorsoventral patterning
Source: PLoS Biol. 2026 May 21;24(5):e3003803. doi: 10.1371/journal.pbio.3003803 (PMC13193452; doi:10.1371/journal.pbio.3003803)
Supplement: S3 Table — (XLSX) [file pbio.3003803.s013.xlsx]

## Sheet: Contents
Supplementary table 3, Knabl et al. , The anti-neural role of BMP signaling is a consequence of its ancestral function in dorsoventral patterning
Sheet	Description
1.DE Stomolophus transcripts	List of Stomolophus transcripts differentially expressed upon treatment with K02288 (padj < 0.05)
2.NVmodels with DE St orthologs	List of Nematostella gene models, whose Stomolophus orthologs are differentially expressed upon K02288 treatment
3.Nve K0 tissues vs Stomo K0	Differential gene expression in adult Nematostella tissues and Stomolophus metaephyra upon K02288 treatment
4.BMP24MO2d-StK0	Differential gene expression in 2dpf BMP2/4MO-injected Nematostella embryos and K02288 treated Stomolophus metaephyra
5.BMP24MO2d-StK0 TFs	Transcription factor genes differentially expressed in 2dpf BMP2/4MO-injected Nematostella embryos and K02288 treated Stomolophus metaephyra
6.Neurogenes BMP24MO2d-StK0	Differential expression of genes from the BMP24MO2d-StK0 list, whose Nematostella orthologs are specifically expressed in neurons
7.Cnidogenes BMP24MO2d-StK0	Differential expression of genes from the BMP24MO2d-StK0 list, whose Nematostella orthologs are specifically expressed in cnidocytes

## Sheet: 1.DE Stomolophus transcripts
Stomolophus transcript	Nematostella ortholog (as per OrthoFinder)	gene_short_name	cdsName	padj	Fold change K02288/DMSO	evalue	bits
TRINITY_DN613_c4_g1	NV2.17727	mb211-like-1	mab21-like 2	1.49432e-199	24.9161	1.26e-31	132
TRINITY_DN218_c0_g1	NV2.4372	nbn-like	-	2.69583e-162	12.1459	4.08e-64	228
TRINITY_DN2771_c0_g1	NV2.16248	abcb1-like	-	7.59749e-159	11.5057	6.62e-256	809
TRINITY_DN3373_c0_g1	NA	NA	NA	4.43726e-150	35.0703	NA	NA
TRINITY_DN13637_c0_g2	NV2.4541	nedd8-like	-	2.41919e-144	39.9182	2.32e-11	61
TRINITY_DN1643_c0_g1	NV2.18635	calub-like	-	1.77266e-140	10.5809	1.97e-96	319
TRINITY_DN998_c0_g2	NV2.21427	vglu2-like-1	-	7.6714e-139	43.0318	1.15e-160	515
TRINITY_DN998_c0_g1	NA	NA	NA	4.84351e-135	20.8777	NA	NA
TRINITY_DN3474_c0_g1	NV2.23891	creb-like-1	cAMP response element-binding protein-like protein	1.593e-131	9.06858	1.48e-36	149
TRINITY_DN5642_c0_g1	NV2.11814	cra1b-like-1	-	2.23211e-129	0.0356517	4.67e-12	65
TRINITY_DN117_c0_g1	NA	NA	NA	1.07113e-111	0.0261777	NA	NA
TRINITY_DN1190_c0_g1	NA	NA	NA	1.07113e-111	17.8436	NA	NA
TRINITY_DN4114_c0_g1	NA	NA	NA	4.50991e-110	0.0215349	NA	NA
TRINITY_DN92_c0_g1	NV2.25620	pges2-like	-	2.29575e-109	14.5982	5.88e-97	324
TRINITY_DN101_c0_g1	NV2.12620	fbn2-like	-	2.6446e-106	12.968	2.04e-20	101
TRINITY_DN3749_c1_g2	NV2.5381	exoc2-like	-	7.11114e-106	0.103585	1.66e-174	582
TRINITY_DN10985_c0_g1	NV2.12718	rtbs-like-31	-	1.66634e-105	0.0313484	5.59e-06	44
TRINITY_DN1333_c2_g1	NV2.198	ech1-like	-	1.74899e-105	6.57651	4.08e-103	338
TRINITY_DN1346_c0_g1	NA	NA	NA	4.87209e-103	19.0824	NA	NA
TRINITY_DN1848_c0_g1	NA	NA	NA	8.25789e-103	7.84593	NA	NA
TRINITY_DN3914_c0_g1	NV2.3586	sqstm-like	-	3.77103e-102	8.99696	4.12e-17	88
TRINITY_DN4826_c3_g1	NV2.4124	rab32-like-2	-	6.04106e-101	12.096	2.45e-20	93
TRINITY_DN1171_c0_g1	NA	NA	NA	2.11358e-100	16.4751	NA	NA
TRINITY_DN1284_c0_g1	NV2.18980	fucl-like-7	-	9.1354e-97	0.0275945	1.76e-43	179
TRINITY_DN1117_c0_g1	NV2.10343	nv2.10343	-	6.55144e-95	0.0507219	2.03e-31	138
TRINITY_DN1899_c0_g1	NV2.10437	sc31a-like-1	-	6.70811e-95	6.99466	0	1128
TRINITY_DN1308_c0_g2	NA	NA	NA	7.14266e-91	28.5834	NA	NA
TRINITY_DN346_c0_g1	NV2.3302	mdr1a-like	-	2.07433e-90	5.49666	0	1330
TRINITY_DN4333_c1_g2	NV2.20281	dmrt-d	-	5.94895e-87	12.6831	5.61e-09	62
TRINITY_DN3779_c0_g1	NA	NA	NA	7.46788e-87	0.0640605	NA	NA
TRINITY_DN1355_c0_g2	NV2.8024	myhc-st	myhc-st	1.63468e-86	0.0694158	6.84e-131	442
TRINITY_DN3304_c0_g1	NV2.16658	pkdre-like-2	-	1.95828e-86	0.0726436	0	1523
TRINITY_DN3985_c0_g1	NV2.17752	zic4-like	-	6.23302e-86	0.0244234	3.91e-99	323
TRINITY_DN2520_c0_g3	NA	NA	NA	9.00565e-85	34.8276	NA	NA
TRINITY_DN3931_c5_g1	NV2.15922	nos1-like	-	9.46492e-85	0.102412	0	1319
TRINITY_DN428_c0_g1	NV2.23310	larp6-like	-	1.78867e-84	12.8495	2.14e-54	204
TRINITY_DN2495_c0_g1	NV2.10292	rtxe-like-21	-	4.19234e-82	16.1108	4.28e-31	121
TRINITY_DN1628_c0_g1	NV2.1729	sec13-like	-	5.10095e-82	5.75801	2.75e-151	478
TRINITY_DN74_c0_g2	NV2.21219	cp341-like-1	-	1.11662e-79	5.97392	6.92e-108	361
TRINITY_DN15090_c1_g1	NA	NA	NA	3.78355e-77	28.3647	NA	NA
TRINITY_DN5743_c0_g1	NV2.21725	cp3ab-like	-	1.3345e-76	23.7753	2.16e-24	102
TRINITY_DN1233_c0_g1	NV2.4066	cadn-like-2	-	1.63257e-75	0.116891	8.21e-60	218
TRINITY_DN3141_c0_g1	NA	NA	NA	6.80341e-75	0.0151344	NA	NA
TRINITY_DN1814_c0_g1	NA	NA	NA	3.51749e-74	0.0277641	NA	NA
TRINITY_DN1587_c0_g1	NV2.15721	pol5-like-4	-	4.30113e-74	7.38901	3.59e-154	527
TRINITY_DN80471_c0_g1	NA	NA	NA	2.46582e-73	17.9588	NA	NA
TRINITY_DN2024_c0_g1	NV2.6295	nv2.6295	-	2.13195e-70	0.0637228	3.01e-05	49
TRINITY_DN2187_c0_g1	NA	NA	NA	1.26623e-69	0.0118836	NA	NA
TRINITY_DN1716_c0_g1	NV2.3452	nv2.3452	-	2.78693e-69	6.65563	1.87e-10	61
TRINITY_DN4409_c0_g1	NV2.6330	irf1-2c	-	3.54649e-69	17.1684	5.25e-31	130
TRINITY_DN4541_c0_g1	NV2.25184	ats16-like-1	-	5.95308e-69	0.0374144	0	1145
TRINITY_DN5510_c0_g1	NV2.18331	ki67-like	-	2.51672e-68	0.0342741	1.66e-93	344
TRINITY_DN5370_c0_g1	NA	NA	NA	3.72038e-68	1173	NA	NA
TRINITY_DN1943_c0_g1	NV2.123	tbk1-like	IKK	1.46958e-67	4.94279	1.22e-112	386
TRINITY_DN2644_c0_g1	NV2.12142	ist1-like	-	1.46958e-67	5.4433	1.98e-97	325
TRINITY_DN2934_c0_g1	NV2.14462	copb2-like	-	5.1441e-67	4.46798	0	1449
TRINITY_DN978_c1_g2	NA	NA	NA	7.09535e-67	16.3746	NA	NA
TRINITY_DN3128_c0_g1	NA	NA	NA	1.43499e-66	12.6305	NA	NA
TRINITY_DN5381_c0_g1	NV2.7104	erd22-like	-	2.54527e-66	5.22723	3.76e-117	374
TRINITY_DN1700_c0_g1	NA	NA	NA	2.8178e-66	6.84717	NA	NA
TRINITY_DN90_c0_g1	NV2.4399	pol-like-3	-	3.00128e-66	0.119771	0	1107
TRINITY_DN2885_c0_g1	NV2.23307	ari3c-like	-	1.14966e-65	0.0927677	3.71e-30	131
TRINITY_DN200_c0_g1	NA	NA	NA	2.14039e-65	0.22519	NA	NA
TRINITY_DN6249_c0_g1	NV2.4066	cadn-like-2	-	4.38572e-63	0.084524	7.99e-83	287
TRINITY_DN933_c0_g1	NV2.1747	auhm-like	-	5.67293e-63	24.3426	2.07e-19	91
TRINITY_DN75_c0_g1	NA	NA	NA	1.34669e-62	14.4485	NA	NA
TRINITY_DN371_c3_g1	NV2.22655	rhbl4-like	-	1.61909e-62	9.3261	7.29e-67	239
TRINITY_DN427_c0_g1	NA	NA	NA	1.02598e-61	7.31546	NA	NA
TRINITY_DN4410_c0_g1	NA	NA	NA	1.10611e-61	17.1114	NA	NA
TRINITY_DN644_c1_g1	NA	NA	NA	1.31903e-61	6.94217	NA	NA
TRINITY_DN521_c0_g1	NA	NA	NA	1.48808e-61	0.0581167	NA	NA
TRINITY_DN4371_c0_g1	NV2.11903	fbp1-like-6	-	1.70075e-61	0.039061	2.95e-17	86
TRINITY_DN2063_c0_g1	NV2.19606	rtn1a-like	-	7.52801e-61	5.73525	1.11e-58	211
TRINITY_DN489_c0_g2	NV2.17831	sting-like-2	-	1.84885e-60	8.68534	4.65e-29	121
TRINITY_DN2200_c0_g1	NV2.19823	sc23a-like	-	4.22573e-60	4.02038	0	1254
TRINITY_DN22962_c0_g1	NV2.2637	cbp-like	-	1.53363e-59	16.6244	1.49e-15	79
TRINITY_DN4494_c0_g2	NA	NA	NA	2.65082e-59	0.0467556	NA	NA
TRINITY_DN8383_c0_g1	NV2.6716	fkbp2-like	-	1.92652e-58	0.0570996	2.16e-54	196
TRINITY_DN386_c2_g1	NA	NA	NA	2.9895e-58	0.0983858	NA	NA
TRINITY_DN8802_c0_g1	NV2.10695	spart-like	-	4.15345e-58	7.28412	2.94e-99	338
TRINITY_DN6983_c0_g1	NV2.17645	ctrl-like-1	-	4.8984e-58	6.59175	1.12e-05	42
TRINITY_DN2069_c0_g1	NV2.10004	dkk3-like-1	-	6.17765e-58	0.0621952	1.65e-88	290
TRINITY_DN371_c1_g1	NV2.17741	cd151-like	-	1.82725e-57	6.43159	1.24e-39	151
TRINITY_DN396_c0_g1	NV2.13302	tmed7-like-1	-	1.96164e-57	5.42728	1.37e-82	274
TRINITY_DN5789_c0_g1	NA	NA	NA	1.07528e-56	0.0371956	NA	NA
TRINITY_DN380_c0_g1	NV2.23959	malt1-like-1	-	1.44847e-56	6.01673	5.26e-111	379
TRINITY_DN3909_c0_g1	NV2.20721	nfkb1-like	I-kappa-B	2.12551e-56	5.04068	1.31e-29	124
TRINITY_DN4779_c0_g1	NV2.2039	copg2-like	-	3.14873e-56	3.96815	0	1305
TRINITY_DN1176_c0_g1	NV2.19352	nv2.19352	-	3.14873e-56	0.123168	4.35e-07	56
TRINITY_DN1629_c0_g1	NV2.22115	angl7-like	-	7.5628e-56	0.0080309	2.34e-93	325
TRINITY_DN1000_c0_g1	NA	NA	NA	7.5628e-56	0.0517728	NA	NA
TRINITY_DN3573_c0_g3	NA	NA	NA	1.70939e-55	0.0557819	NA	NA
TRINITY_DN1590_c0_g1	NA	NA	NA	3.8771e-55	0.1042	NA	NA
TRINITY_DN1922_c0_g1	NV2.25851	hmcn1-like-11	-	7.18132e-54	0.0909989	2.84e-136	465
TRINITY_DN442_c0_g1	NA	NA	NA	3.51775e-53	0.0274354	NA	NA
TRINITY_DN8030_c0_g1	NA	NA	NA	5.5619e-53	0.0346841	NA	NA
TRINITY_DN8152_c0_g1	NV2.14173	osbp2-like-1	-	1.22419e-52	4.73621	6.33e-139	447
TRINITY_DN3654_c0_g1	NV2.10006	dkk3-like-3	dickkopf3-like 1	5.16483e-52	0.0798269	1.59e-90	296
TRINITY_DN20133_c0_g1	NV2.23248	cot2-like-1	-	9.5737e-52	0.0408106	2.42e-117	391
TRINITY_DN2492_c0_g1	NV2.17587	ykt6-like	-	9.5737e-52	5.46902	2.44e-72	243
TRINITY_DN1062_c0_g1	NV2.20821	ppn-like-2	-	2.36126e-51	0.216468	3.03e-185	608
TRINITY_DN46861_c0_g1	NV2.16784	tmed-like	-	1.0358e-50	4.45034	2.01e-98	319
TRINITY_DN890_c0_g1	NV2.10185	creb-like	-	1.48174e-50	0.205351	9.36e-48	183
TRINITY_DN5509_c0_g1	NV2.20872	nald2-like-2	-	3.74633e-50	0.0409504	2.98e-159	522
TRINITY_DN23880_c0_g2	NV2.18704	got1b-like	-	3.74633e-50	5.24361	3.7e-64	218
TRINITY_DN1467_c0_g1	NV2.25090	pink1-like	-	4.95098e-50	3.99629	7.55e-75	266
TRINITY_DN1993_c0_g1	NV2.12183	muc1-like-2	-	6.77815e-50	10.1471	4.64e-40	163
TRINITY_DN682_c0_g1	NV2.2930	pkd2-like-1	-	8.74691e-50	0.189222	0	1166
TRINITY_DN8885_c0_g1	NV2.20273	tmeda-like-1	-	1.78253e-49	5.00003	2.37e-89	293
TRINITY_DN426_c2_g4	NA	NA	NA	1.97497e-49	0.076395	NA	NA
TRINITY_DN2374_c0_g1	NV2.25984	lamc-like	-	2.61951e-49	0.12887	1.13e-138	451
TRINITY_DN1894_c0_g1	NV2.18585	pgcb-like-2	-	2.67128e-49	0.0739834	3.67e-63	239
TRINITY_DN446_c0_g1	NV2.11298	agrd1-like-4	-	7.43252e-49	0.116311	6.69e-45	182
TRINITY_DN2437_c0_g1	NV2.10085	copa-like	-	7.82159e-49	3.37841	0	1995
TRINITY_DN143_c0_g1	NA	NA	NA	8.84741e-49	9.63067	NA	NA
TRINITY_DN372_c0_g1	NA	NA	NA	3.62468e-48	6.80639	NA	NA
TRINITY_DN16_c2_g1	NA	NA	NA	5.48069e-48	0.0632119	NA	NA
TRINITY_DN1173_c0_g1	NV2.23275	ats19-like	-	6.1239e-48	0.0867584	4.15e-267	856
TRINITY_DN2803_c0_g1	NV2.8572	fa8-like-12	-	8.70912e-48	0.189116	5.65e-118	398
TRINITY_DN6182_c0_g1	NA	NA	NA	9.65952e-48	0.0144904	NA	NA
TRINITY_DN1421_c0_g1	NV2.6934	erf3a-like	-	2.39024e-47	5.36087	1.53e-223	703
TRINITY_DN1816_c1_g1	NV2.2923	vgfaa-like	-	4.21365e-47	5.37622	2.5e-18	92
TRINITY_DN2935_c0_g1	NV2.6461	fkbp2-like-3	-	4.73215e-47	4.31626	5.87e-44	162
TRINITY_DN192_c0_g1	NV2.13014	pdia5-like	-	7.62968e-47	3.88001	5.08e-278	876
TRINITY_DN5372_c0_g1	NV2.2385	dnjb4-like-2	-	9.70888e-47	4.84166	4.72e-38	145
TRINITY_DN1189_c0_g1	NV2.11219	pdc6i-like	-	1.2764e-46	3.71742	6.5e-244	773
TRINITY_DN1436_c0_g1	NV2.17765	gptc4-like	Shak1	1.50794e-46	0.121549	4.06e-128	422
TRINITY_DN2119_c0_g1	NV2.2225	hdac6-like-1	-	1.63225e-46	4.03627	3.83e-110	362
TRINITY_DN841_c0_g1	NV2.20147	isca2-like	-	2.36622e-46	3.75656	9.42e-209	666
TRINITY_DN3464_c0_g1	NV2.6788	nv2.6788	-	2.65733e-46	0.105991	7.36e-189	618
TRINITY_DN1833_c0_g1	NA	NA	NA	4.01635e-46	0.0865716	NA	NA
TRINITY_DN4665_c0_g1	NV2.13500	nv2.13500	-	5.08635e-46	0.0598012	3.1e-36	155
TRINITY_DN3082_c0_g1	NV2.24249	mom5-like	Fz1-like protein	8.10048e-46	0.167102	9.45e-34	132
TRINITY_DN2327_c0_g1	NV2.23250	ces2-like	-	1.48369e-45	3.67987	8.79e-07	54
TRINITY_DN1964_c0_g1	NV2.17429	hmcn1-like-26	-	1.53878e-45	0.161544	2.03e-101	357
TRINITY_DN7668_c0_g1	NA	NA	NA	2.95136e-45	0.0248427	NA	NA
TRINITY_DN10226_c0_g1	NA	NA	NA	3.29375e-45	156.854	NA	NA
TRINITY_DN5968_c1_g1	NV2.8976	kex2-like	-	3.69419e-45	0.0779859	0	1069
TRINITY_DN3079_c0_g1	NV2.8091	pdxd1-like	-	3.69419e-45	3.99191	3.54e-161	531
TRINITY_DN6026_c0_g1	NV2.14656	sc5a7-like	-	6.35882e-45	0.0948977	2.44e-174	557
TRINITY_DN3129_c0_g1	NA	NA	NA	1.07784e-44	0.0585746	NA	NA
TRINITY_DN493_c0_g1	NV2.22033	yrd6-like-34	-	2.64803e-44	5.75955	0	1234
TRINITY_DN1348_c0_g1	NV2.22542	beta-like	beta-tubulin	2.94975e-44	0.218388	5.43e-93	301
TRINITY_DN1389_c0_g1	NV2.18598	galaxin	-	3.11398e-44	7.88621	4.49e-46	166
TRINITY_DN951_c0_g1	NV2.9341	ubiqp-like	-	5.18232e-44	3.92149	2.18e-224	690
TRINITY_DN5214_c0_g1	NV2.16338	co6a5-like-1	-	5.3887e-44	0.0521346	6.44e-34	146
TRINITY_DN7903_c0_g1	NV2.24873	mb12b-like	-	6.00279e-44	5.35167	1.35e-42	160
TRINITY_DN3405_c0_g1	NA	NA	NA	7.64471e-44	10.57	NA	NA
TRINITY_DN3404_c0_g1	NV2.4487	ga45g-like	-	8.53288e-44	4.67279	2.22e-05	47
TRINITY_DN2919_c0_g1	NV2.23580	litaf-like-2	-	8.96735e-44	9.73531	4.21e-18	83
TRINITY_DN5811_c0_g1	NV2.54	nhaa-like	-	9.46497e-44	7.38793	7.53e-72	246
TRINITY_DN7868_c0_g1	NV2.6439	fbp1-like-7	-	1.02002e-43	0.0553371	1.05e-179	604
TRINITY_DN10910_c1_g1	NA	NA	NA	2.21811e-43	27.6392	NA	NA
TRINITY_DN2700_c0_g1	NV2.10639	nv2.10639	-	2.37925e-43	0.0473891	2.27e-80	273
TRINITY_DN3660_c0_g1	NV2.23884	tsp4-like	thrombospondin	2.42811e-43	0.187602	1.11e-179	596
TRINITY_DN2717_c0_g1	NV2.4048	gslg1-like	-	5.41321e-43	3.56056	9.17e-282	901
TRINITY_DN2224_c0_g1	NV2.17571	nv2.17571	-	6.41814e-43	4.45386	4.86e-11	70
TRINITY_DN721_c0_g1	NV2.13826	ubc12-like-2	-	1.80721e-42	5.78766	1.52e-27	114
TRINITY_DN419_c0_g1	NV2.18695	sc5a8-like	-	1.83547e-42	0.204763	1.09e-202	643
TRINITY_DN4153_c0_g1	NA	NA	NA	2.75734e-42	0.0415946	NA	NA
TRINITY_DN3475_c0_g2	NV2.9136	kdm8-like-2	-	3.38077e-42	0.1451	1.76e-09	55
TRINITY_DN1378_c0_g1	NV2.17996	tysy-like	-	1.27739e-41	0.0290451	5.24e-158	497
TRINITY_DN113_c0_g1	NV2.15721	pol5-like-4	-	2.07659e-41	5.73317	3.06e-151	519
TRINITY_DN3258_c0_g1	NV2.6019	nas13-like	-	2.58443e-41	0.159993	5.13e-127	425
TRINITY_DN816_c0_g1	NV2.1681	stl1-like-5	-	3.8502e-41	4.03341	9.58e-144	465
TRINITY_DN2860_c0_g1	NV2.23124	hmcn1-like-34	-	5.26266e-41	0.178389	5.5e-237	812
TRINITY_DN4124_c0_g1	NV2.15816	gcn1-like-1	-	8.33816e-41	3.28777	0	1200
TRINITY_DN5417_c0_g1	NV2.11301	gars-like	-	8.33816e-41	4.21209	2.07e-305	951
TRINITY_DN508_c0_g1	NV2.2846	if2p-like	-	1.10662e-40	3.5979	2.47e-305	1022
TRINITY_DN287_c0_g2	NV2.12166	kcnf1-like	-	1.19161e-40	0.15632	8.68e-51	194
TRINITY_DN2448_c0_g1	NV2.693	fbxw9-like	-	1.25415e-40	6.68258	4.61e-77	269
TRINITY_DN3922_c0_g1	NV2.23613	nec1-like-1	-	1.722e-40	0.189092	1.81e-304	951
TRINITY_DN4708_c0_g1	NV2.5203	chm4b-like	-	2.03563e-40	3.54532	5.87e-78	260
TRINITY_DN17561_c0_g1	NV2.5550	noc	-	2.22033e-40	0.0788951	3.25e-33	138
TRINITY_DN19250_c0_g1	NV2.15161	mcfd2-like-1	-	2.22033e-40	5.14714	1.84e-29	117
TRINITY_DN3173_c0_g1	NV2.17727	mb211-like-1	mab21-like 2	2.63224e-40	4.41602	1.2e-31	133
TRINITY_DN322_c0_g1	NV2.801	agrg6-like-2	-	3.00201e-40	9.97226	6.26e-84	313
TRINITY_DN236_c0_g2	NV2.8273	chm1b-like	-	3.92177e-40	3.91103	2.62e-84	278
TRINITY_DN7690_c0_g1	NV2.1925	ggt1-like-7	-	4.24985e-40	0.0523411	1.76e-147	482
TRINITY_DN6917_c0_g1	NV2.7046	pmm-like-1	-	4.60067e-40	5.0271	1.69e-106	344
TRINITY_DN445_c0_g1	NV2.890	lrc40-like	-	5.18754e-40	4.08352	3.85e-165	533
TRINITY_DN5977_c0_g1	NV2.20551	s39a9-like	-	5.65337e-40	5.13976	3.89e-93	310
TRINITY_DN1370_c0_g1	NA	NA	NA	5.98671e-40	4.90226	NA	NA
TRINITY_DN2736_c0_g1	NV2.7394	nogg-like-1	noggin1	9.76638e-40	0.138136	3.96e-24	106
TRINITY_DN3996_c0_g1	NA	NA	NA	1.37399e-39	14.3142	NA	NA
TRINITY_DN1724_c0_g1	NV2.17777	tmed4-like	-	1.62195e-39	4.14771	1.76e-112	361
TRINITY_DN3052_c0_g1	NV2.18783	vglu1-like-4	-	1.83044e-39	0.126157	8.3e-209	655
TRINITY_DN1647_c0_g1	NV2.14503	icmt-like	-	1.88664e-39	5.42474	2.85e-27	116
TRINITY_DN542_c0_g1	NV2.24377	sc22b-like	-	3.50621e-39	4.51995	1.47e-85	282
TRINITY_DN9452_c0_g1	NV2.25450	surf4-like-1	-	4.05377e-39	3.44842	1.67e-107	349
TRINITY_DN5174_c0_g2	NV2.12411	co6a5-like	-	4.87843e-39	4.1019	1.09e-32	139
TRINITY_DN7074_c0_g1	NV2.20859	yif1b-like	-	6.66061e-39	3.79467	1.54e-110	361
TRINITY_DN1408_c0_g1	NV2.10708	tyro-like-1	-	7.23669e-39	0.146004	1.47e-55	207
TRINITY_DN1402_c0_g1	NV2.22042	rab7l-like	-	9.6937e-39	3.53277	5.94e-10	67
TRINITY_DN418_c0_g1	NV2.2068	tera-like	-	2.06272e-38	2.96854	0	1399
TRINITY_DN565_c0_g1	NV2.10811	chm2a-like	-	2.22136e-38	5.0267	7.61e-95	309
TRINITY_DN1687_c0_g1	NV2.13833	nfkb1-like-1	NF-kappaB-Cys	2.38849e-38	4.20663	1.24e-88	302
TRINITY_DN1544_c0_g1	NV2.18480	txd12-like-1	-	2.56916e-38	0.184212	1.86e-193	627
TRINITY_DN6317_c0_g1	NV2.880	zswim4-6	-	2.82319e-38	0.165057	5.76e-170	565
TRINITY_DN2983_c0_g1	NV2.13059	pva-like-1	-	3.83756e-38	0.0876426	2.04e-28	128
TRINITY_DN3449_c0_g1	NV2.15273	tprgl-like	-	6.50916e-38	3.80752	1.29e-56	201
TRINITY_DN1006_c0_g1	NA	NA	NA	8.32992e-38	6.09103	NA	NA
TRINITY_DN3178_c0_g1	NV2.21749	soxb2(sox1)	sox family protein 1	9.37958e-38	0.120909	1.4e-22	100
TRINITY_DN4885_c0_g1	NV2.18560	lin41-like-2	-	1.07324e-37	0.100295	2.77e-155	514
TRINITY_DN244_c0_g1	NV2.15341	nv2.15341	-	1.14539e-37	5.07724	1.85e-11	70
TRINITY_DN3934_c0_g2	NV2.16650	y2124-like	-	1.16747e-37	0.181266	6.02e-46	172
TRINITY_DN5603_c0_g1	NV2.22629	tm9s2-like	-	1.37496e-37	3.05409	2.8e-305	951
TRINITY_DN1230_c0_g1	NV2.19039	ckap5-like-1	-	3.0263e-37	3.44664	0	1563
TRINITY_DN9295_c0_g1	NV2.15083	plk1-like-1	-	3.0263e-37	0.0629519	7.08e-232	727
TRINITY_DN2417_c0_g1	NA	NA	NA	3.20295e-37	0.150637	NA	NA
TRINITY_DN961_c0_g1	NA	NA	NA	5.88856e-37	6.62214	NA	NA
TRINITY_DN210_c0_g1	NV2.15516	rir2-like	-	7.32526e-37	0.152764	2.22e-168	528
TRINITY_DN6348_c0_g1	NV2.13543	ryar-like-4	-	1.1491e-36	5.30105	1.01e-12	74
TRINITY_DN2931_c0_g1	NA	NA	NA	1.35664e-36	7.13638	NA	NA
TRINITY_DN1209_c0_g1	NA	NA	NA	1.98627e-36	54.2406	NA	NA
TRINITY_DN610_c0_g2	NV2.20129	hig1a-like	-	2.62701e-36	6.3543	9.8e-26	104
TRINITY_DN2053_c0_g1	NV2.14572	dut-like	-	3.67516e-36	0.0443621	2.94e-46	169
TRINITY_DN664_c1_g1	NV2.22136	prga-r.32	-	4.97476e-36	6.02735	3.04e-22	103
TRINITY_DN1693_c0_g1	NA	NA	NA	5.32971e-36	4.11385	NA	NA
TRINITY_DN1712_c0_g1	NV2.133	syph-like	-	5.48413e-36	3.37771	1.08e-52	190
TRINITY_DN1553_c0_g1	NV2.24779	tmps6-like-2	NvBf-1	5.54733e-36	3.82854	1.11e-99	348
TRINITY_DN1186_c0_g1	NV2.468	bap31-like	-	5.65415e-36	5.07431	1.42e-62	217
TRINITY_DN3888_c1_g1	NA	NA	NA	6.91978e-36	0.0789202	NA	NA
TRINITY_DN880_c1_g1	NA	NA	NA	8.65823e-36	0.0521513	NA	NA
TRINITY_DN58145_c0_g1	NV2.11074	mfsd6-like-12	-	1.0219e-35	0.0396716	4.03e-200	638
TRINITY_DN1498_c0_g2	NA	NA	NA	1.02311e-35	8.92953	NA	NA
TRINITY_DN1558_c0_g1	NV2.900	armet-like	-	1.07638e-35	3.70376	6.9e-57	198
TRINITY_DN2973_c0_g1	NV2.22664	wnt11	secreted Wnt11	1.21869e-35	0.171511	2.67e-70	245
TRINITY_DN1811_c0_g1	NV2.14467	vatc-like	-	1.37511e-35	3.78966	1.05e-162	514
TRINITY_DN2313_c0_g1	NV2.9976	tbc15-like-1	-	1.44868e-35	4.10558	6.54e-167	543
TRINITY_DN1999_c0_g1	NV2.4583	pgfs-like-3	-	1.44892e-35	3.79947	1.87e-32	138
TRINITY_DN3489_c0_g1	NA	NA	NA	1.44892e-35	0.241266	NA	NA
TRINITY_DN6795_c0_g1	NV2.6174	acsl1-like	-	1.67993e-35	0.248054	3.39e-209	665
TRINITY_DN171_c0_g1	NA	NA	NA	2.21683e-35	0.0814357	NA	NA
TRINITY_DN6016_c0_g1	NV2.8746	chm2b-like	-	2.51227e-35	3.51882	5.94e-70	237
TRINITY_DN733_c0_g1	NV2.14916	tmed5-like	-	2.51227e-35	5.75396	1.04e-14	76
TRINITY_DN7811_c0_g1	NV2.19778	phnw-like	-	2.53153e-35	3.76237	1.03e-153	490
TRINITY_DN2140_c0_g1	NV2.12525	aox-like	-	2.61914e-35	4.16368	1.5e-117	380
TRINITY_DN14784_c0_g2	NV2.8024	myhc-st	myhc-st	2.95755e-35	0.179278	3.28e-88	315
TRINITY_DN4055_c0_g1	NV2.15438	kisha-like	-	2.98087e-35	5.13239	4.06e-11	60
TRINITY_DN2750_c0_g3	NV2.3231	f1142-like	-	7.37853e-35	5.09236	2.5e-47	186
TRINITY_DN961_c1_g1	NV2.10040	nv2.10040	-	7.74285e-35	399.436	9.88e-37	144
TRINITY_DN6604_c0_g1	NV2.11972	ddr2-like-3	-	8.96588e-35	0.185709	3.65e-36	150
TRINITY_DN5289_c0_g1	NV2.17536	adam9-like	-	9.0442e-35	0.293666	0	1524
TRINITY_DN1745_c0_g1	NV2.17945	ipo7-like	-	9.69646e-35	3.73277	1.6e-305	968
TRINITY_DN8340_c0_g1	NA	NA	NA	1.08822e-34	0.260232	NA	NA
TRINITY_DN1086_c0_g2	NV2.22271	tnr16-like-2	-	1.4803e-34	8.05312	3.47e-10	63
TRINITY_DN333_c0_g1	NA	NA	NA	1.70609e-34	4.6818	NA	NA
TRINITY_DN4918_c0_g2	NV2.17090	dlgp5-like	-	1.79425e-34	0.0413443	2.39e-22	107
TRINITY_DN4265_c1_g1	NV2.17413	nv2.17413	-	1.99053e-34	7.00401	1.17e-07	56
TRINITY_DN1533_c0_g1	NV2.16432	ncah-like	-	2.41935e-34	4.05607	1.54e-104	335
TRINITY_DN6994_c0_g1	NV2.20565	bub1-like	-	2.4275e-34	0.0726283	6.1e-28	127
TRINITY_DN299_c2_g1	NV2.19913	scyl1-like	-	2.59055e-34	3.08492	5.07e-235	750
TRINITY_DN6512_c0_g1	NV2.22756	ace-like-1	-	2.60157e-34	0.0338094	4.2e-135	446
TRINITY_DN10536_c0_g2	NV2.23886	tsp3-like	-	3.39621e-34	0.172222	6.33e-165	546
TRINITY_DN7025_c0_g1	NV2.1592	smc2-like	-	3.60367e-34	0.112389	7.97e-215	704
TRINITY_DN1927_c1_g1	NV2.1242	nfix-like	-	5.01658e-34	7.26788	3.63e-75	269
TRINITY_DN3979_c0_g1	NV2.8369	parp4-like-1	-	6.89143e-34	3.94615	1.66e-193	663
TRINITY_DN4786_c0_g1	NA	NA	NA	8.5788e-34	0.0183528	NA	NA
TRINITY_DN10_c0_g1	NV2.24608	cp3ao-like-5	-	8.60277e-34	4.90762	1.31e-113	379
TRINITY_DN2073_c0_g1	NV2.14898	gfpt1-like	-	8.86945e-34	3.59912	4.59e-298	923
TRINITY_DN1115_c1_g1	NV2.20720	sywc-like	-	8.95545e-34	4.24936	3.48e-192	602
TRINITY_DN6230_c0_g1	NV2.4066	cadn-like-2	-	9.15385e-34	0.198548	1.16e-60	218
TRINITY_DN5395_c0_g1	NA	NA	NA	9.2354e-34	0.150204	NA	NA
TRINITY_DN2653_c0_g1	NA	NA	NA	9.69804e-34	0.0461544	NA	NA
TRINITY_DN1951_c0_g1	NV2.25472	csup-like	-	1.59752e-33	3.32756	7.56e-65	235
TRINITY_DN46167_c0_g1	NV2.13341	nv2.13341	-	1.85239e-33	0.131868	3.53e-09	61
TRINITY_DN581_c0_g1	NV2.17732	rbp2a-like	-	1.94309e-33	0.245006	4.2e-19	93
TRINITY_DN3084_c0_g1	NV2.9785	cdk1-like	-	2.02552e-33	0.0499621	1.02e-134	429
TRINITY_DN19037_c0_g1	NV2.17282	tad2a-like	-	2.128e-33	3.83357	4.98e-115	379
TRINITY_DN2284_c1_g1	NV2.11546	top2b-like	-	2.33913e-33	0.255573	2.55e-237	785
TRINITY_DN3179_c0_g1	NV2.17009	pa23-like	-	2.51009e-33	0.0749492	1.01e-09	63
TRINITY_DN6713_c0_g1	NV2.3555	nv2.3555	-	2.56709e-33	0.0821016	3.27e-36	154
TRINITY_DN6342_c0_g1	NV2.15710	nv2.15710	-	3.15767e-33	0.0348801	4.41e-174	567
TRINITY_DN6355_c0_g1	NA	NA	NA	4.12104e-33	0.254434	NA	NA
TRINITY_DN4312_c0_g1	NV2.17740	cd151-like-1	-	4.3577e-33	3.02971	3.82e-62	217
TRINITY_DN663_c0_g1	NV2.2091	nsf-like	-	5.76517e-33	3.17434	1.56e-262	822
TRINITY_DN7349_c0_g1	NV2.23451	lin41-like-8	-	6.0495e-33	0.0782521	4.37e-305	962
TRINITY_DN9566_c1_g1	NV2.9315	ima1-like	-	6.32817e-33	0.0929854	3.1e-149	485
TRINITY_DN1654_c0_g1	NV2.11824	nv2.11824	-	7.59992e-33	0.0366949	7.78e-28	125
TRINITY_DN2020_c0_g1	NV2.17185	zif1-like	-	7.94633e-33	5.05488	8.39e-78	276
TRINITY_DN249_c0_g1	NV2.21238	hyou1-like	-	8.19177e-33	3.2258	1.56e-256	819
TRINITY_DN7092_c0_g1	NV2.23317	stml2-like	-	8.25188e-33	3.9298	5.16e-124	403
TRINITY_DN3246_c0_g1	NV2.14040	thyg-like-2	-	8.93959e-33	0.0590785	0.000902	44
TRINITY_DN865_c2_g1	NV2.17938	spdef-like	SAM pointed domain-containing ets transcription factor-like protein	9.15125e-33	18.327	5.4e-14	79
TRINITY_DN3400_c0_g1	NV2.88	ats9-like	-	1.07444e-32	0.112611	0	1058
TRINITY_DN4011_c1_g1	NV2.3447	rir1-like	-	1.17031e-32	0.195307	0	1223
TRINITY_DN2894_c0_g1	NV2.14356	nas6-like-3	-	1.18816e-32	0.283382	1.16e-05	51
TRINITY_DN3572_c0_g1	NV2.16402	soxc	-	1.44067e-32	0.209902	4.1e-54	196
TRINITY_DN7896_c0_g1	NV2.21578	cut6-like	-	1.79208e-32	0.0487603	3.61e-24	111
TRINITY_DN62_c0_g1	NA	NA	NA	1.79208e-32	0.0778382	NA	NA
TRINITY_DN477_c0_g1	NV2.3019	optn-like	-	2.14373e-32	3.05695	2.5e-13	78
TRINITY_DN9951_c0_g1	NV2.8853	ki20a-like	-	2.29112e-32	0.0444579	1.35e-204	694
TRINITY_DN46416_c0_g1	NV2.3642	tm165-like	-	2.32813e-32	4.3257	8.88e-90	301
TRINITY_DN2625_c0_g2	NV2.453	acha7-like-9	-	2.35377e-32	7.42439	9.84e-37	145
TRINITY_DN568_c0_g1	NV2.25103	dus14-like	-	2.36438e-32	0.0827106	1.11e-30	125
TRINITY_DN2185_c0_g1	NV2.1227	gmpba-like	-	2.89713e-32	3.49425	1.53e-177	556
TRINITY_DN6712_c0_g1	NV2.17062	endub-like	-	3.11934e-32	3.70788	2.79e-83	281
TRINITY_DN3187_c0_g1	NV2.7614	atf4	-	3.21381e-32	4.6926	3.88e-11	68
TRINITY_DN458_c0_g1	NV2.509	sort-like	-	3.32007e-32	3.97906	4.5e-181	591
TRINITY_DN2499_c0_g1	NV2.5231	cyld-like	-	4.57864e-32	3.54764	1.54e-118	410
TRINITY_DN5885_c0_g1	NV2.23547	nuf2a-like	-	4.8994e-32	0.0961584	4.68e-15	81
TRINITY_DN1660_c0_g1	NV2.23275	ats19-like	-	4.91955e-32	0.27842	4.27e-209	689
TRINITY_DN11758_c0_g1	NV2.10639	nv2.10639	-	4.94526e-32	0.143187	9.52e-72	247
TRINITY_DN496_c0_g1	NV2.6121	rn217-like	-	5.18869e-32	4.86269	3.31e-62	228
TRINITY_DN4329_c0_g1	NV2.25193	fbln1-like	-	6.93341e-32	6.10872	1.01e-152	541
TRINITY_DN6217_c0_g1	NA	NA	NA	7.17261e-32	0.0818031	NA	NA
TRINITY_DN15160_c0_g2	NV2.18073	gapr1-like-33	-	7.69353e-32	0.180532	1.51e-31	126
TRINITY_DN9862_c0_g1	NA	NA	NA	7.7185e-32	0.137195	NA	NA
TRINITY_DN7237_c0_g4	NV2.22153	fbn3-like-1	-	7.92651e-32	7.3804	2.98e-56	207
TRINITY_DN3826_c0_g1	NV2.19727	cah2-like-1	-	8.21e-32	0.0770745	3.92e-34	143
TRINITY_DN7010_c0_g1	NV2.20097	nac1-like-1	-	1.16244e-31	0.245428	2.41e-305	975
TRINITY_DN6954_c0_g1	NV2.4041	nas13-like-7	-	1.25689e-31	0.00966514	1.59e-56	213
TRINITY_DN1321_c0_g1	NA	NA	NA	1.26785e-31	6.39594	NA	NA
TRINITY_DN2154_c0_g1	NV2.7985	hgs-like	-	1.3046e-31	3.11716	7.44e-156	522
TRINITY_DN91553_c0_g1	NA	NA	NA	1.5431e-31	0.183993	NA	NA
TRINITY_DN96_c2_g1	NV2.18839	ryar-like-12	-	1.76425e-31	38.5156	7.67e-21	98
TRINITY_DN677_c0_g1	NA	NA	NA	1.80298e-31	0.127135	NA	NA
TRINITY_DN1677_c0_g1	NV2.16746	speb-like	-	3.60991e-31	3.86318	6.64e-135	432
TRINITY_DN4197_c0_g1	NV2.18745	asi1b-like-1	-	3.8498e-31	0.183924	6.58e-103	346
TRINITY_DN2159_c0_g1	NV2.23110	agm1-like	-	3.98526e-31	4.08596	1.17e-195	619
TRINITY_DN2029_c0_g1	NV2.22520	bcal2-like	-	4.01529e-31	0.157155	3.42e-94	310
TRINITY_DN3265_c0_g1	NV2.23469	cope-like	-	4.13527e-31	4.17804	2.93e-142	451
TRINITY_DN1041_c0_g1	NV2.15541	sdcb1-like	-	4.98689e-31	3.06425	8.22e-110	358
TRINITY_DN3458_c0_g1	NV2.6098	pdia6-like	-	5.01135e-31	3.54479	9.1e-182	572
TRINITY_DN6860_c0_g1	NV2.17983	rnf44-like	-	5.48344e-31	0.0607099	3.69e-23	104
TRINITY_DN396_c1_g1	NA	NA	NA	5.77268e-31	4.6842	NA	NA
TRINITY_DN259_c0_g3	NA	NA	NA	8.25184e-31	0.198094	NA	NA
TRINITY_DN96840_c0_g1	NA	NA	NA	8.62241e-31	12.6899	NA	NA
TRINITY_DN432_c0_g1	NV2.24192	lsd2-like	-	9.40379e-31	5.16923	7.36e-69	244
TRINITY_DN503_c1_g1	NV2.14777	sqor-like	-	1.42424e-30	3.61557	6.76e-153	490
TRINITY_DN18_c1_g1	NV2.14975	mfgm-like-22	-	1.48125e-30	0.16179	1.24e-34	144
TRINITY_DN6826_c0_g1	NV2.15808	eva1c-like-1	-	1.51996e-30	0.00976284	3.52e-20	97
TRINITY_DN2843_c0_g1	NA	NA	NA	1.88238e-30	0.276121	NA	NA
TRINITY_DN955_c0_g1	NV2.11420	cofa1-like	-	2.05807e-30	0.163842	1.99e-77	288
TRINITY_DN6146_c0_g1	NV2.15829	s14l2-like	-	2.14783e-30	0.268222	1.06e-107	353
TRINITY_DN7517_c0_g1	NV2.25355	aspm-like	-	2.42336e-30	0.0555627	0	1360
TRINITY_DN511_c0_g1	NV2.21484	aces-like-1	-	2.43049e-30	4.59267	5.49e-92	318
TRINITY_DN1892_c0_g1	NA	NA	NA	2.82744e-30	4.60666	NA	NA
TRINITY_DN717_c0_g1	NV2.10972	glym-like	-	2.93875e-30	4.59242	1.67e-220	687
TRINITY_DN819_c0_g1	NV2.17898	vlpe-like	-	3.03859e-30	4.32141	1.17e-40	156
TRINITY_DN5662_c0_g1	NV2.16574	mep1b-like-4	-	3.13985e-30	6.41967	5.83e-54	200
TRINITY_DN5910_c0_g1	NV2.12221	vwde-like-3	-	3.26465e-30	0.137361	8.73e-67	244
TRINITY_DN4288_c0_g1	NA	NA	NA	3.27618e-30	0.0465703	NA	NA
TRINITY_DN4863_c0_g1	NV2.12897	jun-like	-	4.00719e-30	0.0446749	9.1e-35	143
TRINITY_DN4234_c0_g1	NV2.6565	ghitm-like	-	4.33054e-30	3.16786	4.7e-124	400
TRINITY_DN3334_c0_g1	NV2.23138	lonm-like	-	4.33054e-30	3.69694	0	1167
TRINITY_DN1126_c1_g1	NV2.5529	zn395-like	-	5.00916e-30	100.7	1.28e-17	88
TRINITY_DN7818_c0_g1	NV2.13500	nv2.13500	-	9.10454e-30	0.1059	1.22e-59	232
TRINITY_DN5432_c0_g1	NV2.8355	notum	-	1.07352e-29	0.20737	2.77e-81	279
TRINITY_DN1664_c0_g2	NV2.13803	ser2-like	-	1.20648e-29	0.149937	1.21e-24	113
TRINITY_DN1624_c0_g1	NA	NA	NA	1.21224e-29	3.71873	NA	NA
TRINITY_DN6196_c1_g1	NA	NA	NA	1.21224e-29	4.35821	NA	NA
TRINITY_DN19589_c0_g1	NV2.16902	gria1-like	-	1.24261e-29	0.128962	1.15e-106	374
TRINITY_DN772_c0_g3	NV2.12620	fbn2-like	-	1.2771e-29	7.38606	7.94e-11	67
TRINITY_DN2205_c0_g2	NV2.5269	nrf6-like-2	-	1.29662e-29	3.45342	1.49e-146	485
TRINITY_DN1136_c1_g2	NV2.22684	nv2.22684	-	1.38521e-29	0.173451	4.22e-184	591
TRINITY_DN1397_c0_g1	NV2.21613	fstl1-like-1	follistatin-like	1.62648e-29	0.245962	1.64e-63	224
TRINITY_DN1213_c0_g1	NV2.4506	cop2-like	-	1.99441e-29	4.89687	1.46e-10	64
TRINITY_DN6738_c0_g1	NA	NA	NA	2.23062e-29	0.0841416	NA	NA
TRINITY_DN14079_c0_g1	NV2.10193	ashd	-	2.38109e-29	0.10476	1.72e-07	55
TRINITY_DN1587_c0_g3	NA	NA	NA	2.49317e-29	25.0292	NA	NA
TRINITY_DN4073_c0_g1	NV2.3879	frem2-like-5	-	3.11952e-29	0.138051	1.05e-123	443
TRINITY_DN13012_c0_g2	NV2.15888	nv2.15888	-	3.16767e-29	0.0948258	3.13e-08	59
TRINITY_DN267_c1_g4	NA	NA	NA	3.56121e-29	27.5251	NA	NA
TRINITY_DN4486_c0_g1	NV2.16293	calu-like	-	4.4488e-29	3.34655	1.2e-18	92
TRINITY_DN5117_c0_g1	NV2.2652	opsd2-like-2	-	4.70357e-29	0.157525	2.79e-87	293
TRINITY_DN5202_c0_g1	NV2.1276	map2-like	-	4.70357e-29	0.0786242	8.9e-06	52
TRINITY_DN13778_c0_g1	NV2.7827	grm4-like	-	4.83735e-29	0.124069	1.26e-47	190
TRINITY_DN2903_c0_g1	NA	NA	NA	5.76895e-29	0.26412	NA	NA
TRINITY_DN11244_c0_g2	NV2.7146	gbra3-like-1	-	6.58248e-29	0.141756	1.29e-63	230
TRINITY_DN3411_c0_g1	NV2.18393	s23ip-like	-	6.78355e-29	2.72794	1.23e-208	677
TRINITY_DN4986_c0_g1	NV2.25701	pgbd2-like	-	6.80453e-29	3.11631	0	1063
TRINITY_DN3443_c0_g1	NV2.18562	ach10-like-3	-	7.03577e-29	0.207988	1.64e-74	277
TRINITY_DN2191_c0_g1	NV2.25166	gp107-like	-	8.52256e-29	3.6175	3.09e-158	511
TRINITY_DN6258_c0_g1	NV2.4578	anln-like	-	1.24383e-28	0.102006	1.11e-84	310
TRINITY_DN6279_c0_g1	NV2.1851	dcbd2-like	-	1.24672e-28	0.11927	1.69e-34	138
TRINITY_DN1066_c0_g1	NA	NA	NA	1.31332e-28	3.01924	NA	NA
TRINITY_DN5203_c0_g1	NV2.9863	nv2.9863	-	1.60795e-28	0.154806	7.72e-116	386
TRINITY_DN6607_c0_g1	NV2.6816	cenpe-like	-	1.62621e-28	0.0681134	5.83e-69	264
TRINITY_DN2452_c0_g2	NV2.24215	scam2-like	-	1.64528e-28	2.66874	5.34e-90	302
TRINITY_DN2982_c0_g1	NV2.4077	wwp2-like	-	1.74137e-28	0.280906	3.25e-144	481
TRINITY_DN1463_c0_g1	NV2.4399	pol-like-3	-	2.08313e-28	5.9175	0	1574
TRINITY_DN34232_c0_g1	NV2.17561	dnm3a-like	-	2.45368e-28	0.191333	3.07e-236	751
TRINITY_DN6818_c0_g1	NV2.21572	smc4-like	-	2.58162e-28	0.114791	0	1334
TRINITY_DN3884_c0_g1	NV2.25652	edf1-like	-	2.69615e-28	3.31943	1.01e-56	195
TRINITY_DN15639_c0_g1	NV2.10401	ccnd2-like	-	2.69615e-28	0.375214	2.32e-21	95
TRINITY_DN98_c0_g1	NA	NA	NA	2.69615e-28	7.32586	NA	NA
TRINITY_DN5246_c0_g1	NV2.22676	pgp-like	-	3.3201e-28	4.68183	1.72e-71	246
TRINITY_DN13331_c0_g3	NV2.1618	pol4-like-17	-	3.32164e-28	3.95089	2.65e-158	539
TRINITY_DN530_c0_g1	NV2.8024	myhc-st	myhc-st	3.96351e-28	0.244277	0	1980
TRINITY_DN6791_c0_g1	NV2.20992	cat2-like	-	4.41634e-28	7.03204	4.84e-113	376
TRINITY_DN56899_c0_g1	NV2.25579	wif1-like	-	5.45614e-28	0.120495	7.09e-50	183
TRINITY_DN1781_c0_g1	NV2.10686	ncol3	minicollagen 3	5.52695e-28	0.0318636	4.14e-05	47
TRINITY_DN3933_c0_g1	NA	NA	NA	5.52695e-28	0.183853	NA	NA
TRINITY_DN158_c0_g1	NV2.18807	sycc-like	-	5.55526e-28	3.12167	1.04e-305	962
TRINITY_DN1849_c0_g1	NV2.4041	nas13-like-7	-	6.31661e-28	2.91841	1.42e-49	183
TRINITY_DN7743_c1_g1	NA	NA	NA	9.71084e-28	16.8399	NA	NA
TRINITY_DN1396_c0_g1	NV2.3175	sc24c-like	-	1.07781e-27	4.01448	0	1152
TRINITY_DN17227_c0_g1	NV2.23135	iqga1-like	-	1.25861e-27	2.51394	0	1870
TRINITY_DN4770_c0_g2	NV2.22155	tll1-like-1	-	1.28995e-27	0.115582	0	1306
TRINITY_DN4673_c0_g1	NV2.4078	t151a-like-1	-	1.35135e-27	8.84876	1.8e-102	358
TRINITY_DN3631_c0_g2	NA	NA	NA	1.35592e-27	0.072831	NA	NA
TRINITY_DN5021_c0_g1	NV2.1215	mia40-like-1	-	1.36416e-27	4.07205	1.95e-42	155
TRINITY_DN7745_c0_g1	NV2.24307	pdi-like	-	1.36814e-27	0.0340926	5.35e-28	126
TRINITY_DN2591_c0_g1	NA	NA	NA	1.47395e-27	11.9976	NA	NA
TRINITY_DN7561_c0_g1	NV2.15546	ampn-like	-	1.56302e-27	0.101517	1.76e-178	591
TRINITY_DN10389_c0_g1	NV2.20475	mmp17-like	-	1.59635e-27	0.146982	5.65e-52	191
TRINITY_DN34874_c0_g1	NV2.4066	cadn-like-2	-	1.65984e-27	0.197938	2.38e-67	239
TRINITY_DN267_c1_g1	NA	NA	NA	1.89708e-27	38.4146	NA	NA
TRINITY_DN10360_c0_g1	NV2.7200	tmc7-like-1	-	1.90241e-27	0.0737325	1.66e-25	117
TRINITY_DN2203_c0_g1	NV2.14854	nek1-like-1	-	2.15189e-27	4.15696	3.61e-120	398
TRINITY_DN504_c1_g1	NV2.14319	dtnb-like	-	2.15937e-27	2.58522	5.16e-173	558
TRINITY_DN45613_c0_g1	NV2.2724	nv2.2724	-	2.43023e-27	0.0762351	3.67e-36	143
TRINITY_DN14857_c0_g1	NV2.16825	nv2.16825	-	2.58481e-27	0.250468	5.87e-12	64
TRINITY_DN1969_c0_g1	NV2.10120	copb-like	-	3.2788e-27	2.60679	0	1113
TRINITY_DN8629_c0_g1	NV2.8714	acha7-like-14	-	3.48294e-27	4.26774	6.82e-68	244
TRINITY_DN2284_c0_g2	NA	NA	NA	4.25437e-27	10.7398	NA	NA
TRINITY_DN298_c0_g1	NV2.11011	pri1-like	-	4.45886e-27	8.86586	4.68e-160	511
TRINITY_DN32147_c0_g1	NV2.20458	kif3a-like-1	-	4.63348e-27	0.0912361	7.6e-114	406
TRINITY_DN4011_c0_g1	NV2.12024	dickkopf-like	dickopf	5.13195e-27	0.275173	3.63e-32	128
TRINITY_DN12219_c0_g1	NV2.15000	nv2.15000	-	5.5021e-27	5.74668	1.09e-29	123
TRINITY_DN8149_c0_g1	NV2.931	p4htm-like-10	-	6.15724e-27	0.0446623	1.37e-107	368
TRINITY_DN1786_c0_g1	NV2.10151	nv2.10151	-	7.95787e-27	0.107006	3.24e-60	215
TRINITY_DN1900_c0_g3	NV2.792	arf4-like	-	9.09159e-27	3.36682	8.49e-95	307
TRINITY_DN1126_c0_g2	NV2.21411	co4a2-like	hypothetical protein	9.30213e-27	0.174142	0	1170
TRINITY_DN3986_c0_g1	NV2.22259	copd-like	-	9.99141e-27	2.5712	3.3e-214	670
TRINITY_DN6047_c0_g1	NV2.18597	trim2-like-3	-	1.04111e-26	0.0523308	1.13e-277	868
TRINITY_DN5657_c0_g1	NV2.10834	nusap-like	-	1.11114e-26	0.0931518	2.21e-06	53
TRINITY_DN4858_c0_g1	NV2.20673	ppm1b-like	-	1.26052e-26	2.56854	1.84e-107	359
TRINITY_DN11812_c1_g2	NV2.12203	gors2-like	-	1.37299e-26	3.00474	2.91e-115	377
TRINITY_DN5878_c0_g1	NV2.19469	calm-like-11	-	1.40802e-26	0.126445	5.55e-05	47
TRINITY_DN2366_c0_g1	NV2.1901	dpoe4-like	-	1.42817e-26	4.66064	1.62e-25	105
TRINITY_DN668_c0_g1	NV2.13673	ikkb-like	-	1.42817e-26	3.57108	1.83e-104	362
TRINITY_DN449_c0_g1	NV2.23264	groucho2	-	1.50964e-26	0.351997	4.47e-305	951
TRINITY_DN794_c0_g2	NV2.346	ror2-like-3	-	1.65561e-26	0.0929687	6.77e-17	89
TRINITY_DN6864_c0_g1	NV2.8728	mppd1-like	-	1.92183e-26	3.98097	2.35e-68	238
TRINITY_DN5578_c0_g2	NV2.3014	dhrsx-like	-	2.20752e-26	12.0793	3.52e-05	51
TRINITY_DN5914_c1_g1	NV2.4067	vwde-like-5	-	2.47727e-26	0.145898	4.46e-151	535
TRINITY_DN2744_c0_g4	NV2.1144	stk11-like	-	2.60942e-26	3.35323	2.86e-137	442
TRINITY_DN2490_c0_g1	NV2.8517	so4a1-like-6	-	2.61177e-26	0.289367	6.28e-154	505
TRINITY_DN3740_c0_g1	NV2.8096	tsear-like	-	2.80282e-26	0.268702	5.1e-73	259
TRINITY_DN8616_c0_g2	NV2.23669	nep11	-	2.98052e-26	3.44332	1.99e-85	282
TRINITY_DN3486_c0_g4	NV2.21128	eif1a-like	-	3.38182e-26	5.01628	3.92e-12	68
TRINITY_DN5764_c0_g1	NV2.17833	sting-like-1	-	3.4463e-26	7.57824	1.32e-55	201
TRINITY_DN13028_c0_g1	NV2.23572	octb2-like-5	-	3.66255e-26	0.120776	1.02e-19	97
TRINITY_DN737_c0_g1	NV2.16880	mmp14-like	-	3.75417e-26	0.271649	2.63e-19	93
TRINITY_DN4724_c0_g1	NV2.5855	trib2-like	-	3.78127e-26	3.887	1.57e-116	380
TRINITY_DN3210_c0_g1	NV2.11093	tcf21-like	-	3.85342e-26	0.189679	7.04e-16	80
TRINITY_DN1288_c0_g1	NV2.22930	fbn2-like-2	-	4.00555e-26	0.299337	2.11e-278	920
TRINITY_DN10017_c0_g1	NA	NA	NA	4.15777e-26	0.0333408	NA	NA
TRINITY_DN5139_c0_g1	NV2.3074	amt3-like-5	ammonia transporter	4.7649e-26	0.138549	2.22e-166	532
TRINITY_DN5519_c0_g1	NV2.18118	si12b-like	-	4.7649e-26	4.49906	2.55e-17	79
TRINITY_DN28_c1_g1	NA	NA	NA	4.92708e-26	5.10512	NA	NA
TRINITY_DN5221_c0_g1	NV2.17826	pry1-like	-	5.12018e-26	0.214658	2.53e-41	166
TRINITY_DN2235_c0_g1	NV2.21131	gna1-like	-	5.22041e-26	4.70605	5.73e-59	205
TRINITY_DN46035_c0_g1	NV2.15107	syfb-like	-	5.34629e-26	3.51531	2.81e-264	820
TRINITY_DN26753_c0_g3	NV2.24436	shlb1-like	-	5.56042e-26	3.00591	1.81e-104	344
TRINITY_DN5716_c0_g1	NV2.13415	selk-like	-	5.81714e-26	4.30904	1.05e-26	107
TRINITY_DN90769_c0_g1	NV2.16469	acea-like	-	6.39841e-26	3.76294	9.08e-205	638
TRINITY_DN6098_c0_g1	NV2.18173	nucb2-like	-	7.09987e-26	2.51447	9.44e-94	317
TRINITY_DN4826_c6_g1	NV2.9724	ts101-like	-	7.20545e-26	3.00222	4.48e-103	346
TRINITY_DN1329_c0_g1	NV2.2580	ube2a-like	-	1.00377e-25	3.5912	7.55e-87	285
TRINITY_DN8501_c0_g1	NV2.12328	nv2.12328	-	1.05536e-25	0.199256	8.99e-08	55
TRINITY_DN2488_c0_g1	NV2.25583	traf3-like-5	-	1.06447e-25	8.09098	1.06e-78	278
TRINITY_DN69134_c0_g1	NA	NA	NA	1.09958e-25	6.23959	NA	NA
TRINITY_DN5354_c0_g1	NV2.12641	fbx11-like	-	1.10085e-25	0.155538	3.78e-303	943
TRINITY_DN1334_c0_g1	NA	NA	NA	1.1252e-25	0.202598	NA	NA
TRINITY_DN2742_c0_g1	NV2.3098	ece2-like-3	-	1.14032e-25	0.143712	1.12e-269	845
TRINITY_DN7640_c0_g1	NV2.3395	nv2.3395	-	1.28522e-25	23.2599	5.48e-09	59
TRINITY_DN26463_c0_g4	NV2.18973	fucl-like-5	-	1.35865e-25	10.622	0.000187	40
TRINITY_DN123_c1_g2	NV2.2990	gnpi1-like	-	1.57281e-25	3.32144	4.87e-138	438
TRINITY_DN1149_c0_g1	NV2.5169	coma-like	-	1.71598e-25	0.199503	2.77e-29	118
TRINITY_DN5120_c0_g1	NV2.17808	klkb1-like-1	-	1.86771e-25	0.311938	3.89e-109	359
TRINITY_DN1694_c0_g1	NV2.4683	cntp4-like-3	-	1.90466e-25	0.234398	5.79e-103	368
TRINITY_DN5141_c0_g1	NV2.986	patched	patched	1.97152e-25	0.204839	4.15e-256	832
TRINITY_DN4411_c0_g1	NA	NA	NA	2.30873e-25	0.146892	NA	NA
TRINITY_DN700_c0_g1	NA	NA	NA	2.54191e-25	119.672	NA	NA
TRINITY_DN6776_c0_g1	NA	NA	NA	2.69218e-25	0.0477673	NA	NA
TRINITY_DN7416_c0_g1	NA	NA	NA	2.77284e-25	0.0439258	NA	NA
TRINITY_DN3056_c0_g1	NV2.20872	nald2-like-2	-	3.19705e-25	0.155858	1.15e-155	512
TRINITY_DN3412_c0_g1	NA	NA	NA	3.38431e-25	0.0378083	NA	NA
TRINITY_DN1693_c0_g2	NA	NA	NA	4.09286e-25	4.31105	NA	NA
TRINITY_DN9038_c0_g1	NV2.1069	rhcl2-like	-	4.23593e-25	0.259553	1.2e-139	452
TRINITY_DN3248_c0_g1	NV2.3622	syic-like	-	4.78942e-25	2.75847	0	1731
TRINITY_DN1232_c1_g1	NA	NA	NA	4.79138e-25	0.0749428	NA	NA
TRINITY_DN3544_c0_g1	NV2.16297	gale-like	-	5.28963e-25	3.35953	1e-159	503
TRINITY_DN10560_c0_g2	NV2.11225	tsn31-like	-	7.11946e-25	2.75698	4.33e-65	226
TRINITY_DN3990_c0_g1	NV2.13750	ece1-like-11	-	8.21163e-25	0.295225	4.27e-145	482
TRINITY_DN471_c0_g1	NV2.16843	nv2.16843	-	8.62855e-25	0.149723	3.34e-05	47
TRINITY_DN730_c1_g1	NV2.23733	kdm8-like-7	-	9.30111e-25	2.44976	3.34e-109	370
TRINITY_DN699_c0_g1	NV2.8339	prep-like	-	1.02267e-24	2.93706	0	1160
TRINITY_DN5320_c1_g1	NV2.11802	nemp1-like	minicollagen 5	1.03901e-24	0.0613574	1.01e-17	87
TRINITY_DN6919_c0_g1	NV2.21168	sik2-like	-	1.05088e-24	4.50721	3.11e-152	504
TRINITY_DN420_c0_g2	NV2.19877	gcp60-like	-	1.06618e-24	3.60165	1.07e-100	336
TRINITY_DN4866_c0_g1	NV2.24437	odfp2-like-1	-	1.28015e-24	0.148706	1.73e-176	578
TRINITY_DN565_c12_g1	NA	NA	NA	1.29792e-24	0.124229	NA	NA
TRINITY_DN3009_c0_g1	NV2.20174	snab-like	-	1.31152e-24	3.03076	1.17e-124	400
TRINITY_DN771_c0_g1	NV2.9260	ngbr-like	-	1.33832e-24	4.15854	8.28e-35	138
TRINITY_DN53_c1_g1	NV2.10263	acha7-like-17	-	1.42372e-24	0.268366	1.94e-94	319
TRINITY_DN1739_c0_g1	NV2.13704	rab8a-like-3	-	1.4388e-24	3.34992	6.46e-56	196
TRINITY_DN3218_c0_g1	NV2.21184	uggg1-like	-	1.47031e-24	2.98496	0	1236
TRINITY_DN11825_c0_g1	NV2.12277	nv2.12277	-	1.47031e-24	0.118512	1.41e-53	211
TRINITY_DN3274_c0_g1	NV2.23913	ach10-like-1	-	1.77559e-24	0.224426	4.6e-81	283
TRINITY_DN6181_c0_g1	NV2.23723	ccnb-like	-	1.78405e-24	0.060796	4.52e-81	278
TRINITY_DN3273_c0_g1	NV2.17831	sting-like-2	-	1.89623e-24	5.94301	2.32e-16	84
TRINITY_DN2287_c0_g2	NV2.11447	dapk3-like	-	2.07851e-24	0.316786	1.11e-71	258
TRINITY_DN3929_c0_g1	NV2.668	ptprd-like-3	-	2.0945e-24	0.318719	0	1336
TRINITY_DN3481_c0_g1	NV2.7517	kctd5-like	-	2.16723e-24	3.37617	1.66e-17	89
TRINITY_DN828_c0_g1	NV2.19653	nr3ba-like-1	-	2.30283e-24	0.147026	2.99e-32	138
TRINITY_DN2389_c0_g1	NV2.738	fucl1-like	-	2.58794e-24	0.144263	6.39e-11	67
TRINITY_DN41_c0_g2	NV2.17730	bax-like	-	2.78921e-24	3.05655	1.09e-33	133
TRINITY_DN4728_c0_g1	NV2.12144	agrb3-like-2	-	2.92225e-24	0.0778172	3.26e-71	271
TRINITY_DN381_c0_g1	NV2.20910	rrbp1-like-2	-	2.988e-24	2.59924	6.92e-43	176
TRINITY_DN9877_c0_g1	NV2.10006	dkk3-like-3	dickkopf3-like 1	3.25729e-24	0.199206	4.79e-14	78
TRINITY_DN5177_c0_g1	NV2.15282	ysm6-like-6	-	3.32588e-24	50.765	2.83e-07	47
TRINITY_DN63_c0_g1	NV2.15530	cv039-like	-	4.15526e-24	3.82609	4.02e-20	87
TRINITY_DN849_c0_g1	NV2.12621	ncol1	minicollagen 1	4.16397e-24	0.0644263	1.72e-33	132
TRINITY_DN2701_c0_g1	NV2.7301	npl4-like	-	4.41312e-24	3.01574	8.15e-221	694
TRINITY_DN1791_c0_g1	NV2.7965	nv2.7965	-	4.6858e-24	3.85718	1.58e-10	68
TRINITY_DN178_c0_g1	NV2.206	plch2-like-1	-	4.6949e-24	4.14341	9.44e-223	709
TRINITY_DN7586_c0_g1	NV2.22534	rtbs-like-9	-	4.83959e-24	14.2687	2.21e-18	87
TRINITY_DN9812_c0_g1	NA	NA	NA	5.11623e-24	3.36252	NA	NA
TRINITY_DN24825_c0_g1	NV2.2960	rtxe-like-18	-	5.17662e-24	9.64439	6.92e-07	51
TRINITY_DN4554_c0_g1	NV2.13250	gr101-like-6	-	5.22814e-24	0.239792	1.98e-10	68
TRINITY_DN6292_c0_g1	NV2.18183	gbrb2-like-2	-	5.90948e-24	0.0841696	2.09e-63	227
TRINITY_DN258_c0_g1	NV2.13485	pde9a-like	-	5.90948e-24	3.04599	3.24e-187	595
TRINITY_DN4520_c0_g1	NV2.12104	co1a2-like-1	-	5.9652e-24	0.214148	1.15e-234	774
TRINITY_DN852_c0_g2	NV2.20509	rnf8-like	-	7.96448e-24	0.324004	2.56e-95	329
TRINITY_DN6676_c0_g1	NV2.3950	mapk2-like	-	8.09781e-24	2.72097	7.72e-158	499
TRINITY_DN1064_c0_g1	NV2.8949	ma1a2-like	-	8.51269e-24	2.54934	6.59e-223	706
TRINITY_DN9731_c0_g1	NV2.20708	nv2.20708	-	9.1337e-24	0.31483	2.15e-21	99
TRINITY_DN4121_c0_g1	NV2.5543	gbf1-like	-	1.24189e-23	2.78315	0	1726
TRINITY_DN757_c0_g1	NV2.8464	runx	Runx	1.26537e-23	0.305161	2.89e-87	299
TRINITY_DN9076_c0_g1	NV2.254	mtap-like	-	1.42231e-23	3.00709	1.98e-96	317
TRINITY_DN55_c0_g1	NA	NA	NA	1.62608e-23	4.6909	NA	NA
TRINITY_DN7953_c0_g1	NV2.4704	cntp1-like-2	-	1.66067e-23	0.189876	6.02e-107	372
TRINITY_DN794_c0_g1	NV2.17938	spdef-like	SAM pointed domain-containing ets transcription factor-like protein	1.82869e-23	3.06635	4.03e-26	118
TRINITY_DN1333_c1_g1	NV2.6566	gria4-like	-	2.08161e-23	0.216781	3.59e-110	382
TRINITY_DN4607_c0_g1	NV2.10304	gbrb3-like	-	2.1759e-23	0.190982	1.09e-80	282
TRINITY_DN259_c0_g1	NA	NA	NA	2.81217e-23	0.14266	NA	NA
TRINITY_DN8954_c0_g1	NA	NA	NA	2.8284e-23	6.74285	NA	NA
TRINITY_DN5053_c0_g1	NV2.20182	nv2.20182	-	3.29449e-23	0.0697854	1.87e-66	226
TRINITY_DN10931_c0_g1	NV2.8343	gopc-like	-	3.56604e-23	3.47038	7.26e-42	157
TRINITY_DN5728_c0_g1	NV2.6786	pax2a-like	PaxA	3.66208e-23	0.179587	1.83e-84	298
TRINITY_DN6587_c0_g1	NV2.949	klh20-like-8	-	3.94001e-23	0.0859594	5.11e-205	647
TRINITY_DN3215_c0_g1	NV2.14898	gfpt1-like	-	4.51363e-23	4.65403	5.54e-145	462
TRINITY_DN5651_c0_g1	NV2.2481	ccna-like	-	4.53648e-23	0.150819	4.61e-126	412
TRINITY_DN8358_c0_g1	NV2.5400	auraa-like	-	4.89732e-23	0.159748	2.74e-139	447
TRINITY_DN6094_c0_g2	NV2.9511	mrc2-like	-	5.53077e-23	0.0880445	4.11e-16	87
TRINITY_DN13851_c0_g1	NV2.25092	prdl-d	Rx1	5.63363e-23	0.164012	1.54e-09	65
TRINITY_DN2211_c0_g1	NV2.10276	ei2be-like	-	5.87536e-23	3.42642	1.96e-214	680
TRINITY_DN2035_c0_g2	NV2.4191	celr2-like	-	6.46711e-23	0.154007	5.19e-38	160
TRINITY_DN2822_c0_g1	NV2.5965	zc12d-like	-	6.6925e-23	3.42242	7.2e-92	321
TRINITY_DN3456_c0_g2	NV2.4178	vps4b-like-1	-	6.6926e-23	2.52563	7.21e-210	654
TRINITY_DN7422_c0_g1	NA	NA	NA	6.73191e-23	0.02813	NA	NA
TRINITY_DN5505_c0_g1	NV2.13340	scub2-like	-	6.75272e-23	0.115749	4.79e-11	66
TRINITY_DN4564_c0_g1	NV2.17808	klkb1-like-1	-	6.82163e-23	0.277831	2.67e-66	234
TRINITY_DN3917_c0_g1	NV2.12760	aamp-like-1	-	7.02344e-23	3.50672	1.47e-96	325
TRINITY_DN1634_c0_g1	NV2.19522	thum3-like-1	-	7.26007e-23	2.51615	3.38e-31	127
TRINITY_DN5048_c0_g1	NV2.23364	anr49-like-2	-	7.48515e-23	4.2612	5.61e-17	84
TRINITY_DN138_c0_g1	NA	NA	NA	7.85951e-23	3.69444	NA	NA
TRINITY_DN10943_c0_g1	NV2.10151	nv2.10151	-	8.01129e-23	0.0499882	1.16e-101	349
TRINITY_DN1715_c1_g1	NA	NA	NA	8.11185e-23	175.651	NA	NA
TRINITY_DN4961_c0_g1	NV2.23839	nckx5-like-1	-	8.43689e-23	0.305977	1.55e-72	263
TRINITY_DN814_c0_g2	NV2.18099	spy2-like	sprouty	8.75553e-23	0.218108	6.55e-15	78
TRINITY_DN1875_c0_g1	NV2.4237	octl-like-4	-	9.83299e-23	0.230268	1.12e-114	382
TRINITY_DN93_c0_g1	NV2.17777	tmed4-like	-	1.04428e-22	3.22175	7.14e-22	98
TRINITY_DN279_c0_g1	NV2.20475	mmp17-like	-	1.05559e-22	5.76479	7.65e-98	333
TRINITY_DN7644_c0_g1	NV2.16731	prod-like	-	1.16745e-22	0.317523	8.63e-69	246
TRINITY_DN1331_c0_g1	NV2.23887	scape-like	-	1.20624e-22	2.73778	1.56e-252	827
TRINITY_DN9659_c0_g2	NV2.12289	s23a2-like-2	-	1.30624e-22	0.264926	1.09e-206	656
TRINITY_DN2222_c0_g1	NV2.19226	wdr54-like	-	1.33205e-22	3.29312	6.33e-111	364
TRINITY_DN4532_c0_g1	NV2.4890	msra-like-1	-	1.73118e-22	2.72799	2.73e-62	214
TRINITY_DN3439_c0_g1	NV2.75	agrl3-like-6	-	2.00088e-22	0.36292	2.78e-137	485
TRINITY_DN1158_c0_g2	NA	NA	NA	2.13107e-22	7.379	NA	NA
TRINITY_DN2039_c0_g1	NA	NA	NA	2.14899e-22	5.11246	NA	NA
TRINITY_DN6744_c0_g1	NV2.23195	lox5-like-2	-	2.25108e-22	0.164341	1.13e-156	514
TRINITY_DN2424_c1_g1	NA	NA	NA	2.4343e-22	0.0788606	NA	NA
TRINITY_DN7796_c0_g1	NV2.4137	chm1a-like	-	2.43694e-22	3.44632	2.26e-82	273
TRINITY_DN4781_c0_g1	NA	NA	NA	2.67351e-22	0.0425823	NA	NA
TRINITY_DN2920_c0_g1	NV2.14203	zn836-like	-	2.80095e-22	0.244601	3.31e-32	142
TRINITY_DN139_c0_g1	NV2.16338	co6a5-like-1	-	2.89611e-22	0.0359459	1.79e-23	113
TRINITY_DN3280_c1_g1	NA	NA	NA	2.99475e-22	0.125795	NA	NA
TRINITY_DN8917_c0_g1	NV2.16142	vps29-like	-	3.03437e-22	2.91915	5.63e-105	336
TRINITY_DN8864_c0_g1	NV2.19473	lrrk2-like	-	3.03621e-22	3.00776	5.92e-285	945
TRINITY_DN16250_c0_g2	NV2.14232	pxyp1-like	-	3.43752e-22	3.76087	1.14e-35	147
TRINITY_DN397_c0_g1	NV2.9914	ats3-like	-	3.54352e-22	0.2891	2.72e-163	550
TRINITY_DN4483_c0_g2	NV2.2003	glna2-like	-	3.67187e-22	2.70215	2.43e-129	417
TRINITY_DN8008_c0_g1	NV2.16145	tm9s4-like	-	3.9058e-22	2.83437	4.46e-253	789
TRINITY_DN3068_c0_g1	NA	NA	NA	3.92359e-22	0.0975572	NA	NA
TRINITY_DN2304_c0_g1	NV2.21411	co4a2-like	hypothetical protein	4.35783e-22	0.204865	1.91e-218	757
TRINITY_DN335_c0_g1	NV2.25092	prdl-d	Rx1	5.06767e-22	0.26549	1.33e-25	106
TRINITY_DN2205_c0_g1	NV2.5269	nrf6-like-2	-	5.98226e-22	3.02544	8.72e-137	457
TRINITY_DN12295_c1_g1	NA	NA	NA	6.45362e-22	12.1329	NA	NA
TRINITY_DN979_c0_g1	NA	NA	NA	7.38869e-22	3.27403	NA	NA
TRINITY_DN453_c0_g1	NV2.12166	kcnf1-like	-	7.39421e-22	0.244583	1.15e-74	273
TRINITY_DN3650_c0_g1	NV2.14393	uap1-like	-	8.1295e-22	2.80427	8.4e-182	576
TRINITY_DN324_c0_g1	NV2.20878	arf-like	-	8.64214e-22	23.3593	3.12e-68	232
TRINITY_DN9978_c0_g1	NV2.24038	yrar-like	-	9.16056e-22	2.96526	9.01e-44	168
TRINITY_DN3177_c0_g1	NA	NA	NA	9.25653e-22	2.9804	NA	NA
TRINITY_DN8213_c0_g2	NV2.6019	nas13-like	-	1.02553e-21	0.043536	8.35e-137	457
TRINITY_DN527_c2_g1	NV2.3459	clpb-like	-	1.07352e-21	3.1059	4.59e-218	687
TRINITY_DN907_c2_g1	NA	NA	NA	1.0919e-21	5.48621	NA	NA
TRINITY_DN3100_c0_g1	NV2.20850	pkhh2-like	-	1.56869e-21	3.62292	1.87e-223	732
TRINITY_DN9622_c0_g1	NV2.17022	mlrp1-like-14	-	1.57649e-21	13.3044	9.84e-120	427
TRINITY_DN3467_c0_g1	NV2.11790	ki26a-like	-	1.63004e-21	0.258284	3.93e-137	482
TRINITY_DN68280_c0_g1	NV2.12094	rtjk-like-24	-	1.64392e-21	68.0073	5.7e-13	65
TRINITY_DN6152_c0_g1	NA	NA	NA	1.72309e-21	0.0178139	NA	NA
TRINITY_DN109_c0_g1	NV2.10365	arfg2-like	-	2.24379e-21	2.49339	8.35e-126	414
TRINITY_DN3181_c1_g1	NV2.20231	syt16-like	-	2.40528e-21	0.0766593	5.82e-36	145
TRINITY_DN31025_c0_g3	NA	NA	NA	2.43891e-21	4.15065	NA	NA
TRINITY_DN12928_c0_g4	NV2.11210	bi1-like	-	2.48098e-21	2.82325	2.83e-103	335
TRINITY_DN658_c0_g1	NV2.955	p85a-like	-	2.48386e-21	2.95636	2.85e-139	471
TRINITY_DN3453_c0_g1	NV2.12228	tll1-like-9	-	2.59132e-21	0.280647	1.26e-93	345
TRINITY_DN4611_c0_g1	NV2.952	cp17a-like-11	-	2.71395e-21	0.253708	4.66e-136	443
TRINITY_DN1611_c0_g1	NA	NA	NA	3.0359e-21	2.55714	NA	NA
TRINITY_DN5320_c2_g1	NA	NA	NA	3.2504e-21	0.0348976	NA	NA
TRINITY_DN259_c0_g2	NA	NA	NA	3.38108e-21	0.0937286	NA	NA
TRINITY_DN1525_c0_g1	NV2.11812	chmp5-like	-	3.40216e-21	2.84521	3.53e-58	205
TRINITY_DN7248_c0_g1	NV2.13500	nv2.13500	-	3.57798e-21	0.00295527	1.29e-177	605
TRINITY_DN5909_c0_g1	NV2.22301	dpola-like	-	3.62572e-21	0.195111	0	1406
TRINITY_DN36815_c0_g1	NV2.21558	nv2.21558	-	3.83684e-21	0.232932	1.64e-05	45
TRINITY_DN846_c2_g1	NV2.23331	astra-like	-	4.74084e-21	13.1757	3.83e-40	159
TRINITY_DN4653_c0_g1	NV2.2557	ckp2l-like	-	5.36188e-21	0.172009	5.93e-21	103
TRINITY_DN907_c1_g2	NV2.4680	gbrl2-like	-	5.99094e-21	2.40041	9.64e-69	230
TRINITY_DN6405_c0_g1	NV2.12421	gosr2-like	-	6.85578e-21	3.22357	1.62e-70	239
TRINITY_DN2094_c0_g1	NV2.3175	sc24c-like	-	6.97084e-21	2.67757	1.24e-108	381
TRINITY_DN6742_c0_g1	NV2.14411	cntp1-like	-	7.02905e-21	0.0821739	2.63e-31	128
TRINITY_DN420_c0_g1	NA	NA	NA	7.18561e-21	3.28838	NA	NA
TRINITY_DN9864_c0_g1	NV2.12012	hox6	HoxA,hox6,anthox6	8.25133e-21	0.128296	1.21e-19	93
TRINITY_DN2510_c0_g1	NV2.22052	pls1-like	-	9.47836e-21	3.54231	3.92e-127	409
TRINITY_DN4112_c0_g1	NV2.4506	cop2-like	-	1.03044e-20	0.213836	2.75e-28	114
TRINITY_DN67_c0_g1	NV2.3148	hars1-like	-	1.03153e-20	2.54458	4.82e-236	733
TRINITY_DN878_c0_g1	NV2.13635	loxh1-like-4	-	1.04829e-20	0.223985	8.25e-46	187
TRINITY_DN84_c0_g2	NV2.22171	ace-like-2	-	1.0594e-20	0.358453	3.21e-215	682
TRINITY_DN8793_c0_g1	NA	NA	NA	1.07184e-20	0.107221	NA	NA
TRINITY_DN928_c0_g1	NV2.20178	pura2-like	-	1.10257e-20	2.96365	2.56e-171	542
TRINITY_DN34355_c0_g1	NV2.16035	nas4-like-1	-	1.12895e-20	0.225157	9.44e-36	143
TRINITY_DN1954_c0_g1	NV2.12252	melc5	-	1.19032e-20	0.30381	1.05e-25	106
TRINITY_DN11941_c0_g2	NA	NA	NA	1.22606e-20	0.165658	NA	NA
TRINITY_DN508_c1_g1	NV2.15852	rnft2-like	-	1.24561e-20	3.06572	2.67e-133	432
TRINITY_DN1311_c0_g1	NV2.15451	ifeb-like	-	1.24985e-20	0.233821	3.81e-07	59
TRINITY_DN1566_c1_g1	NA	NA	NA	1.3387e-20	13.9364	NA	NA
TRINITY_DN1773_c0_g1	NA	NA	NA	1.3591e-20	4.45411	NA	NA
TRINITY_DN7666_c0_g1	NV2.16036	nas13-like-3	-	1.36065e-20	0.371022	3.19e-175	565
TRINITY_DN3931_c1_g3	NA	NA	NA	1.37161e-20	0.0648807	NA	NA
TRINITY_DN984_c0_g1	NV2.13470	fuct1-like	-	1.43475e-20	3.00314	1.69e-146	466
TRINITY_DN3531_c0_g1	NV2.15874	svop-like	-	1.5449e-20	0.21012	2.44e-26	117
TRINITY_DN2399_c0_g1	NV2.1401	sps1-like	-	1.55341e-20	2.68807	8.85e-152	481
TRINITY_DN6903_c0_g1	NV2.7153	h3-like-2	-	1.69391e-20	0.356532	1.06e-34	134
TRINITY_DN7817_c0_g2	NV2.10708	tyro-like-1	-	1.76045e-20	0.174768	2.07e-54	203
TRINITY_DN4875_c1_g1	NV2.17877	znf845	-	1.94945e-20	0.0648287	2.29e-104	338
TRINITY_DN4853_c0_g1	NV2.3300	svep1-like-29	-	2.00317e-20	0.239506	0	1636
TRINITY_DN1180_c0_g1	NV2.20475	mmp17-like	-	2.07132e-20	3.40447	9.64e-102	345
TRINITY_DN8144_c0_g1	NV2.14405	ampn-like-1	-	2.08184e-20	0.325655	2.79e-75	279
TRINITY_DN3071_c0_g1	NV2.15895	ncpr-like	-	2.08987e-20	3.01219	2.27e-273	850
TRINITY_DN6680_c0_g2	NV2.22684	nv2.22684	-	2.17054e-20	0.376501	1.39e-202	647
TRINITY_DN4938_c0_g1	NV2.1015	pol-like-17	-	2.17054e-20	207.2	1.84e-69	236
TRINITY_DN2626_c1_g1	NV2.25478	lmx	-	2.27424e-20	0.200295	2.56e-78	271
TRINITY_DN6542_c1_g1	NV2.22006	lac1-like	-	2.42165e-20	27.2471	1.3e-104	362
TRINITY_DN675_c0_g1	NV2.16969	c2d1-like	-	2.55471e-20	2.86942	3e-187	614
TRINITY_DN3379_c0_g1	NV2.16490	hm13-like-1	-	2.5868e-20	3.06679	3.14e-148	473
TRINITY_DN11698_c0_g2	NV2.4212	rab2-like	-	3.14049e-20	2.60118	1.09e-124	395
TRINITY_DN7239_c0_g1	NV2.23839	nckx5-like-1	-	3.35053e-20	0.0981656	1.61e-105	356
TRINITY_DN46_c0_g1	NV2.17903	tx261-like	-	3.63327e-20	3.72985	4.33e-42	157
TRINITY_DN6655_c0_g1	NV2.14310	fat1-like-3	-	3.63327e-20	0.27807	5.36e-87	316
TRINITY_DN3840_c0_g1	NV2.8294	trpa1-like-1	-	3.9435e-20	0.380547	1.43e-185	616
TRINITY_DN386_c4_g1	NA	NA	NA	3.98419e-20	0.222368	NA	NA
TRINITY_DN6704_c0_g2	NV2.4101	if6-like	-	4.17132e-20	3.02113	6.8e-129	411
TRINITY_DN20799_c0_g1	NV2.24195	m2gd-like-1	-	4.26121e-20	0.365321	0	1144
TRINITY_DN12409_c0_g1	NV2.15883	pae5-like-1	-	4.30879e-20	0.0849332	5.65e-75	282
TRINITY_DN4057_c0_g1	NV2.17069	mvp-like	-	4.81079e-20	2.20132	0	1286
TRINITY_DN464_c0_g1	NV2.4103	sl9a8-like	-	4.96788e-20	3.7294	2.86e-221	696
TRINITY_DN1300_c0_g1	NV2.14333	bmp1-like-1	-	5.11443e-20	0.280317	7.54e-154	501
TRINITY_DN1807_c0_g1	NV2.20939	bakor-like	-	5.45087e-20	3.30725	2.92e-43	169
TRINITY_DN57045_c0_g1	NV2.16598	mlec-like	-	5.5844e-20	3.06104	8.56e-98	320
TRINITY_DN16820_c0_g1	NV2.9892	syt7-like-2	-	6.06275e-20	8.27679	8.18e-09	62
TRINITY_DN85_c0_g4	NV2.22138	bcdo1-like-1	-	7.13988e-20	3.21178	2.08e-24	113
TRINITY_DN47530_c0_g1	NV2.23081	nv2.23081	-	7.24331e-20	0.199185	9.21e-47	187
TRINITY_DN6201_c0_g1	NV2.7082	s38aa-like	-	7.32273e-20	2.79507	3.85e-109	372
TRINITY_DN5728_c1_g3	NV2.3475	gata	Gata,GATA 1/2/3	7.5212e-20	0.197124	1.23e-20	97
TRINITY_DN1621_c0_g1	NV2.19878	mcfd2-like	-	7.80138e-20	0.164426	1.67e-40	149
TRINITY_DN7883_c0_g4	NV2.9371	tri26-like-1	-	8.1743e-20	5.19178	5.09e-13	74
TRINITY_DN170_c1_g1	NA	NA	NA	8.93501e-20	0.245727	NA	NA
TRINITY_DN2427_c0_g1	NV2.7340	xpo6-like	-	9.11448e-20	3.11372	6.44e-288	915
TRINITY_DN4448_c0_g1	NV2.25015	rab14-like	-	1.0527e-19	2.4476	1.24e-124	395
TRINITY_DN4053_c0_g1	NV2.19942	mec10-like	-	1.08132e-19	0.219691	4.19e-35	145
TRINITY_DN4509_c0_g1	NV2.17242	xbp1-like	-	1.10219e-19	2.51928	2.99e-24	107
TRINITY_DN3858_c0_g1	NV2.19046	letm1-like	-	1.1271e-19	2.94344	1.69e-145	481
TRINITY_DN6465_c0_g1	NV2.23099	homeobrain	homeobrain	1.23233e-19	0.105101	1.92e-29	125
TRINITY_DN1826_c0_g1	NV2.10931	e41l5-like	-	1.24504e-19	2.74335	4.1e-190	609
TRINITY_DN3772_c0_g1	NV2.9511	mrc2-like	-	1.27666e-19	0.0398558	2.99e-33	146
TRINITY_DN6511_c0_g1	NA	NA	NA	1.31062e-19	101.797	NA	NA
TRINITY_DN1563_c0_g1	NV2.12166	kcnf1-like	-	1.36616e-19	0.291651	3.52e-162	518
TRINITY_DN71461_c0_g1	NA	NA	NA	1.46405e-19	64.1317	NA	NA
TRINITY_DN616_c1_g2	NV2.4228	tpx2-like	-	1.50055e-19	0.136917	5.8e-89	316
TRINITY_DN3010_c0_g1	NV2.16327	pp4c-like	-	1.63791e-19	2.55646	1.16e-193	599
TRINITY_DN2309_c0_g1	NV2.5810	nv2.5810	-	1.94014e-19	0.265287	2.01e-11	70
TRINITY_DN3095_c0_g1	NA	NA	NA	1.97227e-19	12.6209	NA	NA
TRINITY_DN10968_c0_g1	NV2.19983	tpmt-like	-	1.99323e-19	2.74422	6.12e-37	143
TRINITY_DN1833_c0_g2	NA	NA	NA	2.05997e-19	0.120563	NA	NA
TRINITY_DN2857_c0_g1	NA	NA	NA	2.09024e-19	0.0450368	NA	NA
TRINITY_DN4054_c0_g1	NA	NA	NA	2.09907e-19	4.52887	NA	NA
TRINITY_DN10614_c0_g1	NV2.3925	rn121-like	-	2.23371e-19	3.5679	7.32e-150	474
TRINITY_DN223_c0_g1	NV2.16311	mare1-like	-	2.32182e-19	2.34172	8.69e-92	304
TRINITY_DN504_c0_g1	NA	NA	NA	2.33338e-19	3.53264	NA	NA
TRINITY_DN7009_c0_g1	NV2.8985	ub2j1-like	-	2.38497e-19	3.17453	4.76e-85	287
TRINITY_DN5032_c0_g1	NV2.6485	b3ga3-like	-	2.40008e-19	0.0993907	1.1e-90	305
TRINITY_DN585_c0_g1	NA	NA	NA	2.48429e-19	2.84426	NA	NA
TRINITY_DN6199_c0_g1	NV2.24213	amrp-like	-	2.55239e-19	3.03745	2.39e-38	150
TRINITY_DN3018_c0_g1	NV2.7991	axin1-like	axin1-like protein	2.69979e-19	0.342756	3.95e-51	200
TRINITY_DN5015_c0_g1	NA	NA	NA	2.73991e-19	0.0498988	NA	NA
TRINITY_DN4832_c0_g1	NV2.2801	gapr1-like-37	-	2.87366e-19	0.220511	3.84e-59	231
TRINITY_DN1977_c0_g1	NV2.12183	muc1-like-2	-	3.04573e-19	0.316553	2.7e-24	114
TRINITY_DN2410_c0_g1	NA	NA	NA	3.2012e-19	0.289902	NA	NA
TRINITY_DN80325_c0_g1	NV2.10100	nk2r-like-1	-	3.25836e-19	5.94306	4.72e-18	91
TRINITY_DN4229_c0_g1	NV2.388	svil-like-1	-	3.29713e-19	0.308981	4.63e-208	673
TRINITY_DN5154_c0_g1	NV2.8024	myhc-st	myhc-st	3.33508e-19	0.273087	6.08e-103	361
TRINITY_DN4589_c0_g1	NV2.12692	lfg1-like	-	3.39343e-19	2.57451	7.66e-40	152
TRINITY_DN390_c0_g1	NV2.16740	ulk2-like	-	3.41159e-19	2.91145	6.38e-147	496
TRINITY_DN3141_c1_g1	NA	NA	NA	3.58262e-19	0.0146637	NA	NA
TRINITY_DN3967_c0_g1	NV2.273	tmm43-like	-	3.58481e-19	2.55665	2.35e-136	440
TRINITY_DN16345_c0_g1	NV2.4504	wdr88-like	-	3.62835e-19	0.288259	5.17e-127	413
TRINITY_DN2393_c0_g1	NV2.507	lipr1-like-1	-	3.8701e-19	0.225901	1.77e-104	350
TRINITY_DN7743_c0_g1	NA	NA	NA	3.94217e-19	3.48094	NA	NA
TRINITY_DN2285_c0_g1	NV2.20312	gnmt-like	-	3.96671e-19	0.362671	6.63e-123	395
TRINITY_DN1345_c0_g1	NV2.5624	agrd1-like-7	-	4.02219e-19	3.49743	2.52e-68	247
TRINITY_DN6032_c1_g1	NV2.17396	krbba-like	-	4.02528e-19	0.0578486	2.9e-44	180
TRINITY_DN6821_c0_g2	NV2.12410	catip-like	-	4.04339e-19	2.82481	3.26e-93	312
TRINITY_DN8292_c0_g2	NV2.22534	rtbs-like-9	-	4.37617e-19	4.41634	1.43e-95	326
TRINITY_DN2037_c0_g2	NV2.18428	notc2-like-2	-	4.44241e-19	0.288173	4.2e-11	66
TRINITY_DN2588_c0_g1	NV2.8354	mpri-like	-	4.69454e-19	3.31304	0	1141
TRINITY_DN2779_c1_g1	NV2.4829	trfm-like	-	4.84922e-19	2.5088	6.09e-42	170
TRINITY_DN8472_c0_g1	NA	NA	NA	5.12949e-19	0.145148	NA	NA
TRINITY_DN356_c0_g1	NV2.892	ror1-like-2	nvror	5.20443e-19	0.418037	2.38e-123	423
TRINITY_DN2875_c0_g1	NV2.952	cp17a-like-11	-	5.4391e-19	0.268449	7.52e-111	370
TRINITY_DN417_c0_g1	NV2.7838	dhe3-like	-	5.5798e-19	2.93416	2e-200	627
TRINITY_DN7440_c0_g1	NV2.25216	ro60-like	-	5.60328e-19	3.92753	1.62e-150	491
TRINITY_DN17605_c0_g1	NV2.5141	nas6-like	-	5.9734e-19	0.243937	2.03e-126	431
TRINITY_DN3705_c0_g1	NV2.6572	selo-like-1	-	6.00455e-19	0.18666	4.6e-92	329
TRINITY_DN5932_c0_g1	NA	NA	NA	6.22391e-19	0.329794	NA	NA
TRINITY_DN4188_c0_g1	NA	NA	NA	6.25325e-19	0.232867	NA	NA
TRINITY_DN9285_c0_g1	NV2.15508	mtfr1-like	-	6.44844e-19	0.0358103	9.25e-25	112
TRINITY_DN4398_c0_g1	NV2.5978	s22ai-like	-	6.75348e-19	2.55448	2.64e-147	473
TRINITY_DN628_c0_g1	NV2.14938	mlp3a-like	-	6.7965e-19	2.54436	5.21e-48	169
TRINITY_DN291_c0_g1	NV2.25616	syvc-like	-	6.83909e-19	2.33011	0	1442
TRINITY_DN2037_c0_g1	NV2.8632	nv2.8632	-	6.92414e-19	0.324477	6.27e-16	81
TRINITY_DN16164_c0_g1	NV2.13340	scub2-like	-	7.2803e-19	0.0708856	7.35e-09	64
TRINITY_DN7326_c0_g1	NV2.20322	mmp9-like-4	-	7.31052e-19	0.0666127	4.1e-09	64
TRINITY_DN2681_c0_g1	NA	NA	NA	7.35778e-19	0.162481	NA	NA
TRINITY_DN24763_c0_g1	NV2.11523	tba3-like-3	-	8.21244e-19	0.371271	1.47e-297	907
TRINITY_DN6424_c0_g1	NV2.1613	ep15r-like	-	8.26073e-19	2.75951	2.53e-19	96
TRINITY_DN584_c0_g1	NV2.6225	stam1-like	-	8.80658e-19	2.45518	5.06e-107	360
TRINITY_DN3348_c0_g1	NV2.825	pzrn3-like	-	8.86268e-19	0.289624	9.99e-62	236
TRINITY_DN450_c0_g1	NV2.10544	bcap-like	-	9.1009e-19	2.7131	8.08e-25	110
TRINITY_DN4636_c0_g1	NV2.22006	lac1-like	-	9.54011e-19	0.112814	1.05e-104	362
TRINITY_DN328_c0_g1	NV2.9622	ppp6-like	-	9.6542e-19	2.83974	1.74e-150	475
TRINITY_DN34237_c0_g1	NA	NA	NA	9.94717e-19	0.317771	NA	NA
TRINITY_DN1714_c0_g1	NV2.13994	nas15-like-7	-	1.11586e-18	4.5164	2.38e-24	108
TRINITY_DN1016_c0_g1	NV2.11196	pmgt1-like	-	1.13178e-18	2.73231	4.27e-238	748
TRINITY_DN1080_c0_g1	NV2.3030	fbn2-like-6	-	1.32789e-18	0.305897	0	1759
TRINITY_DN4430_c3_g1	NV2.11562	cg057-like-2	-	1.36186e-18	0.0975466	0.000154	46
TRINITY_DN4013_c0_g1	NV2.9074	syf2-like	-	1.37826e-18	2.77923	3.56e-80	269
TRINITY_DN3085_c0_g1	NV2.10976	ofut2-like	-	1.38018e-18	3.86719	2.21e-152	487
TRINITY_DN704_c0_g1	NV2.20475	mmp17-like	-	1.56282e-18	0.31721	5.52e-22	106
TRINITY_DN7928_c0_g2	NA	NA	NA	1.5745e-18	0.368555	NA	NA
TRINITY_DN6653_c0_g1	NV2.3220	glra1-like-3	-	1.59123e-18	0.133923	1.02e-60	224
TRINITY_DN360_c8_g1	NV2.22431	pao1-like-2	-	1.653e-18	0.242068	1.6e-94	323
TRINITY_DN1887_c0_g1	NV2.16386	traf4-like-1	-	1.653e-18	0.234466	1.36e-188	597
TRINITY_DN7909_c1_g1	NV2.15922	nos1-like	-	1.7636e-18	0.303697	8.47e-223	711
TRINITY_DN975_c1_g1	NA	NA	NA	1.87644e-18	0.255156	NA	NA
TRINITY_DN7451_c0_g1	NV2.18092	fgf8b-like	fibroblast growth factor 8B	2.1013e-18	0.179406	7.1e-16	81
TRINITY_DN7388_c0_g2	NV2.6095	rab32-like	-	2.15569e-18	2.56124	4.13e-98	318
TRINITY_DN2171_c0_g1	NV2.15870	pxdn-like-3	peroxidasin	2.18732e-18	0.303106	0	1360
TRINITY_DN1605_c0_g1	NV2.9826	nv2.9826	-	2.3e-18	3.32624	1.84e-115	381
TRINITY_DN6008_c0_g1	NV2.22075	gcp2-like-1	-	2.32605e-18	2.48179	0	1042
TRINITY_DN47538_c0_g1	NV2.13368	mep1b-like	-	2.33964e-18	0.206417	1.23e-117	389
TRINITY_DN6575_c0_g1	NA	NA	NA	2.36969e-18	0.0573913	NA	NA
TRINITY_DN7153_c0_g1	NV2.3336	arsj-like-1	-	2.51875e-18	0.10268	4.79e-145	478
TRINITY_DN236_c1_g1	NA	NA	NA	2.61259e-18	0.284574	NA	NA
TRINITY_DN8300_c1_g2	NV2.20868	brox-like	-	3.24885e-18	2.52497	1.32e-139	449
TRINITY_DN4357_c0_g1	NV2.16432	ncah-like	-	3.3095e-18	0.296045	9.6e-64	218
TRINITY_DN2111_c3_g1	NV2.2886	ocad1-like	-	3.45428e-18	3.05743	4.78e-23	103
TRINITY_DN15883_c0_g1	NV2.17768	kcna2-like-3	-	3.60149e-18	0.175032	4.39e-135	437
TRINITY_DN13479_c0_g1	NV2.2533	nv2.2533	-	3.99018e-18	0.0283952	9.65e-30	121
TRINITY_DN1309_c0_g1	NV2.3727	ubn1-like	-	4.00005e-18	0.396823	1.28e-97	353
TRINITY_DN5100_c0_g1	NA	NA	NA	4.06486e-18	2.64933	NA	NA
TRINITY_DN9577_c0_g1	NV2.20815	nv2.20815	-	4.31541e-18	3.03021	2.64e-89	297
TRINITY_DN8740_c0_g1	NV2.24127	myorg-like	-	4.55467e-18	4.33081	2.51e-146	484
TRINITY_DN4896_c0_g1	NV2.1305	nv2.1305	-	4.57343e-18	0.313481	6.19e-64	223
TRINITY_DN5876_c0_g1	NA	NA	NA	5.02622e-18	0.112658	NA	NA
TRINITY_DN2959_c0_g3	NV2.4461	bat1-like	-	5.03711e-18	0.372748	2.64e-78	276
TRINITY_DN65_c0_g1	NV2.23229	mcpi-like-1	-	5.04425e-18	2.61302	5.9e-38	148
TRINITY_DN2471_c0_g1	NV2.1300	mfd4a-like-1	-	5.34166e-18	0.260562	7e-100	341
TRINITY_DN3889_c0_g2	NV2.3590	tm9s3-like	-	5.3952e-18	2.33953	1.77e-302	929
TRINITY_DN1308_c0_g4	NV2.11747	b4gt1-like-1	-	5.45788e-18	4.31084	1.9e-70	250
TRINITY_DN3727_c0_g1	NV2.19455	arel1-like	-	5.58997e-18	2.75521	5.4e-157	527
TRINITY_DN4553_c0_g1	NV2.12226	nv2.12226	-	6.27961e-18	0.155407	3.72e-08	54
TRINITY_DN43_c3_g1	NV2.21053	chst1-like	-	6.43434e-18	0.0890832	1.05e-133	434
TRINITY_DN7584_c0_g1	NV2.21647	dpoe1-like	-	6.47194e-18	0.239992	0	2740
TRINITY_DN5465_c0_g1	NV2.20375	ganab-like	-	6.77271e-18	2.17755	1.64e-160	535
TRINITY_DN118_c0_g2	NV2.4506	cop2-like	-	7.15082e-18	0.243212	6.35e-23	100
TRINITY_DN4813_c0_g1	NV2.18346	lbp-like	-	7.39676e-18	2.42511	2.72e-67	241
TRINITY_DN8706_c0_g1	NV2.20348	glmu-like	-	7.76044e-18	3.31016	6.89e-28	115
TRINITY_DN29337_c0_g1	NV2.18768	calm-like-14	-	8.05935e-18	0.168062	1.78e-31	124
TRINITY_DN1850_c0_g1	NV2.10974	litad-like	-	8.48394e-18	2.25844	6.45e-32	123
TRINITY_DN752_c0_g1	NV2.12498	ptprf-like-8	-	8.81128e-18	2.73194	2.25e-186	628
TRINITY_DN3542_c0_g1	NV2.2760	exd1-like	-	9.01823e-18	2.82229	1.87e-83	298
TRINITY_DN3831_c0_g1	NV2.3099	nv2.3099	-	9.06658e-18	0.121815	9.32e-18	83
TRINITY_DN5230_c0_g1	NV2.23307	ari3c-like	-	9.06658e-18	0.25538	9.28e-55	205
TRINITY_DN5623_c0_g2	NV2.16021	ggt1-like-3	-	9.06932e-18	0.317474	3.02e-195	620
TRINITY_DN144_c0_g1	NV2.7410	myhc-nm	-	9.11676e-18	2.03336	0	2207
TRINITY_DN7908_c0_g2	NV2.21883	edil3-like-10	-	9.2932e-18	0.198746	2.53e-14	79
TRINITY_DN4723_c1_g1	NV2.9469	rtjk-like-51	-	9.48817e-18	2.4569	4.55e-34	132
TRINITY_DN1003_c0_g1	NV2.3838	srbp1-like-1	-	9.49624e-18	2.25363	7.73e-50	198
TRINITY_DN10528_c0_g1	NV2.3088	nv2.3088	-	9.59296e-18	0.326963	2.81e-80	288
TRINITY_DN4808_c0_g1	NV2.14185	chordin	chordin	9.70201e-18	0.184872	1.25e-71	266
TRINITY_DN5756_c0_g1	NA	NA	NA	9.72852e-18	0.109652	NA	NA
TRINITY_DN1372_c0_g2	NA	NA	NA	1.0022e-17	9.24087	NA	NA
TRINITY_DN89_c0_g1	NV2.16593	otof-like	-	1.04232e-17	3.49445	0	1602
TRINITY_DN971_c0_g2	NV2.11345	zpp-like-16	-	1.04232e-17	0.195991	9.56e-54	199
TRINITY_DN647_c0_g2	NV2.8757	5ntd-like	-	1.058e-17	0.317221	2.51e-130	432
TRINITY_DN8631_c0_g1	NV2.1356	ptbp2-like	-	1.05879e-17	3.0224	1.42e-115	391
TRINITY_DN2365_c0_g3	NV2.2958	nwd1-like-2	-	1.16065e-17	3.43218	3.26e-289	947
TRINITY_DN47330_c0_g1	NV2.16826	nv2.16826	-	1.16145e-17	0.201658	2.14e-06	48
TRINITY_DN2777_c0_g1	NV2.11790	ki26a-like	-	1.1954e-17	0.335698	1.72e-113	402
TRINITY_DN3950_c0_g1	NA	NA	NA	1.29747e-17	0.123084	NA	NA
TRINITY_DN27132_c0_g1	NV2.8572	fa8-like-12	-	1.36417e-17	0.0798176	2.11e-102	352
TRINITY_DN8498_c0_g2	NA	NA	NA	1.36417e-17	4.00128	NA	NA
TRINITY_DN2828_c0_g1	NV2.2071	hrh2-like-3	-	1.40258e-17	0.236456	6.84e-21	99
TRINITY_DN4204_c0_g3	NV2.6159	tm9s1-like	-	1.50203e-17	2.34431	8.33e-272	841
TRINITY_DN8492_c0_g1	NV2.578	ptprs-like-2	-	1.52867e-17	0.114117	4.6e-18	94
TRINITY_DN2723_c0_g1	NV2.13477	atd3b-like	-	1.58069e-17	2.51597	7.15e-262	812
TRINITY_DN2415_c0_g1	NV2.5770	ergi3-like	-	1.6184e-17	2.30661	3.4e-191	597
TRINITY_DN4248_c0_g1	NV2.25630	uchl5-like	-	1.84839e-17	2.77694	8.37e-142	452
TRINITY_DN423_c0_g1	NV2.14405	ampn-like-1	-	1.84847e-17	0.345621	3.27e-305	959
TRINITY_DN2646_c0_g1	NA	NA	NA	1.9423e-17	0.256127	NA	NA
TRINITY_DN10939_c0_g1	NA	NA	NA	2.02215e-17	3.17166	NA	NA
TRINITY_DN2266_c0_g1	NA	NA	NA	2.12974e-17	3.62228	NA	NA
TRINITY_DN7209_c0_g1	NV2.23243	nv2.23243	-	2.2562e-17	0.17895	1.99e-33	143
TRINITY_DN636_c0_g1	NV2.9726	pxl2a-like	-	2.37537e-17	2.23132	2.31e-44	158
TRINITY_DN2661_c0_g1	NV2.12340	gmppa-like	-	2.37537e-17	3.00108	1.08e-86	289
TRINITY_DN5450_c0_g1	NV2.1654	c-jun	-	2.47249e-17	3.23287	2.82e-33	138
TRINITY_DN3324_c0_g5	NV2.12077	ror2-like-2	-	2.61502e-17	0.175839	7.72e-21	96
TRINITY_DN4469_c0_g3	NV2.3893	pp2c2-like-1	-	2.61926e-17	2.38702	1.69e-142	452
TRINITY_DN2289_c0_g1	NV2.7200	tmc7-like-1	-	2.70273e-17	3.03222	1.95e-181	588
TRINITY_DN4324_c0_g1	NV2.11411	ubxn4-like	-	2.90628e-17	2.60412	2.95e-52	196
TRINITY_DN8167_c0_g1	NV2.24935	dyn1-like	-	3.38396e-17	2.33277	0	1092
TRINITY_DN8046_c0_g1	NV2.11054	sera-like-1	-	3.39669e-17	3.02391	2.77e-138	450
TRINITY_DN724_c0_g1	NV2.23585	mycpp-like	-	3.44035e-17	2.51676	0	1367
TRINITY_DN1226_c0_g2	NV2.4917	e2ak1-like	-	3.58219e-17	2.92183	1.87e-71	261
TRINITY_DN91285_c0_g1	NV2.8796	clpf-like	-	3.64678e-17	3.16176	2.34e-67	230
TRINITY_DN6878_c0_g1	NV2.7472	kith-like	-	3.90002e-17	0.0933819	1.16e-78	266
TRINITY_DN8187_c0_g1	NA	NA	NA	4.15141e-17	127.143	NA	NA
TRINITY_DN901_c0_g1	NV2.13275	rb11a-like-2	-	4.20051e-17	2.26712	1.09e-117	375
TRINITY_DN15339_c0_g1	NV2.23535	tpm1	tropomyosin	4.31742e-17	0.448068	1.19e-65	228
TRINITY_DN2139_c0_g1	NV2.16273	mlp-like-4	-	4.50033e-17	4.1373	1.62e-184	644
TRINITY_DN6186_c0_g1	NV2.11373	sdk2-like	-	4.52085e-17	0.210925	5.1e-114	411
TRINITY_DN3300_c0_g1	NV2.8635	co6a6-like-1	-	4.76275e-17	0.0365557	3.8e-25	118
TRINITY_DN6909_c0_g1	NV2.14400	mlrp2-like-11	-	4.89822e-17	10.4818	1.6e-39	165
TRINITY_DN3038_c0_g1	NV2.16	yipf1-like	-	5.0128e-17	3.01782	2.28e-92	308
TRINITY_DN5422_c0_g1	NA	NA	NA	5.02368e-17	2.38538	NA	NA
TRINITY_DN92159_c0_g1	NA	NA	NA	5.12457e-17	48.7283	NA	NA
TRINITY_DN1517_c0_g1	NV2.23067	scnna-like	-	5.13048e-17	0.301978	6.06e-37	151
TRINITY_DN3098_c0_g1	NV2.5789	m4a8-like-1	-	5.20254e-17	3.42862	4.21e-22	100
TRINITY_DN31295_c0_g1	NV2.13365	abcf3-like	-	5.39871e-17	2.42554	1.23e-251	789
TRINITY_DN204_c0_g1	NV2.20484	syvn1-like	-	5.53388e-17	2.65124	8.08e-148	485
TRINITY_DN46079_c0_g1	NA	NA	NA	5.53388e-17	0.319973	NA	NA
TRINITY_DN1925_c0_g1	NV2.15882	nv2.15882	vascular endothelial growth factor-like 2	5.77894e-17	3.75222	3.55e-18	91
TRINITY_DN1077_c0_g1	NV2.1041	ari1-like-2	-	5.81554e-17	3.08776	1.28e-38	161
TRINITY_DN4092_c0_g1	NV2.21204	atpi1-like	-	6.20172e-17	0.227296	8.47e-25	114
TRINITY_DN1960_c0_g1	NV2.19687	calm-like-7	-	6.20172e-17	0.290847	4.16e-48	172
TRINITY_DN4824_c0_g1	NV2.15485	ud12-like	-	6.3362e-17	4.35923	7.65e-43	171
TRINITY_DN3789_c0_g1	NV2.7009	nv2.7009	-	6.34432e-17	0.353412	4.61e-62	224
TRINITY_DN3968_c0_g1	NV2.19990	sir2-like	-	6.52499e-17	2.82821	3.54e-126	409
TRINITY_DN5235_c0_g1	NV2.11319	betaintegrin1	-	6.70015e-17	3.31627	6.73e-209	668
TRINITY_DN6314_c0_g1	NV2.24636	zn363-like-2	-	6.78014e-17	3.74352	2.21e-60	209
TRINITY_DN5699_c0_g1	NV2.17727	mb211-like-1	mab21-like 2	7.02811e-17	0.249439	4.43e-33	138
TRINITY_DN160_c0_g2	NV2.2046	fbp3-like-5	-	7.09575e-17	0.0210533	9.28e-11	64
TRINITY_DN354_c0_g1	NV2.22727	dnjc3-like	-	7.65711e-17	2.80297	1.53e-180	571
TRINITY_DN1228_c0_g1	NV2.13235	lman1-like	-	8.35282e-17	2.47755	1.69e-152	490
TRINITY_DN4870_c0_g1	NV2.374	alg2-like	-	8.38927e-17	3.18608	1.23e-68	244
TRINITY_DN6642_c0_g1	NA	NA	NA	8.7947e-17	0.10232	NA	NA
TRINITY_DN115_c0_g1	NA	NA	NA	9.26055e-17	2.42766	NA	NA
TRINITY_DN4170_c0_g1	NV2.8406	ats7-like	-	9.51815e-17	0.306834	1.59e-98	329
TRINITY_DN6156_c1_g1	NV2.7251	pebph-like	-	9.80953e-17	0.114785	1.39e-15	79
TRINITY_DN5950_c0_g1	NV2.17924	ki18a-like	-	1.14141e-16	0.114923	4.62e-196	642
TRINITY_DN5758_c0_g1	NA	NA	NA	1.26505e-16	10.4153	NA	NA
TRINITY_DN6509_c1_g1	NV2.12741	nv2.12741	-	1.31321e-16	3.56001	1.54e-08	61
TRINITY_DN559_c0_g1	NV2.10581	bruno	-	1.39856e-16	2.62442	1.12e-145	475
TRINITY_DN1379_c0_g1	NV2.19467	lbr-like	-	1.51699e-16	0.403221	2.27e-69	252
TRINITY_DN401_c0_g1	NV2.15730	ppil2-like	-	1.55999e-16	0.328476	2.5e-103	349
TRINITY_DN6003_c0_g1	NV2.11500	atf2-like	-	1.56934e-16	2.92113	2.37e-67	244
TRINITY_DN2079_c0_g1	NV2.16300	preb-like	-	1.59955e-16	2.72916	7e-110	362
TRINITY_DN20_c0_g2	NV2.8988	tnap3-like	-	1.62326e-16	2.95517	9.34e-45	181
TRINITY_DN6446_c0_g1	NA	NA	NA	1.72712e-16	9.82165	NA	NA
TRINITY_DN4661_c0_g1	NV2.146	hes4	Hes4	1.75303e-16	0.246987	7.98e-14	75
TRINITY_DN6378_c0_g1	NV2.7547	tv23b-like	-	1.83044e-16	3.33874	1.81e-83	276
TRINITY_DN91191_c0_g1	NV2.5055	viaat-like-2	-	1.84866e-16	0.194069	4.59e-125	411
TRINITY_DN697_c7_g1	NV2.11777	ch10-like	-	1.85657e-16	3.23452	2.12e-41	148
TRINITY_DN8088_c0_g1	NV2.18185	gbrb-like-2	-	1.8815e-16	0.142104	1.29e-75	266
TRINITY_DN6524_c0_g1	NV2.25009	spcs2-like	-	1.89075e-16	2.6001	6.7e-57	198
TRINITY_DN103_c0_g1	NV2.7434	pk1l2-like	-	1.90393e-16	0.455383	5.3e-228	790
TRINITY_DN15008_c0_g1	NA	NA	NA	1.90966e-16	0.178236	NA	NA
TRINITY_DN1116_c0_g1	NA	NA	NA	2.035e-16	2.20146	NA	NA
TRINITY_DN8355_c0_g1	NV2.10559	nv2.10559	-	2.03744e-16	0.164568	1.68e-29	120
TRINITY_DN877_c0_g1	NV2.22292	dhr12-like	-	2.08005e-16	2.25657	8.48e-117	380
TRINITY_DN3701_c0_g1	NV2.25233	kcnt1-like	-	2.08864e-16	0.313115	0	1085
TRINITY_DN8836_c0_g1	NV2.22378	cahm5-like-2	-	2.0908e-16	8.24845	8.41e-14	76
TRINITY_DN977_c0_g1	NV2.16254	big1-like-1	-	2.16898e-16	2.18593	0	1154
TRINITY_DN2414_c0_g1	NV2.16608	sbno1-like	-	2.2002e-16	2.28775	0	1334
TRINITY_DN11512_c0_g1	NA	NA	NA	2.36663e-16	0.128799	NA	NA
TRINITY_DN5091_c0_g1	NA	NA	NA	2.40726e-16	0.277052	NA	NA
TRINITY_DN13574_c0_g1	NV2.16132	dgcr8-like	pasha/DGCR8	2.4093e-16	4.84413	6.53e-82	288
TRINITY_DN422_c0_g1	NV2.13898	tmod1-like-1	-	2.51143e-16	0.368164	3.85e-43	177
TRINITY_DN233_c1_g1	NA	NA	NA	2.54258e-16	0.259777	NA	NA
TRINITY_DN12952_c0_g2	NA	NA	NA	2.5633e-16	3.74921	NA	NA
TRINITY_DN3793_c0_g1	NV2.12250	wdr86-like	-	2.59158e-16	0.339855	6.38e-130	419
TRINITY_DN12139_c0_g2	NV2.3938	cnr2-like	-	2.68447e-16	8.53184	4.14e-34	138
TRINITY_DN864_c0_g1	NV2.4077	wwp2-like	-	2.89025e-16	2.41075	1.9e-305	999
TRINITY_DN14180_c0_g1	NV2.8801	5ht1b-like-3	-	2.99553e-16	0.152548	4.99e-40	158
TRINITY_DN4481_c0_g1	NV2.23492	nv2.23492	-	3.05043e-16	5.86599	6.66e-60	225
TRINITY_DN5849_c0_g1	NA	NA	NA	3.06714e-16	0.185157	NA	NA
TRINITY_DN874_c0_g1	NV2.24718	sptn1-like-1	-	3.17365e-16	0.466921	0	2806
TRINITY_DN3629_c0_g1	NA	NA	NA	3.24275e-16	3.83925	NA	NA
TRINITY_DN80724_c0_g1	NV2.3713	ndkb-like	-	3.34471e-16	0.0706742	3.97e-28	122
TRINITY_DN7260_c1_g1	NV2.4879	catl-like-6	-	3.41708e-16	2.57216	2.24e-126	406
TRINITY_DN6417_c0_g1	NV2.4392	agt2-like	-	3.48266e-16	0.45119	1.63e-205	645
TRINITY_DN297_c0_g1	NV2.11595	mrlc1	-	3.513e-16	0.402498	3.41e-83	273
TRINITY_DN5248_c0_g2	NV2.12231	rtxe-like-8	-	3.7439e-16	0.172497	2.24e-21	90
TRINITY_DN110_c3_g1	NV2.7548	paqra-like	-	3.79858e-16	4.94488	9.1e-73	246
TRINITY_DN90866_c0_g1	NA	NA	NA	3.84127e-16	0.071849	NA	NA
TRINITY_DN5412_c0_g4	NV2.9506	lipl1-like	lysosomal lipase-2	3.8426e-16	0.40227	6.48e-129	417
TRINITY_DN13863_c0_g2	NA	NA	NA	3.91049e-16	23.2007	NA	NA
TRINITY_DN23_c0_g1	NV2.12016	grem1-like	gremlin-like protein,gremlin	4.01358e-16	0.0433025	4.17e-10	61
TRINITY_DN1942_c0_g1	NV2.25723	marh5-like	-	4.18635e-16	2.79721	1.73e-131	433
TRINITY_DN4456_c0_g1	NV2.23384	ir3ip-like	-	4.25675e-16	3.49065	8.48e-33	123
TRINITY_DN7567_c0_g1	NV2.18275	qw peptide	-	4.54605e-16	0.0868595	6.59e-40	160
TRINITY_DN854_c0_g1	NV2.3171	yipf5-like	-	4.66831e-16	2.27624	1.54e-93	308
TRINITY_DN18_c2_g1	NV2.17734	osbl8-like	-	4.89356e-16	22.0933	3.68e-248	785
TRINITY_DN6848_c0_g1	NV2.578	ptprs-like-2	-	5.00902e-16	0.164808	2.82e-16	88
TRINITY_DN1238_c0_g1	NV2.13550	goli4-like	-	5.22827e-16	2.63325	7.03e-29	129
TRINITY_DN7303_c0_g1	NV2.2109	hrh2-like-20	-	5.32226e-16	0.169636	2.39e-23	106
TRINITY_DN45658_c0_g1	NV2.3735	matn2-like-4	bone morphogenetic protein I-like protein	5.37746e-16	0.304598	9.53e-157	520
TRINITY_DN6892_c0_g1	NV2.15739	nv2.15739	-	5.5373e-16	0.0489662	3.35e-12	70
TRINITY_DN5023_c0_g1	NA	NA	NA	5.56883e-16	0.192833	NA	NA
TRINITY_DN35073_c0_g1	NV2.3000	tm272-like	-	5.66704e-16	2.45256	9.11e-57	200
TRINITY_DN50_c0_g1	NV2.12570	cdk14-like	-	5.8799e-16	0.324524	2.54e-125	404
TRINITY_DN2512_c0_g1	NV2.2472	celr-like	-	6.16525e-16	0.359532	1.35e-99	357
TRINITY_DN5722_c1_g1	NV2.17868	nv2.17868	-	6.28528e-16	0.262892	1.05e-47	191
TRINITY_DN1254_c0_g1	NV2.2146	hmcn2-like-18	-	6.33188e-16	0.335069	4.32e-94	329
TRINITY_DN4269_c0_g2	NV2.10997	svmi1-like	-	6.78144e-16	0.0895301	4.37e-80	284
TRINITY_DN1923_c0_g1	NV2.17482	ttc1-like-1	-	7.16907e-16	2.88914	1.91e-38	147
TRINITY_DN5617_c0_g1	NV2.17644	yi31b-like-17	-	7.23439e-16	0.23933	1.45e-83	312
TRINITY_DN5704_c0_g1	NV2.7857	kcnk9-like	-	7.23509e-16	0.179972	1.28e-26	114
TRINITY_DN9620_c0_g2	NV2.1305	nv2.1305	-	7.71886e-16	2.89121	2.22e-46	173
TRINITY_DN7806_c0_g1	NV2.12141	cdc6-like	-	7.77871e-16	0.0883588	3.04e-122	406
TRINITY_DN339_c1_g1	NV2.1925	ggt1-like-7	-	7.9491e-16	0.0511282	3.28e-136	449
TRINITY_DN4061_c0_g1	NV2.824	flamingo-like	flamingo-like protein	8.34134e-16	0.207891	5.67e-27	121
TRINITY_DN4979_c0_g1	NV2.10105	hnmt-like-2	-	8.48193e-16	0.1739	1.38e-16	84
TRINITY_DN7814_c0_g1	NV2.18656	birc5-like	-	8.91968e-16	0.0726411	3.65e-39	145
TRINITY_DN90841_c0_g1	NV2.793	cellulase	-	8.94543e-16	0.148065	1.01e-183	597
TRINITY_DN6178_c0_g1	NV2.914	aplp-like	-	9.1891e-16	0.186888	1.81e-144	515
TRINITY_DN3321_c0_g1	NV2.14040	thyg-like-2	-	9.41673e-16	0.179734	1.07e-101	351
TRINITY_DN5134_c0_g1	NV2.5071	mcm4-like	-	9.69571e-16	0.266813	0	1236
TRINITY_DN2096_c0_g1	NV2.403	carm1-like	-	9.81289e-16	2.30471	1.3e-176	565
TRINITY_DN4799_c0_g1	NA	NA	NA	1.00677e-15	3.10052	NA	NA
TRINITY_DN313_c0_g1	NV2.10959	coa-like	-	1.01653e-15	0.385909	2.08e-222	735
TRINITY_DN11039_c0_g1	NA	NA	NA	1.02859e-15	106.858	NA	NA
TRINITY_DN8651_c0_g1	NV2.15664	an13d-like	-	1.03424e-15	2.48914	7.29e-171	550
TRINITY_DN7779_c0_g1	NV2.3299	s36a1-like-2	-	1.04218e-15	0.123492	3.61e-106	355
TRINITY_DN4718_c0_g1	NV2.21578	cut6-like	-	1.05994e-15	4.70952	1.19e-60	218
TRINITY_DN6132_c0_g1	NV2.9052	msh2-like	-	1.09331e-15	0.215138	0	1114
TRINITY_DN17438_c1_g1	NV2.10105	hnmt-like-2	-	1.0951e-15	0.300966	6.18e-13	73
TRINITY_DN4307_c0_g1	NA	NA	NA	1.14053e-15	0.382983	NA	NA
TRINITY_DN2409_c0_g1	NA	NA	NA	1.17124e-15	5.14959	NA	NA
TRINITY_DN1010_c0_g1	NA	NA	NA	1.24157e-15	0.0470589	NA	NA
TRINITY_DN1816_c2_g2	NA	NA	NA	1.25714e-15	3.63281	NA	NA
TRINITY_DN2710_c1_g2	NA	NA	NA	1.26057e-15	501.321	NA	NA
TRINITY_DN4145_c0_g1	NV2.19165	loxl2-like-1	-	1.26361e-15	0.290571	1.58e-180	584
TRINITY_DN7094_c0_g1	NV2.19979	acbp4-like	-	1.26726e-15	0.109529	2.8e-110	371
TRINITY_DN6852_c0_g1	NV2.17537	nk-like	-	1.27293e-15	0.153794	1.55e-15	78
TRINITY_DN1400_c0_g1	NV2.4216	tppp2-like	-	1.301e-15	0.356334	2.05e-56	196
TRINITY_DN6203_c0_g1	NV2.19942	mec10-like	-	1.37672e-15	0.133461	1.25e-34	143
TRINITY_DN4966_c0_g1	NV2.13491	ficd-like	-	1.38536e-15	3.68231	4.7e-133	435
TRINITY_DN8835_c0_g1	NV2.3151	spdly-like	-	1.43445e-15	0.0551911	4.49e-23	109
TRINITY_DN12668_c0_g1	NA	NA	NA	1.43745e-15	27.1709	NA	NA
TRINITY_DN6997_c0_g1	NV2.1634	bhmt2-like-1	-	1.50016e-15	0.30514	2.26e-129	465
TRINITY_DN2726_c0_g1	NV2.18042	mfrn1-like	-	1.51969e-15	2.70711	1.21e-119	388
TRINITY_DN3123_c0_g1	NV2.18186	gbrg3-like	-	1.52471e-15	0.400463	7.12e-56	205
TRINITY_DN6754_c0_g1	NV2.9869	tgm1-like	-	1.537e-15	3.43108	2.69e-126	428
TRINITY_DN543_c0_g1	NV2.13060	rhm1-like	-	1.58391e-15	2.84198	9.05e-152	482
TRINITY_DN8796_c0_g1	NV2.10998	mfsd6-like-11	-	1.65469e-15	2.87883	8.3e-101	354
TRINITY_DN11569_c0_g1	NA	NA	NA	1.68256e-15	0.340007	NA	NA
TRINITY_DN431_c0_g1	NV2.19129	ndrg3-like-1	-	1.72205e-15	0.351984	4.93e-75	258
TRINITY_DN1911_c0_g2	NV2.10587	erl2b-like	-	1.72205e-15	2.37347	9.72e-138	439
TRINITY_DN5542_c2_g2	NA	NA	NA	1.73908e-15	0.188913	NA	NA
TRINITY_DN136_c1_g1	NV2.15790	asb8-like	-	1.78371e-15	0.391528	7.58e-97	338
TRINITY_DN4462_c0_g1	NV2.20739	galt2-like-1	-	1.85561e-15	2.19286	5.33e-237	739
TRINITY_DN3633_c0_g1	NV2.7779	nv2.7779	-	1.87877e-15	3.21542	2.03e-80	278
TRINITY_DN18_c3_g1	NV2.14600	calm-like-16	-	1.89046e-15	0.244903	2.09e-25	103
TRINITY_DN69244_c0_g1	NV2.12187	tr112-like	-	1.89926e-15	2.70176	4.86e-53	185
TRINITY_DN4822_c0_g1	NV2.8942	trpa1-like-5	-	2.0677e-15	2.83691	4.3e-286	925
TRINITY_DN13087_c0_g1	NV2.24822	abcf1-like	-	2.11969e-15	2.42973	1.54e-267	837
TRINITY_DN6610_c0_g1	NV2.22126	s22fl-like-1	-	2.26994e-15	3.53238	1.63e-75	268
TRINITY_DN7661_c0_g1	NV2.15239	kif17-like	-	2.2889e-15	0.0592987	2.2e-144	476
TRINITY_DN1195_c0_g1	NV2.18590	ergi2-like	-	2.32116e-15	2.73783	4.13e-124	405
TRINITY_DN6950_c0_g1	NV2.19340	fos-like-1	-	2.33776e-15	0.0159419	1.05e-27	112
TRINITY_DN80050_c0_g1	NV2.10250	nas15-like-5	-	2.45731e-15	0.220369	1.71e-68	237
TRINITY_DN1619_c0_g1	NV2.4979	pk1l2-like-19	-	2.48507e-15	0.259773	2.68e-17	89
TRINITY_DN740_c0_g1	NV2.15486	dek-like	-	2.57497e-15	0.311554	3.77e-58	211
TRINITY_DN91347_c0_g1	NV2.9781	ubcd1-like	-	2.71078e-15	2.10573	8.09e-89	287
TRINITY_DN8071_c0_g2	NA	NA	NA	2.92005e-15	4.2854	NA	NA
TRINITY_DN3519_c1_g1	NV2.24312	rgm	repulsive guidance molecule	2.96316e-15	0.406482	3.2e-70	249
TRINITY_DN80412_c0_g1	NV2.21403	prs10-like	-	2.97661e-15	2.33052	1.62e-225	696
TRINITY_DN5547_c0_g1	NV2.12540	nv2.12540	-	3.04161e-15	0.0759975	3.14e-10	60
TRINITY_DN5035_c0_g1	NV2.11570	ngly1-like-1	-	3.0815e-15	0.313183	4.76e-35	147
TRINITY_DN3645_c0_g1	NV2.12252	melc5	-	3.18302e-15	0.299465	2.03e-25	107
TRINITY_DN9541_c0_g1	NV2.18651	hpse-like-1	-	3.31994e-15	0.0575263	3.23e-80	291
TRINITY_DN1023_c0_g1	NV2.8586	tm135-like	-	3.35766e-15	2.78108	3.61e-76	265
TRINITY_DN2555_c0_g1	NV2.18856	cpeb2-like	-	3.40427e-15	0.267946	1.87e-184	591
TRINITY_DN111_c0_g1	NV2.10435	b2cl2-like	-	3.43503e-15	3.34024	2.25e-49	176
TRINITY_DN16937_c1_g1	NV2.15893	spns1-like	-	3.45058e-15	2.91769	2.31e-127	418
TRINITY_DN10818_c0_g1	NV2.13423	agrin-like-1	-	3.46865e-15	0.0463039	6.05e-26	117
TRINITY_DN4136_c0_g1	NV2.13892	lyag-like	-	3.68777e-15	0.34731	2.09e-268	847
TRINITY_DN2092_c0_g1	NA	NA	NA	3.81501e-15	0.395262	NA	NA
TRINITY_DN3253_c0_g1	NV2.18315	smtl1-like-1	-	3.87418e-15	0.39076	2.91e-37	155
TRINITY_DN7143_c0_g1	NV2.3042	ca2d2-like	-	4.0359e-15	0.216954	8.48e-100	356
TRINITY_DN2265_c1_g2	NA	NA	NA	4.1344e-15	7.98991	NA	NA
TRINITY_DN3111_c0_g1	NV2.23751	galt-like	-	4.28421e-15	2.69868	3.74e-152	482
TRINITY_DN39_c0_g1	NV2.24232	tim44-like	-	4.38753e-15	2.75224	8.87e-158	506
TRINITY_DN5503_c1_g1	NV2.1122	rsgi6-like	-	4.43453e-15	0.0890742	4.65e-150	498
TRINITY_DN7165_c0_g1	NV2.20408	stx5-like	-	4.71819e-15	2.39906	5.69e-101	334
TRINITY_DN5668_c0_g1	NA	NA	NA	4.80455e-15	0.0715747	NA	NA
TRINITY_DN6078_c0_g1	NV2.21103	ileu-like	-	4.83184e-15	0.407888	3.17e-61	221
TRINITY_DN58898_c0_g1	NV2.25999	foxb-1	forkhead domain protein B	4.86005e-15	0.0308061	2.42e-39	153
TRINITY_DN3127_c2_g1	NA	NA	NA	4.87263e-15	17.5517	NA	NA
TRINITY_DN5931_c0_g1	NV2.5948	nv2.5948	-	4.8968e-15	0.171791	2.62e-154	496
TRINITY_DN2373_c0_g1	NV2.12799	otxa	OtxA	4.90176e-15	0.346368	1.59e-29	122
TRINITY_DN1615_c0_g1	NV2.19595	abca5-like	-	4.99511e-15	3.26448	0	1292
TRINITY_DN48453_c0_g1	NV2.22156	rnh2b-like	-	5.0219e-15	0.0959	3.02e-58	209
TRINITY_DN4494_c0_g1	NA	NA	NA	5.11613e-15	0.0398651	NA	NA
TRINITY_DN1721_c0_g1	NA	NA	NA	5.24659e-15	0.151972	NA	NA
TRINITY_DN3338_c0_g1	NV2.16779	nle1-like	-	5.3551e-15	2.44076	1.37e-248	767
TRINITY_DN1188_c0_g1	NV2.24941	cac1b-like	-	5.50361e-15	0.420773	0	1534
TRINITY_DN3747_c1_g1	NA	NA	NA	5.65454e-15	0.378737	NA	NA
TRINITY_DN5458_c0_g1	NV2.667	tsn36-like	-	5.6808e-15	10.2382	1.8e-15	74
TRINITY_DN9952_c1_g1	NV2.4903	rnf31-like	-	5.6808e-15	2.27476	1.77e-118	423
TRINITY_DN2284_c0_g1	NV2.16190	yugo-like	-	5.81386e-15	0.356918	1.06e-20	100
TRINITY_DN2940_c0_g1	NV2.25482	rt18b-like	-	5.85674e-15	2.79774	1.56e-07	52
TRINITY_DN451_c0_g1	NV2.20755	tf3b-like	-	5.91022e-15	2.31469	4.05e-145	481
TRINITY_DN1646_c0_g1	NV2.4531	calb2-like	-	6.00879e-15	0.386582	2.1e-65	230
TRINITY_DN18_c0_g1	NV2.12950	ps11a-like	-	6.15869e-15	3.16743	2.83e-121	396
TRINITY_DN6088_c0_g1	NV2.8819	nrx4-like-1	-	6.24349e-15	0.254557	1.81e-27	125
TRINITY_DN1983_c0_g1	NV2.3475	gata	Gata,GATA 1/2/3	6.32696e-15	0.336625	9.42e-71	250
TRINITY_DN6198_c0_g3	NV2.23726	cks1-like	-	6.39313e-15	0.15257	2.94e-32	121
TRINITY_DN16516_c0_g2	NV2.22756	ace-like-1	-	6.46888e-15	0.0992377	2.3e-193	635
TRINITY_DN13599_c0_g1	NV2.11056	bace2-like	-	6.70018e-15	0.20396	3.1e-211	666
TRINITY_DN1092_c0_g1	NV2.14911	vinc-like	-	7.0376e-15	0.46118	1.02e-286	904
TRINITY_DN2816_c0_g3	NA	NA	NA	7.1833e-15	2.83268	NA	NA
TRINITY_DN555_c0_g1	NV2.3067	cubn-like-3	-	7.30561e-15	2.61745	0.000528	45
TRINITY_DN3500_c0_g2	NA	NA	NA	7.53343e-15	0.0211813	NA	NA
TRINITY_DN792_c0_g1	NV2.16895	aqp2	-	7.71961e-15	0.205684	1.78e-61	217
TRINITY_DN5455_c0_g1	NV2.21413	ret-like	-	8.30232e-15	0.216736	5.98e-13	74
TRINITY_DN3688_c0_g1	NV2.824	flamingo-like	flamingo-like protein	8.46533e-15	0.321989	4.99e-21	103
TRINITY_DN3298_c0_g1	NV2.3048	nipa2-like	-	8.52458e-15	2.59981	3.68e-137	441
TRINITY_DN2765_c0_g1	NA	NA	NA	8.52458e-15	0.28195	NA	NA
TRINITY_DN6697_c0_g1	NV2.12011	evx	Evx	9.2767e-15	0.151355	8.4e-21	95
TRINITY_DN2510_c0_g2	NV2.5090	tm143-like	-	9.88556e-15	5.46223	1.05e-100	342
TRINITY_DN2779_c3_g1	NV2.17592	arl1-like	-	9.88556e-15	2.10756	1.44e-99	321
TRINITY_DN1158_c0_g1	NA	NA	NA	1.00095e-14	6.19509	NA	NA
TRINITY_DN3563_c0_g1	NV2.6119	nv2.6119	-	1.03526e-14	0.283552	3.2e-33	136
TRINITY_DN1409_c0_g1	NV2.18695	sc5a8-like	-	1.04649e-14	2.43337	1.58e-149	486
TRINITY_DN4472_c0_g1	NV2.10719	nv2.10719	-	1.04813e-14	0.26302	5.99e-32	128
TRINITY_DN5943_c0_g1	NV2.17303	abhd6-like	-	1.05136e-14	0.207973	2.91e-15	79
TRINITY_DN2812_c0_g1	NV2.17499	sfxn2-like	-	1.07344e-14	2.10519	1.26e-139	446
TRINITY_DN6525_c0_g2	NV2.6074	b4gt1-like	-	1.08567e-14	0.249467	5.87e-80	277
TRINITY_DN4042_c0_g1	NV2.8738	cc174-like	-	1.10115e-14	0.378917	4.26e-62	226
TRINITY_DN1484_c0_g1	NV2.3161	ppm1h-like	-	1.10963e-14	2.32896	1.65e-128	424
TRINITY_DN1645_c0_g1	NV2.18399	kcmf1-like	-	1.15894e-14	2.25893	1.27e-104	347
TRINITY_DN6999_c0_g1	NV2.25390	dnmt1-like	-	1.16363e-14	0.209252	0	1635
TRINITY_DN8280_c0_g1	NV2.10539	nv2.10539	-	1.18348e-14	0.112919	8.63e-263	833
TRINITY_DN9257_c0_g1	NV2.10873	orct-like-19	-	1.18413e-14	0.38317	1.65e-96	330
TRINITY_DN5715_c0_g1	NV2.23171	fbp1-like-5	-	1.19043e-14	0.145163	3.72e-67	236
TRINITY_DN9663_c0_g5	NV2.21202	nv2.21202	-	1.21356e-14	3.63585	6.23e-38	147
TRINITY_DN12893_c0_g2	NV2.16129	selm-like	-	1.21501e-14	2.79833	2.07e-07	49
TRINITY_DN12993_c0_g1	NV2.12100	adrb1-like-10	-	1.21502e-14	0.149281	2.94e-42	164
TRINITY_DN7863_c1_g1	NV2.20449	postn-like-1	-	1.21525e-14	0.257471	2.13e-52	202
TRINITY_DN5581_c0_g1	NV2.5228	mafg-like	-	1.27382e-14	3.94167	8.05e-13	72
TRINITY_DN6478_c0_g1	NV2.7976	ggh-like-2	-	1.28598e-14	0.120571	8.56e-55	201
TRINITY_DN816_c0_g3	NV2.10215	phnx-like	-	1.29011e-14	2.63458	4.96e-134	429
TRINITY_DN5101_c0_g3	NV2.25966	ca087-like-1	-	1.30699e-14	0.290402	1.83e-17	89
TRINITY_DN4884_c0_g2	NV2.4132	adb4c-like	-	1.30701e-14	0.0893693	2.28e-41	160
TRINITY_DN45574_c0_g1	NA	NA	NA	1.33025e-14	0.135265	NA	NA
TRINITY_DN1683_c0_g1	NA	NA	NA	1.33557e-14	0.275656	NA	NA
TRINITY_DN80999_c0_g1	NV2.19683	yipf4-like	-	1.36005e-14	2.47683	1.73e-55	197
TRINITY_DN912_c0_g1	NV2.3004	ugpq-like	-	1.3701e-14	3.40083	1.75e-52	195
TRINITY_DN849_c1_g1	NV2.9497	nv2.9497	-	1.3896e-14	0.0722661	2.59e-14	77
TRINITY_DN8011_c0_g2	NV2.24634	vatg-like-1	-	1.41246e-14	2.65148	1.27e-34	130
TRINITY_DN4992_c0_g1	NV2.13450	xpp1-like-1	-	1.41246e-14	0.323307	1.82e-183	591
TRINITY_DN26571_c0_g1	NV2.13843	kif23-like	-	1.43846e-14	0.25918	3.32e-228	732
TRINITY_DN4339_c0_g1	NV2.16442	rab10-like-1	-	1.4491e-14	2.21458	1.27e-97	316
TRINITY_DN616_c2_g1	NV2.952	cp17a-like-11	-	1.4655e-14	0.14581	1.14e-119	395
TRINITY_DN3798_c0_g1	NV2.22694	mcm7-like	-	1.4655e-14	0.352143	0	1142
TRINITY_DN5388_c0_g1	NV2.13346	nv2.13346	-	1.48354e-14	0.0621436	8.15e-92	314
TRINITY_DN1270_c0_g1	NV2.13069	prrt1-like	-	1.54508e-14	2.0627	2.13e-22	99
TRINITY_DN2149_c0_g1	NV2.4631	vps35-like	-	1.56059e-14	2.31578	0	1199
TRINITY_DN7703_c0_g1	NV2.12166	kcnf1-like	-	1.63654e-14	0.268621	1.25e-84	315
TRINITY_DN3695_c0_g1	NA	NA	NA	1.67429e-14	0.281896	NA	NA
TRINITY_DN12985_c0_g1	NA	NA	NA	1.73628e-14	0.0824042	NA	NA
TRINITY_DN3641_c0_g1	NA	NA	NA	1.76494e-14	0.247766	NA	NA
TRINITY_DN34518_c0_g1	NV2.9032	mos-like-3	-	1.7942e-14	0.390773	8e-100	329
TRINITY_DN3712_c0_g1	NV2.15638	cysp1-like-1	-	1.85485e-14	0.261839	4.42e-225	709
TRINITY_DN6513_c0_g1	NV2.4237	octl-like-4	-	1.9133e-14	0.253484	1.25e-118	394
TRINITY_DN69483_c0_g1	NA	NA	NA	1.94948e-14	0.210085	NA	NA
TRINITY_DN2350_c0_g1	NA	NA	NA	2.01243e-14	0.395047	NA	NA
TRINITY_DN6479_c0_g1	NA	NA	NA	2.11237e-14	0.0669371	NA	NA
TRINITY_DN823_c0_g1	NV2.11736	tyb-like	-	2.13339e-14	2.21929	1.89e-95	339
TRINITY_DN7591_c1_g1	NV2.189	kcnaw-like-4	-	2.23733e-14	0.239533	2.65e-141	475
TRINITY_DN10660_c0_g1	NA	NA	NA	2.25006e-14	0.0170217	NA	NA
TRINITY_DN1774_c0_g1	NV2.21716	gap1-like	-	2.27562e-14	3.0353	1.83e-186	601
TRINITY_DN9859_c0_g1	NV2.20610	scn60-like-1	voltage-gated sodium channel Nav2.5	2.31569e-14	0.23828	0	1504
TRINITY_DN9990_c0_g1	NV2.10563	e2f7-like	-	2.31569e-14	0.107453	1.25e-54	213
TRINITY_DN71209_c0_g1	NV2.194	cb016-like	-	2.36983e-14	0.262951	3.24e-19	85
TRINITY_DN56914_c0_g1	NV2.4110	rraah-like	-	2.3874e-14	4.58407	1.12e-59	205
TRINITY_DN2391_c0_g1	NV2.754	huth-like	-	2.44995e-14	0.316339	5.67e-250	781
TRINITY_DN2019_c0_g2	NV2.5796	m4a8-like-3	-	2.60457e-14	2.0984	1.85e-18	90
TRINITY_DN3946_c0_g1	NA	NA	NA	2.60457e-14	7.10159	NA	NA
TRINITY_DN4868_c0_g2	NV2.11692	myd88-like	-	2.6457e-14	3.73258	1.66e-46	172
TRINITY_DN11914_c1_g2	NV2.20449	postn-like-1	-	2.68399e-14	0.307864	2.65e-94	328
TRINITY_DN56875_c0_g1	NV2.25184	ats16-like-1	-	2.72068e-14	0.165577	2.57e-230	763
TRINITY_DN8044_c0_g1	NV2.21384	cdc20-like	-	2.74759e-14	0.0416345	8.55e-138	449
TRINITY_DN2164_c0_g1	NV2.4044	ipo4-like	-	2.8488e-14	2.33355	5.04e-113	379
TRINITY_DN3138_c0_g1	NV2.20138	tnks2-like	-	2.88872e-14	3.09679	5.02e-96	344
TRINITY_DN69575_c0_g1	NV2.1069	rhcl2-like	-	2.93966e-14	0.0346254	2.2e-141	457
TRINITY_DN4820_c0_g1	NV2.8517	so4a1-like-6	-	2.99166e-14	0.214737	1.44e-126	423
TRINITY_DN610_c0_g1	NA	NA	NA	3.02643e-14	4.49787	NA	NA
TRINITY_DN3734_c0_g1	NV2.3004	ugpq-like	-	3.04571e-14	0.249022	1.61e-62	224
TRINITY_DN2321_c0_g1	NV2.12052	nduf5-like	-	3.07659e-14	2.62411	2.73e-196	632
TRINITY_DN13042_c1_g1	NA	NA	NA	3.08628e-14	7.81233	NA	NA
TRINITY_DN9245_c0_g1	NV2.3787	yipf6-like	-	3.14662e-14	2.87063	1.32e-86	286
TRINITY_DN3807_c0_g1	NV2.20472	hipl2-like	-	3.15048e-14	0.323238	1.59e-174	564
TRINITY_DN1166_c3_g1	NV2.3748	ti16b-like	-	3.25764e-14	2.67637	6.45e-37	137
TRINITY_DN595_c1_g1	NV2.8421	prdm13-1	-	3.31606e-14	0.384206	1.82e-73	263
TRINITY_DN6501_c0_g1	NA	NA	NA	3.31862e-14	0.321687	NA	NA
TRINITY_DN1689_c0_g1	NV2.21743	nv2.21743	-	3.43124e-14	0.226204	0.000205	48
TRINITY_DN10120_c0_g1	NV2.21172	naa50-like	-	3.46045e-14	2.60267	2.64e-86	282
TRINITY_DN1424_c0_g1	NV2.5917	fbp1-like-3	-	3.6214e-14	0.440764	5.11e-245	776
TRINITY_DN2686_c0_g1	NV2.13150	p3h2-like	-	3.63693e-14	2.36291	4.46e-140	466
TRINITY_DN2465_c0_g1	NA	NA	NA	3.8119e-14	3.89811	NA	NA
TRINITY_DN4251_c0_g1	NA	NA	NA	3.88334e-14	14.8989	NA	NA
TRINITY_DN7015_c0_g1	NV2.1757	fez	-	4.06379e-14	0.183799	6.7e-111	367
TRINITY_DN299_c0_g1	NV2.1109	ptprf-like-6	-	4.16875e-14	2.30142	1.33e-233	794
TRINITY_DN3040_c0_g1	NV2.171	s35a2-like	-	4.18775e-14	2.36145	5.67e-121	392
TRINITY_DN7285_c0_g1	NV2.10691	fbp1-like-20	-	4.18775e-14	0.082481	8.17e-24	111
TRINITY_DN228_c1_g1	NV2.14563	dym-like	-	4.21514e-14	2.97646	2.56e-154	503
TRINITY_DN1620_c0_g1	NV2.23516	hmdh-like	-	4.48655e-14	2.39589	2.37e-164	540
TRINITY_DN10450_c0_g1	NV2.13911	txnl1-like-1	-	4.73151e-14	2.53213	5.94e-106	345
TRINITY_DN1496_c0_g1	NV2.25533	pthd3-like	-	4.77912e-14	3.49129	5.99e-161	534
TRINITY_DN935_c0_g1	NV2.13588	zch24-like-1	-	4.95063e-14	0.350234	1.02e-77	265
TRINITY_DN3204_c0_g1	NV2.9045	tll-like	-	4.95787e-14	0.0890863	5.28e-117	382
TRINITY_DN3748_c0_g3	NV2.18315	smtl1-like-1	-	5.44155e-14	0.217764	1.47e-20	96
TRINITY_DN2930_c0_g1	NV2.16711	secg-like-1	-	5.44479e-14	2.22894	4.13e-54	203
TRINITY_DN1584_c0_g1	NV2.2923	vgfaa-like	-	5.48385e-14	0.439474	4.96e-27	116
TRINITY_DN7118_c0_g1	NV2.417	foxd3-like	-	5.49104e-14	0.228537	1.9e-58	213
TRINITY_DN6992_c0_g1	NV2.3299	s36a1-like-2	-	5.74255e-14	0.157549	3.13e-51	192
TRINITY_DN6570_c0_g1	NV2.22431	pao1-like-2	-	5.78627e-14	0.22843	1.63e-93	317
TRINITY_DN242_c0_g1	NV2.2372	lonf3-like	-	5.9879e-14	0.326288	7.99e-96	331
TRINITY_DN9219_c0_g1	NV2.23474	hcn2-like	HCN2	6.40679e-14	0.151224	2.33e-175	572
TRINITY_DN5320_c0_g4	NA	NA	NA	6.55726e-14	0.0590532	NA	NA
TRINITY_DN8351_c0_g1	NV2.11195	nv2.11195	-	6.64187e-14	0.390683	1.17e-41	156
TRINITY_DN2192_c0_g2	NV2.12114	lfg2-like	-	6.83942e-14	2.09301	1.78e-71	246
TRINITY_DN8398_c0_g2	NV2.6608	neurogenin1	NvNgn1	6.87006e-14	0.2707	5.07e-24	103
TRINITY_DN5302_c1_g1	NA	NA	NA	6.97972e-14	0.127251	NA	NA
TRINITY_DN2513_c0_g1	NV2.14975	mfgm-like-22	-	7.15653e-14	0.262641	3.34e-44	174
TRINITY_DN3349_c0_g1	NV2.14252	ca050-like	-	7.27751e-14	2.49671	2.09e-48	174
TRINITY_DN7081_c0_g1	NA	NA	NA	7.30836e-14	0.14043	NA	NA
TRINITY_DN6516_c0_g1	NV2.17806	vglu2-like-2	-	7.4171e-14	0.116349	1.28e-193	615
TRINITY_DN2729_c0_g1	NV2.19751	cfa36-like	-	7.5031e-14	2.27722	3.75e-58	212
TRINITY_DN1456_c0_g1	NV2.2610	kdisb-like	-	7.57499e-14	0.407072	1.67e-246	817
TRINITY_DN6325_c0_g1	NV2.13182	cttb2-like-1	-	7.73446e-14	0.249204	9.28e-17	89
TRINITY_DN9575_c0_g1	NV2.19123	fgd2-like	-	7.77687e-14	0.0802744	8.45e-111	380
TRINITY_DN770_c0_g1	NV2.16536	nv2.16536	-	7.80148e-14	2.38102	7.35e-77	266
TRINITY_DN31614_c0_g1	NV2.8819	nrx4-like-1	-	7.87866e-14	0.148322	8.17e-24	106
TRINITY_DN209_c0_g1	NV2.10341	nv2.10341	-	8.0051e-14	0.0369238	7.63e-91	338
TRINITY_DN5066_c0_g1	NV2.12027	coa-like-1	-	8.11287e-14	0.346485	6.25e-229	754
TRINITY_DN426_c2_g3	NV2.12621	ncol1	minicollagen 1	8.25802e-14	0.0608109	4.54e-26	111
TRINITY_DN2151_c0_g1	NV2.12066	traf3-like	-	8.9769e-14	2.47841	2.4e-38	155
TRINITY_DN10174_c0_g1	NV2.2431	dctd-like	-	9.20213e-14	0.118888	4.58e-81	269
TRINITY_DN8026_c0_g1	NV2.18530	hrh2-like-31	-	9.39482e-14	0.207111	1.61e-27	117
TRINITY_DN472_c0_g1	NV2.3245	smc1a-like	-	9.64628e-14	0.405428	0	1395
TRINITY_DN7452_c0_g2	NV2.6015	fbcd1-like-3	-	9.99001e-14	0.189516	5.97e-53	189
TRINITY_DN3983_c0_g1	NV2.5161	pdi22-like	-	9.99001e-14	2.34916	2.84e-74	252
TRINITY_DN8465_c0_g1	NA	NA	NA	1.03822e-13	0.147743	NA	NA
TRINITY_DN6762_c0_g1	NV2.21990	seric-like-2	-	1.04288e-13	0.154206	2e-95	338
TRINITY_DN3739_c0_g1	NV2.8954	kcnab-like-1	-	1.04893e-13	0.279354	1.94e-109	368
TRINITY_DN15164_c0_g1	NV2.3220	glra1-like-3	-	1.07931e-13	0.159567	3.06e-96	325
TRINITY_DN8652_c0_g1	NV2.919	prdm6-like	-	1.08277e-13	0.154663	3.61e-54	201
TRINITY_DN5847_c0_g1	NV2.24375	coba1-like	-	1.14283e-13	0.385998	5.34e-153	508
TRINITY_DN58038_c0_g1	NV2.23920	emc2-like	-	1.14283e-13	2.65144	2.76e-82	277
TRINITY_DN8952_c0_g1	NV2.11575	djb11-like	-	1.14651e-13	2.49136	7.62e-149	473
TRINITY_DN11274_c1_g2	NV2.20158	cnih1-like	-	1.1466e-13	2.4861	4.47e-57	196
TRINITY_DN3174_c0_g1	NV2.9053	cep43-like	-	1.17705e-13	2.47265	1.36e-61	220
TRINITY_DN5884_c0_g1	NV2.3273	sh24a-like	-	1.23592e-13	2.44972	1.8e-58	214
TRINITY_DN5722_c5_g1	NV2.21024	se1l1-like	-	1.29128e-13	2.2023	1.57e-232	745
TRINITY_DN3202_c0_g1	NV2.12693	gbrb3-like-3	-	1.29657e-13	0.332688	1.17e-72	256
TRINITY_DN34746_c0_g1	NV2.19916	styxa-like	-	1.29809e-13	2.56228	1.56e-58	204
TRINITY_DN4930_c0_g1	NV2.25036	stpg3-like	-	1.30579e-13	2.20824	2.74e-53	193
TRINITY_DN9307_c0_g1	NV2.18551	hmcn1-like-30	-	1.3278e-13	0.430431	3.75e-132	454
TRINITY_DN5762_c0_g1	NV2.14600	calm-like-16	-	1.40294e-13	0.184513	3.91e-31	123
TRINITY_DN1690_c0_g1	NV2.4371	leg3-like-1	-	1.45566e-13	0.324096	5.65e-28	117
TRINITY_DN2950_c0_g1	NV2.137	cpne8-like	-	1.49527e-13	2.96669	1.46e-218	686
TRINITY_DN466_c0_g1	NV2.8754	chrd1-like	-	1.55064e-13	2.77075	9.98e-107	349
TRINITY_DN4430_c0_g1	NV2.20475	mmp17-like	-	1.55996e-13	10.7149	9.79e-78	276
TRINITY_DN4331_c0_g1	NV2.5264	opla-like	-	1.59335e-13	0.419491	0	1606
TRINITY_DN58340_c0_g1	NV2.23941	b2cl1-like-2	-	1.69798e-13	0.469049	5.54e-37	143
TRINITY_DN5888_c0_g1	NA	NA	NA	1.72532e-13	0.175544	NA	NA
TRINITY_DN1053_c0_g1	NV2.272	tf3c6-like	-	1.78054e-13	2.75812	5.47e-15	74
TRINITY_DN7034_c0_g1	NV2.23195	lox5-like-2	-	1.81854e-13	0.254062	2.44e-112	381
TRINITY_DN13393_c0_g1	NV2.14987	spee-like	-	1.83262e-13	4.38152	1.79e-69	238
TRINITY_DN15169_c0_g1	NV2.12088	ftsh5-like	-	1.83262e-13	2.12269	1.74e-205	658
TRINITY_DN1892_c2_g1	NV2.17458	chdh-like	-	1.85983e-13	2.62121	9.14e-240	749
TRINITY_DN3235_c0_g1	NV2.13506	ddi2-like	-	1.88014e-13	2.9577	2.8e-135	436
TRINITY_DN2710_c1_g1	NV2.11161	nf2l2-like	nuclear factor erythroid 2-related factor-like protein	1.89724e-13	2.06182	1.38e-19	97
TRINITY_DN2213_c0_g1	NV2.16044	rm15-like	-	1.93314e-13	3.34773	2.13e-77	260
TRINITY_DN411_c0_g1	NV2.13476	vamp3-like	-	1.98584e-13	1.97937	1.44e-36	136
TRINITY_DN591_c1_g1	NV2.18284	kcna1-like-10	Shak4	1.99605e-13	0.355338	2.2e-199	629
TRINITY_DN5334_c0_g1	NV2.246	znt1-like	-	2.00646e-13	0.0498877	9e-100	335
TRINITY_DN91426_c0_g1	NV2.12422	litaf-like	-	2.03656e-13	2.38228	2.25e-30	119
TRINITY_DN3389_c1_g1	NV2.7753	viaat-like-13	-	2.06526e-13	0.286403	4.77e-106	354
TRINITY_DN5654_c0_g1	NV2.17727	mb211-like-1	mab21-like 2	2.07732e-13	0.200481	4.48e-14	79
TRINITY_DN4430_c1_g1	NV2.15510	arfg1-like	-	2.10747e-13	2.74713	1.43e-118	388
TRINITY_DN4740_c0_g1	NV2.1025	vldlr-like-3	-	2.13019e-13	0.397083	1.42e-131	432
TRINITY_DN4492_c1_g1	NV2.21245	arly-like-1	-	2.22857e-13	2.90172	5.38e-202	632
TRINITY_DN4943_c0_g1	NV2.19265	mf13a-like-1	-	2.24322e-13	3.67948	6.77e-168	535
TRINITY_DN3881_c0_g1	NV2.25585	mppa-like	-	2.26671e-13	2.32364	2.72e-191	605
TRINITY_DN5160_c0_g1	NV2.10691	fbp1-like-20	-	2.30323e-13	0.253115	9.84e-154	486
TRINITY_DN510_c0_g1	NV2.10643	swet1-like	-	2.30982e-13	2.45457	2.87e-38	146
TRINITY_DN1821_c1_g1	NV2.5964	kynu-like	-	2.33617e-13	2.15893	1.8e-148	477
TRINITY_DN11939_c0_g1	NV2.21644	spo15-like	-	2.39855e-13	0.315864	4.58e-10	68
TRINITY_DN12365_c0_g1	NA	NA	NA	2.43453e-13	0.155035	NA	NA
TRINITY_DN10052_c0_g1	NV2.15894	nv2.15894	-	2.51582e-13	0.33511	3.69e-56	219
TRINITY_DN1967_c0_g2	NV2.16439	thtr-like	-	2.55805e-13	0.417218	1.95e-72	252
TRINITY_DN3893_c2_g1	NA	NA	NA	2.57563e-13	0.0800519	NA	NA
TRINITY_DN16592_c0_g1	NV2.17332	nas6-like-5	-	2.64009e-13	0.371491	2.02e-106	364
TRINITY_DN646_c0_g1	NV2.12113	papd1-like	-	2.766e-13	0.377374	9.78e-43	168
TRINITY_DN1974_c1_g1	NV2.13866	ski-like	-	2.97718e-13	0.279463	1.47e-71	263
TRINITY_DN2277_c0_g1	NA	NA	NA	2.98406e-13	0.412859	NA	NA
TRINITY_DN11731_c0_g1	NV2.2243	pde4d-like	-	2.99604e-13	0.432334	1.45e-205	658
TRINITY_DN1476_c0_g1	NA	NA	NA	3.04501e-13	0.146394	NA	NA
TRINITY_DN3935_c0_g1	NA	NA	NA	3.07443e-13	3.86067	NA	NA
TRINITY_DN4358_c0_g1	NV2.10263	acha7-like-17	-	3.08717e-13	0.362046	1.82e-169	540
TRINITY_DN2221_c0_g1	NV2.17253	macf1-like-2	-	3.09063e-13	2.92642	8.76e-14	78
TRINITY_DN9274_c0_g2	NV2.17180	srsf6-like	-	3.09152e-13	0.511406	5.64e-81	273
TRINITY_DN5376_c0_g1	NA	NA	NA	3.09904e-13	0.289211	NA	NA
TRINITY_DN3557_c0_g1	NV2.25448	lul3-like	-	3.29137e-13	2.4864	6.27e-10	65
TRINITY_DN8348_c0_g1	NV2.7976	ggh-like-2	-	3.36335e-13	0.0531182	8.65e-57	206
TRINITY_DN330_c1_g1	NV2.25566	notum-like	-	3.43233e-13	0.431967	2.09e-139	453
TRINITY_DN8302_c0_g1	NV2.15874	svop-like	-	3.47046e-13	0.140363	6.78e-148	477
TRINITY_DN3927_c2_g2	NV2.11462	copz1-like	-	3.48024e-13	2.07621	1.5e-81	269
TRINITY_DN1871_c0_g1	NV2.21171	tbc23-like	-	3.53671e-13	2.64655	1.78e-78	281
TRINITY_DN1040_c0_g1	NV2.10289	anxa7-like-1	-	3.53973e-13	2.65975	4.73e-133	435
TRINITY_DN18191_c0_g1	NA	NA	NA	3.72015e-13	0.353458	NA	NA
TRINITY_DN4547_c0_g1	NV2.11626	akib1-like	-	3.75416e-13	2.54755	7.09e-218	706
TRINITY_DN7233_c0_g2	NV2.21341	fis1-like	-	3.77437e-13	2.45975	1.5e-35	134
TRINITY_DN3515_c0_g1	NV2.12252	melc5	-	3.78399e-13	0.096332	5.6e-28	112
TRINITY_DN3254_c0_g1	NA	NA	NA	3.92076e-13	0.258659	NA	NA
TRINITY_DN6023_c0_g1	NV2.18024	rerg-like-11	-	4.05565e-13	0.251267	2.56e-35	136
TRINITY_DN7648_c0_g1	NV2.17122	ctrb2-like-2	-	4.074e-13	0.151543	1.71e-22	103
TRINITY_DN68364_c0_g1	NV2.6622	ndf1-like	-	4.10758e-13	0.141556	2.87e-15	76
TRINITY_DN9266_c0_g1	NV2.4855	kitm-like-1	-	4.34552e-13	3.53324	8.19e-80	267
TRINITY_DN377_c2_g1	NV2.12411	co6a5-like	-	4.49877e-13	0.152069	1.32e-26	122
TRINITY_DN16625_c0_g1	NV2.7488	sng3-like	-	4.53615e-13	2.34648	7.62e-58	203
TRINITY_DN6746_c0_g1	NV2.7499	s39ab-like	-	4.61977e-13	2.90952	7.43e-123	398
TRINITY_DN18_c2_g4	NV2.17734	osbl8-like	-	4.6494e-13	11.653	1.67e-248	785
TRINITY_DN2852_c0_g2	NA	NA	NA	4.84458e-13	0.374323	NA	NA
TRINITY_DN1500_c0_g1	NV2.19817	jag1b-like	-	4.90005e-13	0.336541	0	1566
TRINITY_DN90932_c0_g1	NV2.16334	sal-like	-	4.90005e-13	0.0300187	5.74e-63	231
TRINITY_DN1123_c0_g1	NV2.13943	faf2-like	-	4.95551e-13	0.465332	1.98e-116	384
TRINITY_DN7860_c0_g1	NV2.1253	cbpa2-like-2	-	4.99099e-13	0.423754	1.87e-123	402
TRINITY_DN597_c0_g1	NV2.25753	ctl4-like-1	-	5.02147e-13	2.63706	6.17e-275	856
TRINITY_DN2068_c0_g1	NV2.16468	masy-like	-	5.07125e-13	2.08082	1.11e-238	743
TRINITY_DN4202_c1_g1	NA	NA	NA	5.14994e-13	30.1189	NA	NA
TRINITY_DN6390_c0_g1	NV2.20124	fbp3-like-4	-	5.18355e-13	0.269269	4.06e-94	317
TRINITY_DN9991_c0_g2	NV2.10979	rsph1-like-2	-	5.22939e-13	3.14679	8.32e-95	309
TRINITY_DN552_c0_g2	NV2.18634	1a1l1-like	-	5.24308e-13	2.60241	5.87e-122	402
TRINITY_DN14927_c0_g1	NV2.8872	ndc80-like	-	5.36806e-13	0.226027	8.62e-34	142
TRINITY_DN2848_c0_g1	NV2.3597	vili-like	-	5.41729e-13	0.264195	2.62e-305	973
TRINITY_DN5453_c0_g1	NV2.12791	fzd1-like	-	5.53045e-13	0.209811	1.58e-31	132
TRINITY_DN5672_c0_g1	NV2.25143	cspg2-like-2	-	5.54215e-13	0.248863	1.31e-18	91
TRINITY_DN91479_c0_g1	NV2.23668	ppib-like-1	-	5.5445e-13	0.146745	5.2e-65	228
TRINITY_DN1851_c0_g2	NV2.1088	rtn2-like	-	5.59323e-13	0.213948	1.95e-11	66
TRINITY_DN6209_c0_g1	NV2.12511	galt1-like-1	-	5.65514e-13	0.277427	8.9e-254	791
TRINITY_DN2314_c0_g1	NV2.9469	rtjk-like-51	-	5.69086e-13	2.62576	4.04e-140	455
TRINITY_DN6595_c0_g1	NV2.15830	erc6l-like	-	5.73611e-13	0.251304	8.15e-215	723
TRINITY_DN4818_c0_g1	NV2.12246	tmed7-like	-	5.84872e-13	0.311681	6.05e-61	211
TRINITY_DN1318_c0_g1	NV2.13119	stabp-like	-	5.87148e-13	2.96941	8.31e-114	376
TRINITY_DN5835_c0_g1	NV2.24729	ada10-like	-	5.91036e-13	2.22888	1.25e-154	509
TRINITY_DN3561_c0_g1	NV2.23788	cog1-like	-	5.93795e-13	2.44923	5.21e-206	671
TRINITY_DN5820_c0_g3	NV2.25004	mec2-like	-	6.00767e-13	0.347854	4.22e-94	312
TRINITY_DN68519_c0_g1	NV2.14279	trypsinb	trypsinB	6.04613e-13	0.236898	4.57e-71	243
TRINITY_DN11170_c0_g3	NV2.1862	b3gt6-like-8	-	6.07665e-13	0.172965	9.22e-56	204
TRINITY_DN3180_c0_g1	NV2.15416	auts2-like	-	6.07665e-13	0.436317	1.45e-09	65
TRINITY_DN21_c0_g1	NV2.6423	usom7-like-4	-	6.10785e-13	0.438355	4.45e-143	479
TRINITY_DN91012_c0_g1	NV2.10995	mfsd6-like-13	-	6.11845e-13	0.19394	2.05e-137	452
TRINITY_DN1783_c0_g1	NV2.24496	laminin-like	-	6.17177e-13	0.424836	1.31e-161	561
TRINITY_DN8907_c0_g3	NV2.20870	sl9a7-like	-	6.19424e-13	0.126687	1.43e-240	750
TRINITY_DN30040_c0_g1	NV2.14741	nv2.14741	-	6.67823e-13	0.187897	1.45e-14	83
TRINITY_DN772_c0_g1	NA	NA	NA	6.7697e-13	3.83301	NA	NA
TRINITY_DN1705_c0_g1	NV2.12756	pi42a-like	-	6.78246e-13	3.56191	1.72e-36	153
TRINITY_DN48047_c0_g1	NV2.4531	calb2-like	-	6.82117e-13	0.216167	5.32e-53	192
TRINITY_DN9531_c0_g1	NV2.513	npff2-like-2	-	6.92078e-13	0.131031	2.88e-11	69
TRINITY_DN741_c0_g1	NV2.208	kap2-like	-	7.04177e-13	0.285801	5.64e-98	326
TRINITY_DN5491_c0_g1	NV2.16222	tbx4-5	tbx4/5,t-box transcripton factor 4/5-like protein	7.11623e-13	0.213146	1.31e-89	307
TRINITY_DN5109_c0_g1	NA	NA	NA	7.25954e-13	0.102858	NA	NA
TRINITY_DN7212_c0_g1	NV2.146	hes4	Hes4	7.31466e-13	0.387861	2.65e-26	111
TRINITY_DN5559_c0_g1	NV2.19765	s46a3-like-1	-	7.57973e-13	3.9982	3.77e-39	158
TRINITY_DN3943_c0_g1	NV2.11315	galt1-like-5	-	7.66702e-13	0.254235	0.000159	48
TRINITY_DN6956_c1_g1	NV2.1812	hibn-like	-	7.6856e-13	0.320613	1.18e-42	167
TRINITY_DN351_c2_g1	NA	NA	NA	7.72588e-13	0.237663	NA	NA
TRINITY_DN6344_c0_g1	NV2.15795	svop-like-2	-	7.76441e-13	0.193558	3.66e-48	186
TRINITY_DN4565_c0_g1	NV2.12446	djc10-like	-	7.87808e-13	2.39516	9.49e-288	898
TRINITY_DN10194_c1_g1	NV2.18915	vglu1-like-6	-	7.88325e-13	0.120172	1.42e-114	381
TRINITY_DN7586_c4_g1	NV2.24308	pdia4-like-1	-	7.90221e-13	0.0849821	3.96e-26	111
TRINITY_DN7873_c2_g1	NV2.16127	rab35-like	-	8.0021e-13	2.36255	6.33e-95	310
TRINITY_DN1565_c0_g1	NV2.21173	stk24-like	-	8.04699e-13	2.3894	1.3e-173	549
TRINITY_DN6680_c0_g4	NA	NA	NA	8.80783e-13	0.123362	NA	NA
TRINITY_DN8451_c0_g2	NV2.17438	nv2.17438	-	8.88839e-13	2.90372	4.44e-105	366
TRINITY_DN6833_c0_g1	NA	NA	NA	9.11835e-13	0.154611	NA	NA
TRINITY_DN5798_c0_g1	NV2.21095	cbx8-like	-	9.14128e-13	2.45339	2.5e-16	84
TRINITY_DN5572_c0_g1	NV2.10802	ankar-like-1	-	9.4291e-13	0.392458	0	1424
TRINITY_DN1772_c0_g1	NV2.3341	nv2.3341	-	9.51572e-13	2.65122	5.61e-19	90
TRINITY_DN627_c0_g1	NV2.11931	white-like-2	-	9.85585e-13	0.477003	3.61e-213	677
TRINITY_DN3627_c0_g2	NV2.17246	pyr1-like	-	9.86136e-13	2.56345	0	1540
TRINITY_DN15588_c0_g1	NA	NA	NA	9.88266e-13	21.4798	NA	NA
TRINITY_DN5258_c0_g1	NV2.15716	fbp1-like-1	-	9.92202e-13	0.0772743	1.62e-47	181
TRINITY_DN31842_c0_g1	NA	NA	NA	1.02362e-12	3.63946	NA	NA
TRINITY_DN6019_c0_g1	NV2.2997	ach1-like	-	1.05835e-12	0.357326	2.74e-44	180
TRINITY_DN937_c0_g1	NV2.14228	flna-like-2	-	1.09103e-12	0.49395	4.3e-08	59
TRINITY_DN6790_c0_g1	NA	NA	NA	1.11247e-12	0.0972321	NA	NA
TRINITY_DN15625_c0_g2	NV2.818	pxk-like	-	1.1147e-12	2.22116	1.43e-124	412
TRINITY_DN10461_c0_g1	NV2.18551	hmcn1-like-30	-	1.1382e-12	0.0620886	3.47e-24	113
TRINITY_DN2431_c0_g2	NV2.21720	gcc2-like	-	1.14123e-12	2.57391	1.15e-79	299
TRINITY_DN3455_c0_g1	NV2.6473	snx11-like-3	-	1.15105e-12	3.20712	1.74e-29	130
TRINITY_DN5377_c0_g1	NV2.20231	syt16-like	-	1.15105e-12	0.248442	1.26e-13	77
TRINITY_DN3006_c0_g4	NA	NA	NA	1.16535e-12	0.303322	NA	NA
TRINITY_DN2055_c0_g2	NV2.9869	tgm1-like	-	1.23211e-12	0.408895	3.09e-128	430
TRINITY_DN9799_c0_g1	NV2.11758	sem5b-like	-	1.23896e-12	0.258226	1.23e-93	333
TRINITY_DN4199_c0_g1	NV2.7494	rnz2-like	-	1.274e-12	2.59428	7.74e-147	488
TRINITY_DN1924_c0_g1	NV2.7165	skap2-like	-	1.2834e-12	2.21973	4.83e-14	79
TRINITY_DN4969_c0_g1	NV2.1107	djc14-like	-	1.29687e-12	2.46621	4.26e-31	134
TRINITY_DN1599_c0_g1	NV2.9136	kdm8-like-2	-	1.33384e-12	2.47508	4.58e-66	239
TRINITY_DN26753_c0_g1	NV2.24436	shlb1-like	-	1.35197e-12	3.12946	4.54e-83	277
TRINITY_DN2557_c0_g2	NV2.12987	cg031-like	-	1.39397e-12	0.447509	2.18e-89	308
TRINITY_DN240_c0_g1	NV2.7366	mf6la-like	-	1.43684e-12	2.38163	9.77e-26	117
TRINITY_DN2454_c0_g1	NA	NA	NA	1.48094e-12	46.7397	NA	NA
TRINITY_DN1587_c1_g1	NV2.12924	esyt3-like	-	1.50508e-12	0.358916	2.2e-210	669
TRINITY_DN34155_c0_g1	NV2.4096	sc6a1-like-4	-	1.55501e-12	2.75836	3.19e-236	739
TRINITY_DN2354_c0_g1	NV2.5997	cad23-like	-	1.56583e-12	0.349265	1.45e-117	395
TRINITY_DN8187_c1_g2	NV2.25193	fbln1-like	-	1.57764e-12	2.64189	5.74e-150	531
TRINITY_DN10260_c0_g1	NV2.11189	dons-like	-	1.58106e-12	0.0791338	9.43e-70	251
TRINITY_DN4185_c0_g2	NV2.30005	frizzled-like	-	1.58717e-12	0.34653	6.65e-160	517
TRINITY_DN541_c0_g1	NV2.6971	tbc16-like	-	1.62612e-12	2.23722	2.45e-158	524
TRINITY_DN982_c0_g1	NV2.5002	fb252-like-1	-	1.62612e-12	1.93629	1.2e-108	356
TRINITY_DN9433_c0_g1	NV2.20618	fbp1-like-15	-	1.66151e-12	2.52819	0	1154
TRINITY_DN588_c0_g1	NV2.14752	emal1-like	-	1.68685e-12	0.348559	6.77e-150	507
TRINITY_DN679_c0_g1	NV2.23789	nv2.23789	-	1.6888e-12	2.43685	9.39e-23	104
TRINITY_DN6627_c0_g1	NV2.4538	fen1-like	-	1.69049e-12	0.227037	5.62e-172	541
TRINITY_DN57564_c0_g1	NV2.19942	mec10-like	-	1.7209e-12	0.0711259	8.33e-29	125
TRINITY_DN880_c0_g1	NA	NA	NA	1.72095e-12	0.0495445	NA	NA
TRINITY_DN24130_c1_g1	NV2.9780	adk-like	-	1.74201e-12	0.441287	6.85e-88	296
TRINITY_DN3876_c0_g1	NV2.23652	znt5-like	-	1.76317e-12	2.49438	3.83e-155	511
TRINITY_DN137_c0_g1	NV2.6646	roaa-like-1	-	1.78736e-12	1.85884	8.01e-52	190
TRINITY_DN1269_c0_g1	NV2.5045	agrd1-like	-	1.78736e-12	0.329732	4.41e-151	518
TRINITY_DN2685_c3_g2	NV2.18284	kcna1-like-10	Shak4	1.81459e-12	0.267334	8.27e-76	261
TRINITY_DN712_c0_g1	NV2.10077	nv2.10077	-	1.82781e-12	0.0588184	4.22e-70	245
TRINITY_DN90848_c0_g1	NV2.8519	radi-like	-	1.82856e-12	2.1671	1.03e-160	522
TRINITY_DN8670_c0_g1	NV2.7713	cox11-like	-	1.8852e-12	2.68528	8.94e-82	275
TRINITY_DN809_c0_g1	NV2.14538	calmodulin	-	1.91822e-12	0.380833	1.25e-44	161
TRINITY_DN3567_c0_g2	NV2.24036	jtb-like	-	1.95131e-12	2.69988	1.64e-11	65
TRINITY_DN5558_c0_g1	NA	NA	NA	1.95478e-12	0.0466443	NA	NA
TRINITY_DN3127_c1_g1	NV2.18831	myc4	myelocytomatosis viral oncogene-like protein	2.01258e-12	0.277507	3.09e-12	73
TRINITY_DN2408_c0_g1	NV2.10081	deoc-like	-	2.01568e-12	2.59457	7.76e-151	477
TRINITY_DN9889_c1_g1	NV2.2347	rtbs-like-13	-	2.02731e-12	23.0493	4.53e-31	124
TRINITY_DN5050_c1_g2	NV2.16090	usom5-like-10	-	2.05081e-12	0.130916	1.35e-47	182
TRINITY_DN7266_c0_g2	NV2.3480	sy63-like-3	-	2.0909e-12	2.71299	3.65e-77	269
TRINITY_DN3661_c0_g1	NV2.17507	fla10-like	-	2.12318e-12	0.406613	1.04e-123	445
TRINITY_DN6331_c0_g1	NV2.9987	spon1-like	-	2.19828e-12	0.26435	2.04e-82	282
TRINITY_DN1341_c0_g1	NV2.743	hmcn1-like-32	-	2.19828e-12	0.266325	5.04e-151	537
TRINITY_DN8421_c0_g1	NA	NA	NA	2.23543e-12	0.0727473	NA	NA
TRINITY_DN443_c0_g1	NV2.11666	abcac-like	-	2.28922e-12	3.23382	0	1694
TRINITY_DN4829_c0_g1	NV2.4877	gapr1-like-17	-	2.31763e-12	0.153365	3.96e-78	273
TRINITY_DN1394_c0_g1	NV2.22604	vang1-like	-	2.33288e-12	0.501884	1.14e-155	500
TRINITY_DN1670_c0_g1	NV2.8299	dmd-like-1	-	2.38959e-12	0.524672	0	1181
TRINITY_DN151_c1_g1	NV2.3968	s66a2-like	-	2.39612e-12	2.24246	5.9e-93	306
TRINITY_DN788_c3_g3	NV2.9710	vate-like	-	2.3962e-12	2.39124	1.15e-88	293
TRINITY_DN9394_c0_g3	NV2.6253	h2av-like	-	2.40978e-12	0.425077	3.43e-69	230
TRINITY_DN6170_c0_g1	NV2.12463	wnt3	WNT3	2.40991e-12	0.352412	6.12e-101	334
TRINITY_DN79646_c0_g1	NV2.10117	toipb-like	-	2.41213e-12	2.05257	6.01e-76	259
TRINITY_DN11218_c0_g1	NV2.19509	gela-like-5	-	2.41431e-12	0.0730098	3.35e-118	391
TRINITY_DN2805_c0_g1	NV2.16013	trm44-like	-	2.44185e-12	0.357011	2.33e-131	438
TRINITY_DN5717_c0_g2	NA	NA	NA	2.46381e-12	0.263356	NA	NA
TRINITY_DN6870_c0_g1	NV2.4067	vwde-like-5	-	2.51206e-12	0.0335912	3.77e-32	139
TRINITY_DN3302_c0_g1	NV2.3768	fbln2-like-1	-	2.60452e-12	0.295216	8.69e-66	240
TRINITY_DN1888_c0_g1	NV2.24721	tm115-like	-	2.6247e-12	2.52976	5.92e-92	308
TRINITY_DN10090_c0_g1	NV2.11643	alk2	activin receptor type I	2.62587e-12	0.408669	4.8e-134	442
TRINITY_DN4202_c0_g3	NV2.23625	sh3g3-like-1	-	2.71195e-12	2.23603	4.62e-118	384
TRINITY_DN2134_c0_g1	NV2.10686	ncol3	minicollagen 3	2.74995e-12	0.0849151	6.56e-07	47
TRINITY_DN7724_c1_g1	NV2.6761	dylt5-like-1	-	2.77622e-12	6.13694	0.000803	45
TRINITY_DN8635_c0_g1	NV2.3750	spcs3-like	-	2.83067e-12	2.36608	2.44e-62	214
TRINITY_DN980_c0_g1	NA	NA	NA	2.96671e-12	0.26694	NA	NA
TRINITY_DN16122_c0_g1	NV2.8361	mot10-like	-	3.02294e-12	0.35152	7.33e-61	222
TRINITY_DN6469_c0_g1	NV2.6400	pask-like	-	3.024e-12	0.321553	3.25e-245	801
TRINITY_DN235_c0_g1	NV2.23386	gppl3-like	-	3.20789e-12	2.52969	2.35e-29	120
TRINITY_DN3724_c0_g1	NA	NA	NA	3.23178e-12	0.337772	NA	NA
TRINITY_DN33967_c0_g2	NV2.12078	twk7-like-1	-	3.27713e-12	0.302841	2.75e-65	232
TRINITY_DN5155_c0_g1	NV2.10881	s38a2-like	-	3.28387e-12	2.84117	5.67e-169	539
TRINITY_DN80116_c0_g1	NV2.4905	rbl1-like	-	3.3838e-12	0.34691	5.57e-287	912
TRINITY_DN8337_c0_g1	NV2.16683	rnf43	-	3.39752e-12	0.375673	3.32e-85	294
TRINITY_DN2949_c0_g1	NV2.3135	cbpd-like	-	3.51415e-12	0.281703	5.1e-158	511
TRINITY_DN7135_c0_g1	NV2.12219	prs8-like-1	-	3.52126e-12	1.85348	1.8e-234	724
TRINITY_DN2429_c0_g1	NV2.23387	pmf1-like	-	3.55395e-12	2.70524	7.13e-07	53
TRINITY_DN561_c0_g1	NA	NA	NA	3.57196e-12	3.62177	NA	NA
TRINITY_DN18744_c0_g1	NV2.22721	nr2e3-like-2	tailless-like protein	3.60726e-12	0.206438	5.9e-97	324
TRINITY_DN4269_c0_g1	NV2.16889	ks6b1-like	-	3.62014e-12	2.5003	1.04e-191	606
TRINITY_DN3020_c0_g1	NV2.16294	hdac2-like	-	3.62853e-12	0.544662	3.66e-261	809
TRINITY_DN2209_c0_g2	NA	NA	NA	3.63645e-12	3.44401	NA	NA
TRINITY_DN10300_c0_g1	NV2.4001	t161a-like	-	3.64565e-12	2.59022	4.81e-56	208
TRINITY_DN1945_c0_g1	NV2.17631	tnaa-like	-	3.64975e-12	0.0780521	4.82e-145	468
TRINITY_DN301_c0_g1	NV2.7017	adap1-like	-	3.66557e-12	2.09888	1.26e-87	298
TRINITY_DN3920_c0_g1	NV2.18889	cox15-like	-	3.95475e-12	2.19875	1.15e-122	401
TRINITY_DN90843_c0_g1	NV2.12547	viaat-like-5	-	3.96935e-12	0.302846	1.48e-153	494
TRINITY_DN3977_c1_g1	NV2.15600	sbds-like	-	4.08498e-12	3.13594	1.03e-112	363
TRINITY_DN7989_c0_g2	NV2.21736	tbcel-like	-	4.17451e-12	2.07928	6.11e-85	291
TRINITY_DN7753_c0_g1	NV2.4683	cntp4-like-3	-	4.19127e-12	0.26663	8.73e-68	256
TRINITY_DN3942_c0_g1	NV2.1634	bhmt2-like-1	-	4.21669e-12	0.312465	9.34e-165	576
TRINITY_DN1296_c0_g1	NV2.6001	sdf2-like	-	4.26569e-12	2.28791	1.2e-76	256
TRINITY_DN10792_c0_g4	NV2.15819	alphalaminin-like	-	4.28403e-12	2.42444	6.47e-35	141
TRINITY_DN10745_c0_g1	NV2.5189	eva1c-like-3	-	4.4209e-12	0.0168316	1.29e-22	98
TRINITY_DN7950_c0_g1	NV2.18067	lmf2-like	-	4.53537e-12	0.0374356	2.24e-184	600
TRINITY_DN2273_c0_g1	NV2.9936	psd13-like	-	4.5475e-12	2.31069	6.48e-134	431
TRINITY_DN8582_c0_g1	NV2.14236	p4ha2-like	-	4.65365e-12	0.0794363	9.12e-107	360
TRINITY_DN846_c0_g1	NA	NA	NA	4.75452e-12	7.95281	NA	NA
TRINITY_DN495_c2_g1	NV2.24159	mctp1-like	-	4.78295e-12	0.503339	2.7e-255	807
TRINITY_DN62_c0_g2	NV2.816	zn177-like	-	4.90109e-12	0.345585	1.98e-19	98
TRINITY_DN6082_c0_g1	NV2.16222	tbx4-5	tbx4/5,t-box transcripton factor 4/5-like protein	4.98454e-12	0.263391	2.81e-91	309
TRINITY_DN7877_c0_g1	NA	NA	NA	5.0038e-12	0.441929	NA	NA
TRINITY_DN6613_c0_g1	NV2.620	galr1-like	-	5.21403e-12	0.0849123	1.68e-33	139
TRINITY_DN3717_c0_g1	NV2.5138	p4htm-like	-	5.38513e-12	2.26357	1.94e-115	379
TRINITY_DN5212_c0_g1	NV2.6566	gria4-like	-	5.3928e-12	0.221451	5.37e-90	321
TRINITY_DN4956_c0_g1	NV2.21183	arx-like	-	5.52426e-12	0.253684	5.48e-31	126
TRINITY_DN16556_c0_g1	NV2.18887	cnd2-like	-	5.52671e-12	0.277437	5.58e-144	476
TRINITY_DN5769_c0_g1	NV2.18052	arsb-like	-	5.59451e-12	0.243526	1.24e-75	265
TRINITY_DN76_c1_g3	NV2.16952	seric-like-3	-	5.59938e-12	1.87497	1.58e-155	497
TRINITY_DN2365_c1_g1	NV2.1199	f120a-like	-	5.61312e-12	0.506955	3.57e-170	565
TRINITY_DN7747_c0_g2	NV2.10172	vkt2-like	-	5.64488e-12	0.156054	8.03e-20	97
TRINITY_DN7402_c0_g1	NV2.280	nv2.280	-	6.00818e-12	2.27059	1.34e-125	414
TRINITY_DN5920_c0_g1	NV2.19770	nv2.19770	-	6.16966e-12	0.111271	2.24e-20	93
TRINITY_DN15210_c1_g2	NV2.2644	nv2.2644	-	6.32066e-12	0.121311	5.83e-200	646
TRINITY_DN13127_c0_g2	NV2.122	gremlin	gremlin	6.33474e-12	0.0873343	5.01e-21	95
TRINITY_DN5996_c0_g1	NV2.3879	frem2-like-5	-	6.36744e-12	0.164434	0	1537
TRINITY_DN975_c0_g1	NV2.6854	cp072-like	-	6.50779e-12	2.40085	1.4e-36	141
TRINITY_DN18_c1_g3	NV2.2146	hmcn2-like-18	-	6.50779e-12	0.476929	4.26e-85	301
TRINITY_DN1212_c0_g1	NV2.11169	bp10-like-5	-	6.50779e-12	0.367352	2.77e-72	260
TRINITY_DN91821_c0_g1	NV2.20840	nv2.20840	-	6.5249e-12	0.135562	6.84e-75	264
TRINITY_DN7795_c0_g1	NA	NA	NA	6.58088e-12	0.0811385	NA	NA
TRINITY_DN12286_c0_g1	NV2.21582	nv2.21582	-	6.69743e-12	0.440897	3.98e-44	162
TRINITY_DN2855_c0_g1	NA	NA	NA	6.92638e-12	0.335888	NA	NA
TRINITY_DN91132_c0_g1	NV2.8037	sing-like-1	-	7.03146e-12	2.32953	1.8e-122	404
TRINITY_DN5126_c3_g1	NV2.7089	gbge-like	-	7.1979e-12	0.394933	4.8e-20	85
TRINITY_DN2375_c0_g1	NV2.18881	lman2-like-1	-	7.51455e-12	2.06492	2.39e-109	357
TRINITY_DN11261_c0_g1	NV2.12851	sc22a-like	-	7.59123e-12	2.9005	9.45e-81	273
TRINITY_DN76_c0_g1	NV2.692	abca1-like	-	7.62585e-12	2.38133	0	1873
TRINITY_DN7883_c1_g1	NV2.14005	sspo-like-1	-	7.66761e-12	0.316938	5.32e-130	452
TRINITY_DN1950_c0_g1	NV2.13132	djc25-like	-	7.73136e-12	2.24633	7.88e-34	138
TRINITY_DN2035_c0_g1	NV2.12895	utr7-like	-	7.73383e-12	2.04468	6.12e-108	357
TRINITY_DN9734_c0_g1	NV2.25700	psb7-like	-	7.73589e-12	2.17488	3.94e-118	380
TRINITY_DN814_c0_g1	NV2.23006	ga2pe-like	-	7.76483e-12	0.351317	1.66e-77	292
TRINITY_DN10287_c0_g1	NV2.15429	lhx1	lhx1	7.82697e-12	0.23607	1.2e-47	178
TRINITY_DN6700_c0_g1	NV2.20272	vatd-like	-	7.85829e-12	2.08728	7e-104	337
TRINITY_DN2733_c0_g1	NV2.6423	usom7-like-4	-	7.97041e-12	0.475722	1.74e-108	377
TRINITY_DN703_c0_g1	NV2.13221	anpra-like-2	-	7.97041e-12	0.507684	4.53e-262	837
TRINITY_DN7847_c0_g1	NV2.23171	fbp1-like-5	-	8.03343e-12	0.216543	6.73e-15	80
TRINITY_DN8384_c0_g1	NV2.12130	brca1-like	-	8.03343e-12	0.320456	2.44e-26	123
TRINITY_DN8466_c0_g1	NA	NA	NA	8.14836e-12	0.145585	NA	NA
TRINITY_DN2697_c0_g1	NV2.16870	pex13-like	-	8.26173e-12	2.56445	1.6e-76	264
TRINITY_DN372_c8_g1	NA	NA	NA	8.63481e-12	0.0524415	NA	NA
TRINITY_DN12170_c0_g2	NA	NA	NA	8.66044e-12	0.239754	NA	NA
TRINITY_DN8525_c0_g1	NV2.15361	nv2.15361	-	9.08652e-12	21.9817	3.2e-10	64
TRINITY_DN8763_c0_g1	NV2.7452	alr-like	-	9.14854e-12	2.49074	3e-54	191
TRINITY_DN2161_c0_g1	NV2.12744	tmp2l-like-1	-	9.15214e-12	0.48647	0	1355
TRINITY_DN2259_c0_g1	NV2.6466	txnd5-like-1	-	9.36994e-12	2.65435	8.64e-86	292
TRINITY_DN19261_c0_g1	NV2.2229	fat4-like-17	hedgling	9.39846e-12	0.331465	1.01e-185	630
TRINITY_DN4111_c0_g1	NV2.23103	otp-like	orthopedia	9.53387e-12	0.39784	3.11e-49	182
TRINITY_DN716_c0_g3	NV2.16166	k0100-like	-	9.54467e-12	0.462658	0	1213
TRINITY_DN7471_c0_g1	NV2.6861	chst3-like-1	-	9.5916e-12	0.0387424	1e-37	151
TRINITY_DN4596_c0_g1	NV2.20655	lgmn-like	-	9.5916e-12	2.02618	3.49e-115	379
TRINITY_DN2748_c0_g1	NV2.13971	lix1l-like	-	9.72805e-12	2.41385	1.79e-69	238
TRINITY_DN2307_c1_g1	NV2.20278	kcc2a-like-1	-	9.76916e-12	0.380019	2.05e-53	196
TRINITY_DN4014_c0_g1	NV2.6701	mcm3m-like	-	9.93665e-12	0.317666	4.1e-280	878
TRINITY_DN2197_c0_g1	NV2.17578	psmd4-like	-	1.00078e-11	2.22457	3.6e-117	383
TRINITY_DN7651_c0_g1	NV2.12012	hox6	HoxA,hox6,anthox6	1.00242e-11	0.426882	1.47e-12	72
TRINITY_DN1591_c0_g1	NV2.5663	h2ay-like	-	1.00492e-11	0.546783	1.37e-120	392
TRINITY_DN3007_c0_g1	NV2.5759	rbm38-like	-	1.0226e-11	0.275288	1.52e-25	111
TRINITY_DN8036_c0_g1	NV2.2216	vwde-like-1	-	1.04243e-11	0.158476	2.25e-116	419
TRINITY_DN1917_c0_g1	NV2.13696	rab8a-like-1	-	1.04827e-11	2.09304	2.26e-102	331
TRINITY_DN3675_c1_g2	NV2.11715	usom5-like-5	-	1.05421e-11	0.135104	2.42e-42	164
TRINITY_DN1589_c0_g1	NV2.75	agrl3-like-6	-	1.06061e-11	0.504614	2.43e-85	312
TRINITY_DN2866_c0_g1	NV2.13874	idhc-like	-	1.12293e-11	0.486151	2.08e-211	657
TRINITY_DN8785_c0_g1	NA	NA	NA	1.13128e-11	0.167761	NA	NA
TRINITY_DN3169_c0_g1	NV2.12792	phf10-like	-	1.13671e-11	0.453512	2.28e-155	500
TRINITY_DN2850_c0_g1	NV2.18791	e2ak3-like	-	1.13829e-11	2.4037	5.95e-168	559
TRINITY_DN3026_c0_g2	NV2.21429	usp9x-like	-	1.15302e-11	2.03183	0	2677
TRINITY_DN653_c0_g1	NV2.5196	sml-like	-	1.16202e-11	0.0946862	7.61e-132	419
TRINITY_DN8223_c0_g2	NA	NA	NA	1.19798e-11	0.188642	NA	NA
TRINITY_DN2853_c0_g1	NV2.23854	acha7-like-6	-	1.23017e-11	0.237121	4.61e-73	259
TRINITY_DN5724_c0_g1	NV2.13473	phb2-like	-	1.25845e-11	2.17049	2.8e-132	422
TRINITY_DN1433_c0_g1	NA	NA	NA	1.2694e-11	1.88021	NA	NA
TRINITY_DN1489_c0_g1	NA	NA	NA	1.26985e-11	2.08146	NA	NA
TRINITY_DN243_c0_g1	NA	NA	NA	1.28782e-11	2.89596	NA	NA
TRINITY_DN14749_c0_g1	NV2.10470	ecde-like-2	-	1.33548e-11	0.222633	6.18e-14	80
TRINITY_DN383_c0_g1	NV2.20554	sav1-like	-	1.34559e-11	0.435939	5.59e-20	98
TRINITY_DN777_c0_g1	NV2.23763	sytc-like	-	1.35178e-11	1.98559	0	1131
TRINITY_DN6811_c0_g1	NV2.5436	jag1-like-1	Rdsl2	1.36582e-11	0.181954	2.34e-34	145
TRINITY_DN8885_c1_g1	NV2.15790	asb8-like	-	1.39659e-11	0.18576	5.72e-108	373
TRINITY_DN1637_c0_g1	NV2.20475	mmp17-like	-	1.41387e-11	0.0307679	8.41e-50	194
TRINITY_DN2610_c0_g1	NV2.3189	nhp6-like	-	1.42583e-11	0.551209	6.1e-35	137
TRINITY_DN286_c0_g1	NV2.24527	at131-like	-	1.43939e-11	2.32479	0	1386
TRINITY_DN7186_c0_g1	NA	NA	NA	1.55285e-11	0.221329	NA	NA
TRINITY_DN8167_c1_g3	NV2.17826	pry1-like	-	1.57255e-11	0.0808533	4.09e-15	84
TRINITY_DN669_c0_g1	NV2.4301	tm208-like	-	1.58086e-11	2.34595	8.23e-35	132
TRINITY_DN3469_c0_g1	NV2.17974	kldc2-like-1	-	1.59698e-11	0.391731	8.51e-79	273
TRINITY_DN2066_c0_g2	NV2.16056	pde5-like	-	1.67694e-11	0.398988	6.65e-305	970
TRINITY_DN1658_c0_g1	NV2.19831	rab15-like	-	1.68294e-11	0.352261	7.43e-67	229
TRINITY_DN34150_c0_g1	NV2.21125	hsp13-like	-	1.68442e-11	2.79998	1.45e-96	325
TRINITY_DN705_c2_g1	NV2.1814	kapc1-like	-	1.71339e-11	2.08106	6.97e-130	417
TRINITY_DN3222_c0_g1	NV2.14623	dpp9-like	-	1.7196e-11	2.29614	1.82e-217	698
TRINITY_DN2739_c0_g1	NV2.14853	if4e-like	-	1.73098e-11	2.03655	9.63e-83	274
TRINITY_DN5386_c0_g1	NV2.6839	cac1i-like-1	-	1.75258e-11	0.350927	0	1160
TRINITY_DN1771_c0_g1	NV2.7276	f16p2-like	-	1.75661e-11	2.07685	2.01e-147	467
TRINITY_DN5055_c0_g1	NA	NA	NA	1.76622e-11	2.74756	NA	NA
TRINITY_DN1439_c0_g1	NV2.12690	nv2.12690	-	1.78086e-11	0.0673629	7.49e-12	70
TRINITY_DN9526_c0_g1	NV2.4812	ppr27-like-2	-	1.79372e-11	5.93542	8.28e-22	100
TRINITY_DN300_c0_g2	NV2.12816	m3k3-like-1	-	1.82305e-11	3.20559	4.74e-22	105
TRINITY_DN2428_c0_g1	NV2.14538	calmodulin	-	1.83342e-11	0.402597	6.24e-72	239
TRINITY_DN76_c0_g2	NV2.17722	kcnc1-like	Shaw1	1.83986e-11	2.78345	2.2e-181	583
TRINITY_DN177_c0_g2	NV2.16503	tim10-like	-	1.84293e-11	2.15839	8.98e-36	132
TRINITY_DN6993_c0_g2	NA	NA	NA	1.87872e-11	0.297544	NA	NA
TRINITY_DN5464_c0_g1	NV2.12722	larp7-like	-	1.88077e-11	0.367711	9.17e-53	196
TRINITY_DN4116_c0_g1	NV2.2225	hdac6-like-1	-	1.90117e-11	2.46324	2.4e-40	147
TRINITY_DN4049_c0_g2	NV2.20844	mlp3c-like	-	1.90259e-11	1.96516	8.43e-64	214
TRINITY_DN6545_c0_g1	NV2.19923	ki16b-like-1	-	1.94807e-11	2.23033	0	1249
TRINITY_DN756_c0_g1	NA	NA	NA	2.01757e-11	0.415924	NA	NA
TRINITY_DN2110_c0_g1	NV2.19486	usom5-like-7	-	2.02116e-11	0.16721	3.5e-47	172
TRINITY_DN5170_c0_g1	NV2.13750	ece1-like-11	-	2.05324e-11	0.281608	5.53e-152	502
TRINITY_DN6755_c0_g1	NV2.20744	syt16-like-1	-	2.06688e-11	0.217061	9.02e-07	53
TRINITY_DN77_c0_g1	NV2.20523	f177a-like	-	2.24047e-11	2.16348	7.83e-30	120
TRINITY_DN5989_c0_g1	NV2.4851	agrd1-like-8	-	2.25969e-11	0.211789	8.73e-61	228
TRINITY_DN8454_c0_g1	NV2.3570	alg11-like	-	2.25969e-11	3.05537	8.04e-168	535
TRINITY_DN2014_c0_g1	NV2.15599	cast1-like	-	2.2744e-11	2.26198	3.28e-79	271
TRINITY_DN2357_c0_g1	NV2.17741	cd151-like	-	2.27726e-11	2.11511	7.86e-68	232
TRINITY_DN1674_c2_g1	NV2.23890	chd1-like	-	2.29584e-11	0.444496	0	1570
TRINITY_DN2450_c0_g1	NV2.15195	fbxw7-like-7	-	2.31319e-11	0.376938	4.27e-69	250
TRINITY_DN1812_c0_g1	NV2.23664	mrm1-like	-	2.34206e-11	2.07873	6.48e-36	141
TRINITY_DN49437_c0_g1	NV2.3919	nv2.3919	-	2.4333e-11	0.344064	0.0001	47
TRINITY_DN6486_c0_g1	NA	NA	NA	2.5549e-11	0.198545	NA	NA
TRINITY_DN1040_c0_g2	NA	NA	NA	2.55492e-11	3.02819	NA	NA
TRINITY_DN602_c0_g1	NV2.23579	shc1-like	-	2.64346e-11	1.9107	3.89e-77	277
TRINITY_DN426_c1_g1	NV2.10528	y683-like	-	2.68955e-11	0.0850158	6.22e-09	63
TRINITY_DN2215_c0_g1	NV2.11192	tens3-like	-	2.71894e-11	0.511157	1.76e-222	739
TRINITY_DN3045_c0_g1	NA	NA	NA	2.72697e-11	0.29984	NA	NA
TRINITY_DN7642_c0_g1	NA	NA	NA	2.72697e-11	20.3899	NA	NA
TRINITY_DN503_c0_g1	NV2.4838	rtbs-like-48	-	2.75253e-11	2.56093	1.56e-59	207
TRINITY_DN426_c0_g2	NV2.10470	ecde-like-2	-	2.79099e-11	0.0833034	5.4e-07	53
TRINITY_DN5856_c0_g1	NV2.23237	tbca-like	-	2.8457e-11	2.17331	1.67e-27	109
TRINITY_DN102_c1_g1	NV2.22567	nv2.22567	-	2.85214e-11	1.82235	1.62e-23	102
TRINITY_DN3088_c0_g1	NV2.1618	pol4-like-17	-	2.91558e-11	2.44765	8.07e-144	487
TRINITY_DN4440_c0_g1	NA	NA	NA	2.92294e-11	0.340969	NA	NA
TRINITY_DN812_c0_g1	NV2.17030	echb-like	-	2.94934e-11	1.91381	1.27e-193	608
TRINITY_DN74780_c0_g1	NV2.12093	vatf-like	-	3.14905e-11	2.22557	2.52e-53	184
TRINITY_DN26588_c0_g1	NV2.9162	yng2-like	-	3.19681e-11	2.70752	3.83e-84	292
TRINITY_DN4795_c0_g1	NA	NA	NA	3.21792e-11	0.307967	NA	NA
TRINITY_DN1385_c0_g1	NV2.157	nv2.157	-	3.25736e-11	2.13416	2.37e-35	141
TRINITY_DN5620_c0_g1	NV2.24852	calua-like	-	3.40426e-11	0.245675	5.99e-76	260
TRINITY_DN5311_c1_g1	NV2.7857	kcnk9-like	-	3.40685e-11	0.276804	2.58e-08	59
TRINITY_DN8208_c0_g1	NV2.23941	b2cl1-like-2	-	3.41701e-11	2.48077	1.18e-18	89
TRINITY_DN6765_c0_g1	NV2.2675	hand1	hand-1	3.42419e-11	0.068675	1.01e-23	102
TRINITY_DN613_c0_g5	NA	NA	NA	3.47473e-11	0.259971	NA	NA
TRINITY_DN270_c0_g1	NV2.7407	phas-like	-	3.51729e-11	6.03574	0	1208
TRINITY_DN25085_c0_g1	NV2.14043	agrin-like-2	-	3.55688e-11	0.220733	4.52e-26	121
TRINITY_DN6183_c0_g1	NV2.12063	nep16-1	NEP-16	3.57352e-11	0.117631	7.27e-32	127
TRINITY_DN6001_c0_g1	NV2.15738	nv2.15738	-	3.57456e-11	0.358441	6.14e-05	50
TRINITY_DN24763_c0_g2	NV2.11696	tim-like	-	3.63033e-11	0.21205	2.59e-271	875
TRINITY_DN393_c0_g1	NV2.10769	tm198-like-1	-	3.63033e-11	0.312757	9.67e-30	126
TRINITY_DN3255_c0_g1	NV2.2803	dele1-like	-	3.63791e-11	1.99698	5.24e-62	227
TRINITY_DN8041_c0_g1	NV2.8660	big3-like	-	3.70356e-11	0.213179	0	1842
TRINITY_DN5387_c0_g1	NV2.13378	spcs1-like	-	3.71476e-11	2.41048	5.14e-24	100
TRINITY_DN6009_c0_g1	NV2.4982	mfgm-like-6	-	3.82191e-11	0.226147	2.94e-12	72
TRINITY_DN4838_c1_g2	NV2.8736	adxh2-like	-	3.82976e-11	2.58138	4.15e-47	171
TRINITY_DN6463_c0_g1	NV2.17722	kcnc1-like	Shaw1	3.85147e-11	0.337467	1.78e-123	417
TRINITY_DN348_c0_g1	NV2.16714	idd-like	-	3.97458e-11	0.395081	5.24e-17	83
TRINITY_DN5322_c0_g1	NA	NA	NA	3.98392e-11	0.159378	NA	NA
TRINITY_DN5823_c0_g1	NV2.11286	celr1-like	-	3.98867e-11	0.123452	2.37e-98	349
TRINITY_DN603_c0_g1	NV2.668	ptprd-like-3	-	3.99764e-11	0.454881	7.64e-52	207
TRINITY_DN8093_c0_g1	NV2.2095	nv2.2095	-	4.04004e-11	0.151487	3.34e-153	501
TRINITY_DN544_c0_g1	NV2.13726	bicaudaic-like	bicaudal C-like protein 2,bicaudal C-like protein1	4.0831e-11	0.442415	5.44e-132	449
TRINITY_DN6907_c10_g1	NV2.13027	nv2.13027	-	4.1253e-11	26.2358	1.43e-05	41
TRINITY_DN3284_c0_g1	NV2.22900	psa1-like	-	4.25954e-11	2.33719	7.94e-110	355
TRINITY_DN1666_c0_g1	NA	NA	NA	4.26459e-11	0.370516	NA	NA
TRINITY_DN2137_c0_g1	NV2.7911	hebp2-like	-	4.27265e-11	0.387256	4.05e-15	78
TRINITY_DN8617_c0_g1	NA	NA	NA	4.40805e-11	0.0553572	NA	NA
TRINITY_DN7534_c0_g1	NV2.4096	sc6a1-like-4	-	4.45377e-11	0.276098	3.31e-201	639
TRINITY_DN10176_c0_g1	NV2.5803	skp1-like	-	4.61363e-11	2.15485	3.87e-91	296
TRINITY_DN9284_c0_g1	NV2.13278	nv2.13278	-	4.69001e-11	0.0856082	1.99e-14	74
TRINITY_DN6404_c1_g1	NA	NA	NA	4.74133e-11	5.76823	NA	NA
TRINITY_DN6153_c0_g1	NV2.13463	crocc-like	-	4.74212e-11	0.215171	3.28e-57	222
TRINITY_DN1078_c0_g1	NV2.12166	kcnf1-like	-	4.75509e-11	0.302189	2.27e-47	182
TRINITY_DN5415_c0_g2	NA	NA	NA	4.82558e-11	0.286906	NA	NA
TRINITY_DN2966_c0_g1	NV2.19599	daa10-like	-	4.97119e-11	0.524111	8.21e-184	573
TRINITY_DN1266_c0_g1	NV2.15142	cmta1-like	-	4.9888e-11	0.318945	2.97e-73	275
TRINITY_DN6278_c0_g1	NA	NA	NA	5.06536e-11	0.280187	NA	NA
TRINITY_DN4523_c0_g1	NV2.60	an13c-like	-	5.37663e-11	2.44772	1.95e-149	479
TRINITY_DN102_c2_g1	NA	NA	NA	5.39619e-11	0.043354	NA	NA
TRINITY_DN8887_c0_g1	NV2.11026	psme4-like	-	5.44432e-11	2.25982	0	1759
TRINITY_DN1736_c0_g1	NV2.2834	ggt1-like-5	-	6.03261e-11	0.0821255	5.21e-152	495
TRINITY_DN3780_c0_g1	NV2.5614	kcnk9-like-5	-	6.05546e-11	0.352156	4.84e-78	266
TRINITY_DN3445_c0_g1	NV2.12679	cul1-like	-	6.44842e-11	2.01465	0	1095
TRINITY_DN300_c1_g1	NV2.13376	gar2-like	-	6.54226e-11	0.529199	8.17e-51	194
TRINITY_DN2837_c0_g1	NV2.21728	cntn3-like-1	-	6.64049e-11	0.0566497	1.4e-18	97
TRINITY_DN556_c1_g1	NV2.18795	oat-like	-	6.68765e-11	1.7697	2.25e-205	640
TRINITY_DN3889_c0_g1	NV2.633	emc1-like	-	6.99616e-11	1.97627	3.83e-260	829
TRINITY_DN4115_c0_g1	NV2.14163	meg10-like	-	7.02618e-11	2.90332	2.88e-240	777
TRINITY_DN3060_c0_g1	NV2.3484	arfp1-like	-	7.15258e-11	2.09751	8.58e-86	291
TRINITY_DN762_c0_g1	NV2.17802	c7a46-like	-	7.21298e-11	2.57009	1.73e-115	380
TRINITY_DN1535_c0_g1	NV2.125	xpot-like	-	7.36829e-11	2.28424	4.49e-303	952
TRINITY_DN3466_c0_g1	NA	NA	NA	7.46306e-11	0.436446	NA	NA
TRINITY_DN7863_c0_g2	NV2.1845	casp3-like-1	-	7.53899e-11	3.15487	5.05e-32	134
TRINITY_DN1992_c0_g1	NV2.24980	sep15-like	-	7.73623e-11	2.03392	1.78e-21	89
TRINITY_DN12800_c0_g1	NV2.707	pikachurin-like	-	7.84726e-11	0.286529	2.97e-62	239
TRINITY_DN7035_c0_g1	NV2.22721	nr2e3-like-2	tailless-like protein	7.90469e-11	0.151189	8.74e-134	434
TRINITY_DN2971_c0_g1	NV2.6269	bmp5-8	BMP5-8	7.95243e-11	0.500203	3.17e-75	263
TRINITY_DN102_c1_g2	NV2.22567	nv2.22567	-	7.98105e-11	1.85512	1.62e-23	102
TRINITY_DN2682_c0_g1	NV2.2023	mk07-like	-	8.01349e-11	2.38553	4.32e-160	537
TRINITY_DN6706_c0_g3	NA	NA	NA	8.07552e-11	0.17792	NA	NA
TRINITY_DN11172_c0_g1	NA	NA	NA	8.09526e-11	3.69969	NA	NA
TRINITY_DN3577_c0_g1	NV2.20510	lipr1-like	pancreatic lipase 1	8.13357e-11	0.362936	7.5e-98	330
TRINITY_DN18_c3_g2	NA	NA	NA	8.15176e-11	2.23249	NA	NA
TRINITY_DN4027_c0_g1	NV2.18825	myc3	-	8.394e-11	0.372966	8.38e-25	112
TRINITY_DN2725_c0_g1	NV2.20119	disp1-like-3	-	8.39715e-11	0.266989	3.51e-294	931
TRINITY_DN91083_c0_g1	NV2.3004	ugpq-like	-	8.49009e-11	1.89397	1.24e-46	178
TRINITY_DN2466_c0_g1	NV2.25076	kif14-like	-	8.59544e-11	2.00548	2.07e-253	819
TRINITY_DN11812_c0_g1	NV2.17115	lat3-like	-	8.74671e-11	0.40135	1.94e-20	100
TRINITY_DN1411_c0_g1	NV2.6874	met23-like	-	8.77539e-11	2.47953	1.52e-72	244
TRINITY_DN907_c0_g1	NV2.4603	fan-like	-	8.84625e-11	2.37121	0	1099
TRINITY_DN2225_c1_g1	NA	NA	NA	8.84625e-11	0.385286	NA	NA
TRINITY_DN9876_c0_g2	NV2.17614	hs2st-like-1	-	8.91812e-11	0.0945325	7.68e-59	227
TRINITY_DN865_c3_g1	NV2.17275	ttc28-like-9	-	8.91843e-11	0.465618	0	1178
TRINITY_DN5044_c0_g1	NV2.13883	co6a3-like-3	-	9.14561e-11	0.189684	2.07e-19	91
TRINITY_DN45_c0_g2	NV2.9314	myph-like-1	-	9.23841e-11	0.44561	5.42e-38	145
TRINITY_DN7813_c0_g1	NV2.11383	ita9-like	-	9.36775e-11	5.10517	2.92e-129	444
TRINITY_DN7981_c0_g2	NV2.4265	nmda1-like	-	9.37002e-11	0.136956	3.83e-54	210
TRINITY_DN9053_c0_g1	NV2.20036	gela-like-6	-	9.60239e-11	0.0940295	1.73e-134	447
TRINITY_DN3861_c0_g1	NV2.6986	cfa52-like	-	9.6501e-11	2.19347	1.03e-278	863
TRINITY_DN5940_c0_g1	NV2.8373	ascc3-like	-	9.86984e-11	2.47981	0	2587
TRINITY_DN66_c0_g1	NV2.17430	prm1a-like	-	1.01515e-10	1.88965	4.05e-139	468
TRINITY_DN402_c0_g1	NV2.7763	car11-like	-	1.01744e-10	2.45483	8.98e-29	128
TRINITY_DN31427_c0_g1	NA	NA	NA	1.04154e-10	0.0714269	NA	NA
TRINITY_DN5251_c0_g1	NV2.16849	gltp-like	-	1.07354e-10	2.65566	4.29e-37	141
TRINITY_DN3028_c0_g1	NV2.15320	psmd2-like-1	-	1.07354e-10	1.85808	0	1278
TRINITY_DN8083_c0_g1	NV2.1092	rad54-like	-	1.08597e-10	0.237776	0	1057
TRINITY_DN4299_c0_g1	NV2.12132	cd5r1-like	-	1.09524e-10	0.413695	6.73e-44	166
TRINITY_DN7357_c0_g1	NA	NA	NA	1.10727e-10	52.7982	NA	NA
TRINITY_DN5513_c0_g1	NV2.15953	ubp14-like	-	1.15082e-10	2.38801	3.31e-203	639
TRINITY_DN13910_c0_g1	NV2.11830	dap1-like	-	1.15518e-10	2.52881	5.61e-17	80
TRINITY_DN7280_c0_g1	NV2.13751	mlf1	-	1.15524e-10	0.240543	1.47e-06	54
TRINITY_DN202_c0_g3	NV2.12324	grn-like	-	1.16481e-10	2.71975	1.34e-172	556
TRINITY_DN5382_c0_g1	NV2.14180	nv2.14180	-	1.19255e-10	0.26187	3.06e-31	130
TRINITY_DN8569_c1_g1	NV2.5136	p4htm-like-2	-	1.21743e-10	0.143762	1.5e-112	374
TRINITY_DN10068_c0_g2	NV2.5108	pld3b-like	-	1.21862e-10	2.09118	5.03e-57	202
TRINITY_DN11924_c0_g1	NV2.23468	nv2.23468	-	1.24587e-10	2.11693	1.48e-34	138
TRINITY_DN5604_c0_g1	NV2.9162	yng2-like	-	1.26269e-10	2.3957	2.76e-131	430
TRINITY_DN988_c1_g1	NV2.11587	ube4a-like	-	1.26269e-10	2.04827	2.76e-199	654
TRINITY_DN6784_c1_g2	NV2.18772	grm3-like-5	-	1.3412e-10	0.19187	4.28e-110	382
TRINITY_DN5322_c1_g2	NA	NA	NA	1.37873e-10	0.0806583	NA	NA
TRINITY_DN624_c0_g1	NV2.5457	apt-like	-	1.38345e-10	0.511171	2.39e-56	198
TRINITY_DN7707_c0_g1	NA	NA	NA	1.40496e-10	0.0769068	NA	NA
TRINITY_DN126_c0_g1	NV2.7723	pkhl1-like-3	-	1.43965e-10	0.510267	0	1293
TRINITY_DN8396_c0_g1	NV2.11910	bard1-like	-	1.45096e-10	0.160459	1.87e-116	394
TRINITY_DN3631_c0_g1	NV2.10046	angl7-like-2	-	1.47822e-10	0.0868556	0.000532	44
TRINITY_DN1469_c0_g1	NV2.7353	tsr3-like	-	1.52228e-10	2.45388	2.34e-77	267
TRINITY_DN1790_c2_g1	NV2.17755	zicc	-	1.52586e-10	0.405538	1.15e-64	245
TRINITY_DN9389_c0_g3	NV2.4096	sc6a1-like-4	-	1.53191e-10	0.498997	1.22e-235	739
TRINITY_DN7229_c0_g1	NV2.14621	a1cf-like	-	1.54385e-10	0.452182	1.38e-205	651
TRINITY_DN4902_c0_g1	NV2.14394	yipf3-like	-	1.55688e-10	2.09414	1.6e-75	261
TRINITY_DN6705_c1_g1	NV2.2811	mdm1-like	-	1.57076e-10	0.444214	1.75e-10	68
TRINITY_DN2093_c0_g1	NV2.13980	ptn11-like-1	-	1.59736e-10	2.62061	9.25e-188	599
TRINITY_DN1028_c0_g1	NV2.19648	meis-like	homeobox protein meis-like protein	1.71824e-10	0.446116	5.42e-111	370
TRINITY_DN4972_c0_g4	NV2.13532	ctr2-like-3	-	1.75409e-10	0.208242	6.62e-198	627
TRINITY_DN694_c0_g1	NV2.5200	eva1c-like-2	-	1.76036e-10	0.0889383	3.27e-139	442
TRINITY_DN1952_c0_g1	NV2.12300	srp54-like	-	1.78189e-10	1.99639	2.39e-36	149
TRINITY_DN436_c0_g1	NV2.10792	nv2.10792	-	1.79922e-10	0.527249	8.34e-19	93
TRINITY_DN773_c0_g1	NV2.5890	acap2-like	-	1.80214e-10	2.72313	2.99e-07	53
TRINITY_DN2604_c0_g1	NA	NA	NA	1.85915e-10	2.28304	NA	NA
TRINITY_DN3021_c0_g1	NA	NA	NA	1.86824e-10	0.329659	NA	NA
TRINITY_DN2371_c0_g1	NV2.19720	gare1-like-1	-	1.88773e-10	0.241392	2.75e-15	85
TRINITY_DN8528_c0_g1	NV2.12897	jun-like	-	1.90067e-10	0.00623635	1.03e-25	114
TRINITY_DN5412_c0_g3	NV2.13735	nv2.13735	-	1.96278e-10	0.113414	3.98e-46	185
TRINITY_DN1339_c0_g1	NV2.10332	nv2.10332	-	1.97616e-10	0.0695109	9.42e-26	109
TRINITY_DN8357_c0_g1	NA	NA	NA	2.04289e-10	0.187697	NA	NA
TRINITY_DN26158_c1_g1	NV2.5610	fucl1-like-1	-	2.17388e-10	0.0882834	3.93e-13	75
TRINITY_DN4871_c0_g1	NV2.11630	cul2-like	-	2.17388e-10	2.09474	3.15e-253	796
TRINITY_DN3799_c0_g1	NV2.10690	dnjc1-like	-	2.23118e-10	2.09979	5.11e-103	349
TRINITY_DN10483_c0_g1	NA	NA	NA	2.24736e-10	0.00632451	NA	NA
TRINITY_DN3631_c1_g1	NV2.9508	nv2.9508	-	2.2999e-10	0.104508	3.41e-26	117
TRINITY_DN8653_c0_g3	NV2.1848	mkln1-like	-	2.30043e-10	2.21436	6.32e-299	927
TRINITY_DN5564_c0_g1	NV2.17433	p5cs1-like	-	2.31772e-10	2.52906	5.2e-305	960
TRINITY_DN1545_c0_g1	NV2.10635	wsdu1-like	-	2.33456e-10	1.85291	1.05e-55	208
TRINITY_DN1527_c0_g1	NV2.6947	pdpk1-like	-	2.33543e-10	1.99006	4.76e-170	541
TRINITY_DN3907_c0_g1	NV2.23366	mp2k1-like	-	2.39988e-10	2.00543	2.17e-144	463
TRINITY_DN3328_c0_g1	NV2.4169	nv2.4169	-	2.41879e-10	0.431118	1.93e-84	313
TRINITY_DN4952_c0_g1	NV2.14405	ampn-like-1	-	2.41879e-10	0.463747	1.01e-234	753
TRINITY_DN2806_c0_g2	NV2.12483	djc22-like	-	2.43254e-10	2.47179	1.09e-146	466
TRINITY_DN7344_c0_g1	NA	NA	NA	2.46709e-10	0.276639	NA	NA
TRINITY_DN57431_c0_g1	NV2.8563	ywbo-like-1	-	2.50212e-10	0.402139	6.27e-62	213
TRINITY_DN6451_c0_g1	NV2.7631	lin41-like-3	-	2.50495e-10	0.228626	1.02e-21	102
TRINITY_DN7685_c0_g1	NV2.7728	cac1i-like	-	2.52977e-10	0.234457	0	1372
TRINITY_DN3260_c0_g1	NV2.19016	gys-like	-	2.56828e-10	2.22579	1.58e-290	899
TRINITY_DN7522_c0_g1	NA	NA	NA	2.56828e-10	0.253557	NA	NA
TRINITY_DN1150_c0_g1	NV2.15743	clip1-like	-	2.62402e-10	2.20124	1.34e-117	417
TRINITY_DN2436_c0_g1	NV2.1298	elka-like	elkA-like protein	2.63457e-10	2.80089	7.93e-33	135
TRINITY_DN421_c0_g1	NV2.13846	cab45-like	-	2.65097e-10	2.02591	2.08e-94	314
TRINITY_DN8447_c0_g1	NA	NA	NA	2.92373e-10	6.74665	NA	NA
TRINITY_DN309_c0_g1	NV2.14755	s1c2a-like-1	-	2.92713e-10	2.49646	1.45e-44	169
TRINITY_DN11292_c0_g1	NV2.2994	kcnh6-like-3	Erg4	2.92756e-10	0.336413	2.95e-127	426
TRINITY_DN1088_c0_g1	NV2.17972	elf2-like	-	2.92756e-10	2.65877	2.59e-22	106
TRINITY_DN405_c1_g1	NV2.4367	pol-like-28	-	2.93517e-10	19.261	0	1600
TRINITY_DN1579_c0_g1	NV2.20379	zn318-like	-	2.96446e-10	0.552681	1.34e-20	101
TRINITY_DN9126_c0_g2	NV2.3887	uchl3-like	-	2.97582e-10	2.31157	8.52e-81	269
TRINITY_DN11095_c0_g1	NV2.15404	akap1-like	-	3.06148e-10	6.64639	6.31e-32	135
TRINITY_DN3891_c0_g1	NV2.19404	anxa6-like	-	3.06693e-10	0.258501	5.75e-46	186
TRINITY_DN91317_c0_g1	NV2.8692	clic3-like	-	3.08709e-10	1.88	6.36e-19	95
TRINITY_DN7586_c1_g1	NV2.4066	cadn-like-2	-	3.08709e-10	2.18296	2.91e-65	227
TRINITY_DN6618_c0_g1	NV2.17808	klkb1-like-1	-	3.10442e-10	2.92733	3.34e-56	213
TRINITY_DN2727_c0_g1	NA	NA	NA	3.16722e-10	6.373	NA	NA
TRINITY_DN7600_c0_g1	NV2.15069	adrb2-like-18	-	3.23952e-10	2.59139	1.83e-21	100
TRINITY_DN1172_c0_g3	NV2.16583	cib1-like	-	3.27314e-10	2.27225	1.37e-90	295
TRINITY_DN680_c0_g1	NV2.699	flna-like-1	-	3.29894e-10	0.545528	0	2575
TRINITY_DN7612_c0_g1	NA	NA	NA	3.3772e-10	0.0403614	NA	NA
TRINITY_DN2578_c0_g1	NV2.17744	idi1-like	-	3.58431e-10	2.32335	9.48e-56	199
TRINITY_DN1239_c0_g1	NV2.18914	ptgr3-like	-	3.62419e-10	2.19021	2.79e-95	320
TRINITY_DN543_c0_g2	NV2.112	transmembraneprotein209	-	3.65389e-10	2.63287	2.01e-26	113
TRINITY_DN2246_c0_g1	NV2.13324	ubp8-like	-	3.68125e-10	1.95027	7.37e-128	449
TRINITY_DN11304_c0_g1	NV2.6223	psde-like	-	3.79092e-10	2.10098	9.02e-175	546
TRINITY_DN3451_c0_g1	NV2.15872	pgca-like-10	-	3.87141e-10	0.0770748	6.97e-53	202
TRINITY_DN994_c0_g1	NA	NA	NA	3.88928e-10	1.86803	NA	NA
TRINITY_DN3116_c0_g1	NV2.22641	se1l3-like	-	4.00179e-10	2.29412	4.19e-124	428
TRINITY_DN5126_c0_g1	NV2.17968	amt1-like-4	-	4.04422e-10	2.48098	3.59e-74	261
TRINITY_DN1383_c0_g1	NA	NA	NA	4.08065e-10	2.93939	NA	NA
TRINITY_DN4817_c0_g1	NV2.18286	tm41b-like	-	4.21055e-10	3.10398	1.58e-94	313
TRINITY_DN7120_c0_g1	NV2.18651	hpse-like-1	-	4.2232e-10	0.217233	1.27e-66	247
TRINITY_DN3583_c0_g1	NV2.3632	kcp-like-1	-	4.27607e-10	33.4203	0.000216	46
TRINITY_DN3362_c0_g1	NV2.4704	cntp1-like-2	-	4.31123e-10	0.433509	9.75e-116	398
TRINITY_DN37_c0_g1	NV2.18135	mp62-like	-	4.31123e-10	0.516919	5.57e-39	153
TRINITY_DN7883_c0_g1	NV2.11330	dlrb2-like-1	-	4.31123e-10	0.110228	4.42e-16	78
TRINITY_DN6079_c0_g1	NV2.10508	pcsk5-like-1	-	4.39732e-10	0.232071	1.04e-13	75
TRINITY_DN5442_c0_g1	NV2.23533	kdm8-like-8	-	4.46221e-10	1.89041	1.06e-99	336
TRINITY_DN56_c1_g2	NV2.2778	syn2-like	-	4.49602e-10	0.344859	7.02e-86	293
TRINITY_DN2121_c0_g1	NV2.348	eif2d-like	-	4.59906e-10	2.14395	1.01e-79	283
TRINITY_DN426_c2_g2	NV2.8618	coca1-like-7	-	4.67349e-10	0.0700864	1.63e-12	77
TRINITY_DN2326_c1_g1	NA	NA	NA	4.77662e-10	0.313269	NA	NA
TRINITY_DN51435_c0_g1	NA	NA	NA	5.04032e-10	18.7207	NA	NA
TRINITY_DN7424_c0_g1	NV2.3907	glra1-like	-	5.13837e-10	0.201947	1.98e-38	153
TRINITY_DN233_c3_g1	NV2.1069	rhcl2-like	-	5.20201e-10	0.323107	2.7e-124	409
TRINITY_DN470_c0_g1	NV2.14328	ru2b-like	-	5.25412e-10	0.376327	2.38e-07	56
TRINITY_DN1257_c0_g1	NV2.13925	po210-like	-	5.27643e-10	1.93156	0	1191
TRINITY_DN2776_c0_g1	NV2.16279	yy46-like-2	-	5.36426e-10	0.461404	9.37e-80	282
TRINITY_DN707_c0_g1	NA	NA	NA	5.39586e-10	0.497943	NA	NA
TRINITY_DN1439_c2_g1	NV2.23456	ubap1-like	-	5.50688e-10	2.86088	6.76e-30	131
TRINITY_DN1262_c0_g1	NV2.18968	nv2.18968	-	5.55564e-10	0.398971	1.48e-26	123
TRINITY_DN15003_c0_g2	NV2.5355	pfd4-like	-	5.68619e-10	2.67537	1.53e-21	93
TRINITY_DN4449_c0_g1	NV2.10134	dkk3-like-2	dickkopf3-like 3	5.68619e-10	0.191457	1.54e-60	222
TRINITY_DN6544_c1_g1	NV2.11164	prga-r.200	-	5.70455e-10	0.172189	9.1e-22	102
TRINITY_DN6916_c0_g1	NA	NA	NA	5.7286e-10	0.109813	NA	NA
TRINITY_DN3506_c0_g1	NA	NA	NA	5.78309e-10	0.295851	NA	NA
TRINITY_DN1337_c0_g1	NA	NA	NA	5.82682e-10	7.66769	NA	NA
TRINITY_DN9360_c0_g1	NV2.4066	cadn-like-2	-	5.86696e-10	0.119842	1.6e-52	211
TRINITY_DN262_c3_g1	NV2.13839	s2544-like-2	-	5.88347e-10	0.379552	1.41e-38	148
TRINITY_DN10954_c0_g1	NV2.12972	krac-like	-	5.97381e-10	0.276634	4.66e-97	356
TRINITY_DN57220_c0_g1	NA	NA	NA	6.03223e-10	0.211658	NA	NA
TRINITY_DN2985_c0_g1	NV2.19653	nr3ba-like-1	-	6.09366e-10	0.33139	2.22e-31	134
TRINITY_DN16_c1_g1	NV2.18156	boule-like	-	6.24146e-10	2.49292	4.28e-19	94
TRINITY_DN6569_c0_g1	NV2.18706	tyrdc-like	-	6.32184e-10	6.31249	5.72e-175	578
TRINITY_DN12638_c0_g1	NV2.8342	hunk-like	-	6.34252e-10	0.353993	1.69e-99	354
TRINITY_DN6219_c0_g1	NV2.4566	pdcd6-like-1	-	6.43283e-10	2.19284	1.35e-70	237
TRINITY_DN4236_c0_g1	NV2.14320	nv2.14320	-	6.43283e-10	0.2038	7.75e-16	85
TRINITY_DN6401_c0_g1	NV2.12609	erp44-like	-	6.48134e-10	1.86223	1.94e-145	467
TRINITY_DN20005_c0_g1	NA	NA	NA	6.66861e-10	0.434873	NA	NA
TRINITY_DN1618_c0_g1	NV2.9380	mfi-like	-	6.7561e-10	0.455658	2.58e-108	361
TRINITY_DN3877_c0_g1	NV2.10855	ccd47-like	-	6.77377e-10	2.06358	4.32e-150	483
TRINITY_DN1325_c0_g2	NV2.12121	anr28-like-2	-	6.87548e-10	0.353244	4.26e-35	150
TRINITY_DN4372_c0_g1	NV2.1600	kpcd-like	-	6.94162e-10	2.35833	6.94e-298	922
TRINITY_DN645_c0_g1	NV2.12264	obscurin-like-5	-	7.00403e-10	0.499963	7.72e-294	1012
TRINITY_DN2016_c0_g1	NV2.5827	rims3-like	-	7.09427e-10	0.435615	2.39e-70	267
TRINITY_DN6401_c1_g1	NA	NA	NA	7.24749e-10	2.69438	NA	NA
TRINITY_DN7757_c0_g1	NV2.12696	ice1-like	-	7.3137e-10	2.96164	8.74e-12	74
TRINITY_DN2685_c2_g1	NV2.14447	rifk-like	-	7.40232e-10	2.17092	9.38e-53	186
TRINITY_DN408_c0_g2	NV2.25744	cog7-like	-	7.42021e-10	2.62674	3.06e-193	622
TRINITY_DN2616_c0_g1	NV2.21893	h2a-like-1	-	7.42021e-10	2.00313	5.97e-224	715
TRINITY_DN566_c0_g1	NV2.13101	nv2.13101	-	7.43365e-10	1.80533	1.92e-129	431
TRINITY_DN2193_c0_g1	NA	NA	NA	7.51684e-10	0.371403	NA	NA
TRINITY_DN47_c0_g1	NV2.3903	sylc-like	-	7.55134e-10	1.7272	0	1436
TRINITY_DN8103_c0_g1	NV2.12347	wdhd1-like-1	-	7.62648e-10	0.322917	1.42e-223	728
TRINITY_DN10216_c0_g1	NV2.4853	kif15-like	-	7.65409e-10	0.458505	0	1220
TRINITY_DN884_c0_g1	NV2.16119	tyw1-like	-	7.66317e-10	1.85836	2.96e-271	848
TRINITY_DN6058_c0_g1	NA	NA	NA	7.72028e-10	0.104543	NA	NA
TRINITY_DN2798_c0_g1	NV2.18560	lin41-like-2	-	7.87046e-10	0.480462	1.23e-21	99
TRINITY_DN4667_c0_g1	NV2.1689	ag10a-like	-	7.90311e-10	2.91885	1.56e-116	386
TRINITY_DN19256_c0_g1	NV2.22115	angl7-like	-	8.33914e-10	0.30031	1.95e-60	218
TRINITY_DN15863_c0_g2	NA	NA	NA	8.34574e-10	5.24301	NA	NA
TRINITY_DN702_c0_g2	NV2.8513	face1-like	-	8.41655e-10	2.11275	7.89e-177	561
TRINITY_DN80431_c0_g1	NV2.1608	isca1-like	-	8.45007e-10	2.23312	3.82e-48	169
TRINITY_DN9061_c0_g1	NV2.2241	er6l2-like	-	8.46723e-10	0.147056	2.26e-36	154
TRINITY_DN7783_c0_g1	NV2.2539	pgk-like	-	8.55725e-10	4.50189	5.51e-130	420
TRINITY_DN5828_c0_g1	NA	NA	NA	8.57204e-10	3.58637	NA	NA
TRINITY_DN4903_c0_g1	NV2.21341	fis1-like	-	8.59506e-10	0.374466	1.22e-06	49
TRINITY_DN34_c0_g2	NV2.2887	hlf-like-3	-	8.65681e-10	0.521604	4.88e-13	72
TRINITY_DN2378_c0_g1	NV2.6309	pms2-like-3	-	8.78347e-10	2.00572	1.08e-232	744
TRINITY_DN3333_c0_g1	NA	NA	NA	8.79635e-10	2.94594	NA	NA
TRINITY_DN4901_c0_g1	NV2.16979	heat6-like	-	8.81618e-10	2.70119	6.16e-122	424
TRINITY_DN6059_c0_g1	NV2.3680	cnbd2-like-4	-	8.84909e-10	0.366682	1.39e-113	385
TRINITY_DN7498_c0_g1	NV2.7419	gc76c-like	-	8.94887e-10	0.228625	0.000538	38
TRINITY_DN12237_c0_g1	NA	NA	NA	9.02559e-10	0.118259	NA	NA
TRINITY_DN1322_c0_g1	NV2.18954	nv2.18954	-	9.1963e-10	0.0963415	7.04e-42	154
TRINITY_DN2550_c0_g1	NA	NA	NA	9.26955e-10	0.471673	NA	NA
TRINITY_DN3083_c0_g1	NV2.17243	kt5aa-like	-	9.40989e-10	0.42326	1.49e-59	213
TRINITY_DN2165_c0_g2	NV2.16333	csl2-like	-	9.51641e-10	0.084621	1.66e-09	63
TRINITY_DN34526_c0_g1	NV2.17002	qric2-like-1	-	9.60139e-10	0.0547714	1.24e-67	259
TRINITY_DN8121_c0_g2	NV2.23996	ce120-like	-	9.77493e-10	0.191124	2.1e-240	771
TRINITY_DN6772_c0_g1	NA	NA	NA	9.85051e-10	0.253015	NA	NA
TRINITY_DN846_c1_g1	NV2.14796	peak1-like	-	1.01205e-09	0.41729	2.83e-10	69
TRINITY_DN4369_c0_g1	NV2.17124	orct-like-24	-	1.01305e-09	0.489479	1.62e-32	137
TRINITY_DN5037_c0_g1	NV2.1284	mmp9-like-3	-	1.02348e-09	0.156656	1.12e-29	123
TRINITY_DN3760_c0_g1	NV2.15992	invs-like-1	-	1.03239e-09	0.419773	3.48e-91	327
TRINITY_DN69129_c0_g1	NV2.15387	mos-like-1	-	1.05623e-09	0.223726	7.72e-88	296
TRINITY_DN1764_c0_g1	NV2.1769	pttg-like	-	1.05707e-09	1.85801	1.27e-29	119
TRINITY_DN7700_c0_g1	NV2.25669	gfi1-like	-	1.05766e-09	135.281	3.24e-50	182
TRINITY_DN3720_c0_g1	NA	NA	NA	1.07163e-09	0.228202	NA	NA
TRINITY_DN1612_c0_g2	NV2.21640	iws1-like	-	1.13164e-09	1.81403	8.75e-103	354
TRINITY_DN3767_c0_g3	NV2.11747	b4gt1-like-1	-	1.14355e-09	2.2129	3.23e-121	397
TRINITY_DN35916_c0_g1	NV2.4148	psb5-like	-	1.14738e-09	1.94002	7.18e-136	431
TRINITY_DN1221_c0_g1	NV2.16735	nol4-like	-	1.14949e-09	0.442407	2.94e-113	385
TRINITY_DN350_c0_g1	NV2.15467	ank3-like-2	nompC	1.17045e-09	0.298698	0	1459
TRINITY_DN5872_c0_g3	NV2.3523	anr50-like-1	-	1.21847e-09	2.57662	5.06e-46	188
TRINITY_DN4305_c0_g1	NA	NA	NA	1.22092e-09	2.33778	NA	NA
TRINITY_DN4238_c0_g2	NV2.12087	dnjb4-like-1	-	1.23182e-09	2.49559	2.81e-110	361
TRINITY_DN2790_c0_g1	NA	NA	NA	1.24896e-09	0.0901094	NA	NA
TRINITY_DN1235_c0_g2	NV2.9241	wscd2-like-1	-	1.25618e-09	2.51671	2.27e-06	44
TRINITY_DN70699_c0_g1	NV2.9534	nv2.9534	-	1.27344e-09	0.0752922	4.05e-26	116
TRINITY_DN3407_c0_g1	NA	NA	NA	1.31139e-09	2.21669	NA	NA
TRINITY_DN494_c0_g1	NV2.3246	s6a13-like-1	-	1.31454e-09	2.70335	2.09e-243	765
TRINITY_DN5603_c0_g3	NV2.18632	tm7s3-like	-	1.35244e-09	2.68464	6.54e-72	259
TRINITY_DN2957_c0_g1	NA	NA	NA	1.35896e-09	2.10739	NA	NA
TRINITY_DN3442_c0_g1	NV2.11049	cdv3-like	-	1.3615e-09	2.14177	2.52e-22	99
TRINITY_DN2963_c2_g1	NV2.19743	kcnh1-like	EAG	1.40647e-09	0.195793	3.44e-184	605
TRINITY_DN47498_c0_g1	NV2.20937	racf1-like	-	1.40753e-09	2.21611	2.65e-07	49
TRINITY_DN747_c1_g1	NV2.17235	tf29-like-17	-	1.42241e-09	0.382414	8.85e-216	694
TRINITY_DN5749_c0_g1	NV2.1817	ric1-like-3	-	1.42548e-09	0.433552	0	1067
TRINITY_DN1009_c0_g1	NV2.19015	lgr4-5-like-1	-	1.44125e-09	0.416365	2.26e-150	506
TRINITY_DN9454_c0_g1	NV2.4829	trfm-like	-	1.46456e-09	0.0830404	5.2e-34	138
TRINITY_DN2952_c0_g1	NV2.23127	pcsk5-like	-	1.47527e-09	0.383231	0	1082
TRINITY_DN3001_c1_g1	NA	NA	NA	1.47766e-09	0.0924056	NA	NA
TRINITY_DN6828_c0_g1	NV2.3065	marh2-like	-	1.49327e-09	0.315836	1.15e-25	113
TRINITY_DN3510_c0_g2	NV2.21568	anr66-like	-	1.49574e-09	3.73004	2.99e-25	105
TRINITY_DN166_c0_g1	NV2.17270	megf6-like-2	-	1.49795e-09	0.440326	3.38e-19	95
TRINITY_DN9072_c0_g3	NA	NA	NA	1.49924e-09	0.156698	NA	NA
TRINITY_DN6192_c0_g1	NV2.13405	bet1-like	-	1.50841e-09	3.06525	2.66e-21	91
TRINITY_DN2849_c0_g1	NV2.555	mcm2-like	-	1.54047e-09	0.404997	0	1386
TRINITY_DN3357_c0_g1	NV2.10332	nv2.10332	-	1.55398e-09	0.0528071	1.3e-84	307
TRINITY_DN2800_c0_g1	NV2.14802	ano7-like	-	1.57773e-09	2.18038	5.51e-15	76
TRINITY_DN1476_c0_g3	NV2.19401	nv2.19401	-	1.62569e-09	0.272357	0.000172	48
TRINITY_DN8842_c0_g1	NA	NA	NA	1.62819e-09	0.258663	NA	NA
TRINITY_DN6439_c0_g2	NA	NA	NA	1.64412e-09	0.0703305	NA	NA
TRINITY_DN6121_c0_g1	NA	NA	NA	1.6444e-09	0.320425	NA	NA
TRINITY_DN7378_c2_g4	NV2.19310	armt1-like	-	1.67802e-09	2.18352	1.22e-140	454
TRINITY_DN6721_c0_g1	NV2.14538	calmodulin	-	1.6935e-09	0.457737	1.45e-36	138
TRINITY_DN2054_c0_g2	NV2.1170	crel2-like	-	1.6935e-09	2.08733	2.36e-127	416
TRINITY_DN1029_c0_g1	NV2.17228	pptc7-like	-	1.70022e-09	0.51022	1.89e-101	333
TRINITY_DN7917_c0_g1	NV2.4826	lrcc1-like	-	1.73278e-09	0.136405	1.15e-214	695
TRINITY_DN12711_c0_g2	NV2.23081	nv2.23081	-	1.77298e-09	0.126049	1.95e-21	102
TRINITY_DN8469_c1_g1	NV2.19931	fa5-like-5	-	1.78365e-09	0.0904602	1.55e-11	70
TRINITY_DN7800_c0_g1	NA	NA	NA	1.78532e-09	0.208864	NA	NA
TRINITY_DN2216_c0_g1	NV2.13729	rpc4-like	-	1.8143e-09	2.11471	2.71e-53	197
TRINITY_DN16625_c2_g1	NA	NA	NA	1.82623e-09	2.61273	NA	NA
TRINITY_DN5725_c0_g1	NV2.20412	tmm62-like	-	1.83102e-09	3.26021	9.26e-143	469
TRINITY_DN3618_c1_g2	NV2.14874	snx18-like	-	1.83309e-09	2.26397	1.03e-152	493
TRINITY_DN23449_c0_g1	NV2.4367	pol-like-28	-	1.84677e-09	14.646	0	1167
TRINITY_DN33967_c0_g1	NA	NA	NA	1.88767e-09	0.214886	NA	NA
TRINITY_DN4659_c0_g2	NV2.18444	drg2-like	-	1.93004e-09	2.17331	1.3e-194	605
TRINITY_DN11454_c0_g1	NV2.20893	ttc9c-like	-	1.94833e-09	3.55552	1.38e-25	108
TRINITY_DN10489_c0_g1	NA	NA	NA	1.94833e-09	0.327026	NA	NA
TRINITY_DN8010_c0_g1	NV2.11795	stt3b-like	-	1.9588e-09	1.82571	0	1148
TRINITY_DN34_c0_g1	NV2.2887	hlf-like-3	-	1.96076e-09	0.479057	6.78e-16	80
TRINITY_DN9210_c0_g2	NV2.15090	hnrpf-like	-	2.08765e-09	0.566102	7.52e-79	264
TRINITY_DN82_c1_g1	NV2.231	kin17-like	-	2.13621e-09	2.0679	2.79e-143	459
TRINITY_DN1662_c0_g1	NV2.15118	dnjc5-like	-	2.14347e-09	1.80493	1.3e-65	226
TRINITY_DN5348_c1_g1	NV2.9318	qki-like	-	2.16898e-09	0.4413	2.1e-67	233
TRINITY_DN5273_c0_g1	NV2.3185	rpom-like	-	2.16898e-09	0.581516	3.73e-228	743
TRINITY_DN96_c0_g2	NV2.20775	nv2.20775	-	2.17716e-09	0.30931	1.81e-17	80
TRINITY_DN9460_c0_g1	NV2.12092	npt2b-like-1	-	2.19666e-09	2.4945	6.18e-195	620
TRINITY_DN6007_c0_g1	NV2.11598	sc5a9-like	-	2.22368e-09	0.510908	1.07e-248	779
TRINITY_DN2111_c0_g1	NV2.3969	tdr12-like	-	2.26592e-09	0.55062	1.78e-224	760
TRINITY_DN5415_c0_g4	NA	NA	NA	2.27188e-09	0.221585	NA	NA
TRINITY_DN91518_c0_g1	NV2.20704	nek9-like-2	-	2.2891e-09	0.090958	3.25e-164	538
TRINITY_DN9503_c0_g1	NV2.18772	grm3-like-5	-	2.2891e-09	0.323662	1.05e-113	394
TRINITY_DN9770_c0_g1	NV2.25631	pgtb2-like	-	2.30737e-09	2.28553	1.63e-37	149
TRINITY_DN6846_c0_g1	NV2.16097	bglr-like-2	-	2.48713e-09	0.339561	4.67e-258	804
TRINITY_DN8176_c0_g1	NV2.2216	vwde-like-1	-	2.54118e-09	0.136566	9.41e-107	374
TRINITY_DN527_c1_g1	NV2.1366	ror1-like	-	2.58851e-09	0.410983	1.31e-97	347
TRINITY_DN7551_c0_g1	NV2.13067	nv2.13067	-	2.59712e-09	1.72854	3.22e-33	141
TRINITY_DN623_c1_g3	NV2.22675	eaa4-like-1	-	2.6043e-09	0.380242	3.34e-103	351
TRINITY_DN956_c0_g1	NV2.5141	nas6-like	-	2.6539e-09	2.67947	3.01e-18	91
TRINITY_DN1622_c0_g1	NV2.3076	dram1-like	-	2.66533e-09	2.17303	9.42e-42	158
TRINITY_DN2919_c2_g1	NA	NA	NA	2.68174e-09	58.7667	NA	NA
TRINITY_DN30972_c0_g1	NV2.18842	alphacatenin	-	2.68401e-09	0.27889	1.05e-40	167
TRINITY_DN3198_c0_g1	NV2.13656	aqp9-like	-	2.75084e-09	0.504024	9.02e-91	303
TRINITY_DN57250_c0_g1	NV2.22048	dcnl1-like	-	2.75673e-09	2.09573	1.57e-114	368
TRINITY_DN1116_c1_g1	NV2.5921	klh20-like-5	-	2.86265e-09	0.422819	4.53e-236	736
TRINITY_DN24144_c1_g1	NA	NA	NA	2.863e-09	0.0718969	NA	NA
TRINITY_DN13876_c0_g1	NV2.22589	smc6-like	-	2.96783e-09	0.37368	3.19e-273	872
TRINITY_DN1845_c0_g1	NV2.8996	cytb-like	-	3.00123e-09	2.23841	2.41e-22	95
TRINITY_DN8998_c0_g1	NV2.19727	cah2-like-1	-	3.03257e-09	0.0979153	4.99e-42	170
TRINITY_DN455_c0_g1	NV2.25583	traf3-like-5	-	3.03825e-09	2.41721	2.77e-61	226
TRINITY_DN5524_c0_g1	NV2.18729	msx	-	3.10683e-09	0.243461	2.14e-30	124
TRINITY_DN2478_c1_g1	NV2.3560	svep1-like-34	-	3.14528e-09	0.413921	0	1785
TRINITY_DN6544_c0_g2	NV2.14279	trypsinb	trypsinB	3.19582e-09	0.352061	5.35e-76	259
TRINITY_DN7682_c2_g3	NV2.2840	tim8a-like	-	3.2987e-09	0.46445	4e-27	106
TRINITY_DN364_c1_g1	NA	NA	NA	3.29873e-09	4.49223	NA	NA
TRINITY_DN7220_c0_g1	NV2.20238	dpoa2-like	-	3.30084e-09	0.286432	4.01e-144	472
TRINITY_DN9103_c0_g1	NV2.3067	cubn-like-3	-	3.30158e-09	153.238	4.65e-17	84
TRINITY_DN8051_c0_g1	NV2.9123	prd13-like	-	3.35423e-09	0.362849	1.28e-34	144
TRINITY_DN2132_c0_g1	NV2.4287	pdpr-like-1	-	3.36685e-09	0.552766	6.59e-191	615
TRINITY_DN10530_c0_g1	NV2.6345	e2f3-like-1	-	3.37036e-09	0.0969383	3.01e-59	216
TRINITY_DN5270_c0_g1	NA	NA	NA	3.37471e-09	0.351792	NA	NA
TRINITY_DN4047_c0_g1	NV2.13950	dishevelled	-	3.40151e-09	0.570923	8.41e-218	690
TRINITY_DN3773_c1_g3	NV2.22115	angl7-like	-	3.4053e-09	0.187624	2.94e-66	241
TRINITY_DN7773_c0_g1	NV2.21593	rab6a-like	-	3.46665e-09	2.5112	7.96e-90	295
TRINITY_DN3471_c0_g1	NV2.25880	risc-like	-	3.47015e-09	2.01083	7.84e-168	533
TRINITY_DN5575_c0_g1	NV2.19962	tasp1-like	-	3.50902e-09	0.364324	3.93e-40	162
TRINITY_DN5521_c0_g1	NA	NA	NA	3.60048e-09	0.0836452	NA	NA
TRINITY_DN352_c0_g1	NV2.7354	actb-like	-	3.6383e-09	0.550248	4.77e-76	283
TRINITY_DN5314_c0_g1	NV2.19766	plb1-like	-	3.64288e-09	0.516207	3.19e-66	240
TRINITY_DN2722_c0_g1	NV2.16599	tcpz-like	-	3.66083e-09	1.86794	1.52e-273	843
TRINITY_DN9063_c0_g1	NV2.15144	djc11-like	-	3.66083e-09	2.1795	4.62e-128	422
TRINITY_DN2250_c0_g1	NV2.25327	wdr47-like	-	3.6691e-09	0.376753	3.55e-120	396
TRINITY_DN6482_c0_g1	NV2.18011	pr15a-like	-	3.68914e-09	2.63124	1.85e-06	53
TRINITY_DN10790_c0_g1	NV2.21455	tup1-like	-	3.69848e-09	3.10064	4.2e-305	978
TRINITY_DN8768_c0_g1	NV2.3345	kcnn3-like	-	3.78492e-09	0.264778	7.7e-76	272
TRINITY_DN4713_c0_g1	NV2.16552	blmh-like	-	3.79034e-09	2.02834	1.68e-163	521
TRINITY_DN70932_c0_g1	NV2.2547	yi31b-like-22	-	3.8349e-09	0.0538126	5.9e-19	90
TRINITY_DN6467_c0_g1	NV2.11084	glt11-like	-	3.87493e-09	2.102	1.62e-154	500
TRINITY_DN5740_c0_g1	NV2.11619	s35b1-like	-	3.87494e-09	2.59271	1.37e-122	395
TRINITY_DN5860_c1_g1	NV2.15639	cysp1-like-3	-	3.90615e-09	0.017318	3.26e-84	295
TRINITY_DN45709_c0_g1	NV2.19765	s46a3-like-1	-	4.00274e-09	0.232007	5.08e-10	66
TRINITY_DN995_c0_g1	NV2.15045	roc1-like	-	4.03225e-09	0.567229	7.28e-15	77
TRINITY_DN2521_c0_g1	NA	NA	NA	4.0333e-09	0.402811	NA	NA
TRINITY_DN276_c1_g1	NV2.2037	brpf1-like-1	-	4.10376e-09	0.44247	2.3e-299	954
TRINITY_DN6985_c0_g1	NV2.21477	cic-like	-	4.11e-09	0.453509	3.11e-61	236
TRINITY_DN1938_c0_g2	NV2.20165	scfd1-like	-	4.1356e-09	1.97457	5.96e-186	595
TRINITY_DN1548_c0_g1	NV2.20866	if5-like	-	4.17112e-09	1.67152	6.85e-151	482
TRINITY_DN5864_c0_g1	NV2.12471	enpp4-like	-	4.17234e-09	1.98287	1.11e-87	299
TRINITY_DN5828_c1_g1	NA	NA	NA	4.28005e-09	4.16895	NA	NA
TRINITY_DN2064_c0_g1	NV2.15781	tekt1-like-1	-	4.39629e-09	2.39236	4.24e-68	243
TRINITY_DN6667_c0_g1	NA	NA	NA	4.42131e-09	2.49437	NA	NA
TRINITY_DN1426_c0_g1	NA	NA	NA	4.45247e-09	1.73938	NA	NA
TRINITY_DN14439_c0_g1	NA	NA	NA	4.45247e-09	2.72145	NA	NA
TRINITY_DN7138_c0_g1	NA	NA	NA	4.45946e-09	5.39072	NA	NA
TRINITY_DN5101_c0_g4	NA	NA	NA	4.51462e-09	28.2306	NA	NA
TRINITY_DN26_c0_g2	NA	NA	NA	4.53025e-09	0.464943	NA	NA
TRINITY_DN8547_c0_g1	NV2.22907	rgrf1-like-1	-	4.57809e-09	0.345051	4.46e-139	486
TRINITY_DN405_c1_g3	NA	NA	NA	4.57809e-09	160.343	NA	NA
TRINITY_DN69456_c0_g1	NV2.20250	h3-like-1	-	4.60025e-09	0.465879	6.44e-30	117
TRINITY_DN35463_c0_g1	NV2.23938	ubp3-like	-	4.66029e-09	1.92164	3.42e-186	589
TRINITY_DN5320_c0_g2	NV2.11802	nemp1-like	minicollagen 5	4.75264e-09	0.0844241	3.8e-13	70
TRINITY_DN7873_c0_g1	NV2.14064	rab13-like-1	-	4.76499e-09	1.86411	1.57e-56	199
TRINITY_DN6690_c0_g1	NV2.12883	ezh1-like	-	4.80195e-09	0.459174	2.57e-235	743
TRINITY_DN2034_c0_g1	NV2.7137	mp2k4-like	-	4.82583e-09	2.08186	2.25e-124	402
TRINITY_DN3698_c0_g1	NV2.17863	klhl3-like-2	-	4.82832e-09	0.21166	1.99e-171	549
TRINITY_DN20298_c0_g1	NV2.11079	ctnl1-like	-	4.82832e-09	0.417071	3e-114	381
TRINITY_DN4536_c0_g1	NV2.14435	m2om-like	-	4.89315e-09	1.9413	7.92e-148	467
TRINITY_DN2734_c0_g1	NV2.6906	ddac-like	-	4.89704e-09	0.407724	3.1e-84	287
TRINITY_DN670_c0_g1	NV2.10588	kcc2a-like	-	5.0973e-09	0.473403	2.87e-232	721
TRINITY_DN8809_c0_g1	NV2.10987	ce128-like-1	-	5.14817e-09	0.3464	5.63e-36	153
TRINITY_DN34574_c1_g1	NV2.15241	g3st1-like-2	-	5.27753e-09	0.0856731	1.37e-106	357
TRINITY_DN1749_c0_g1	NV2.17972	elf2-like	-	5.39308e-09	2.41756	4.07e-17	88
TRINITY_DN31025_c0_g1	NV2.14400	mlrp2-like-11	-	5.42243e-09	2.81076	0.000835	45
TRINITY_DN7421_c0_g1	NV2.19350	fcf1-like	-	5.4943e-09	2.18806	7.11e-100	323
TRINITY_DN78_c0_g1	NV2.2769	gar1-like	-	5.52192e-09	0.48995	9.86e-58	200
TRINITY_DN2218_c0_g1	NV2.24085	ubl7-like	-	5.52808e-09	2.13807	1.63e-59	214
[truncated: 5,662 more rows]

## Sheet: 2.NVmodels with DE St orthologs
geneID
NV2.9994
NV2.9987
NV2.9984
NV2.9977
NV2.9976
NV2.9950
NV2.9936
NV2.9932
NV2.9914
NV2.9908
NV2.9904
NV2.9900
NV2.9898
NV2.9894
NV2.9892
NV2.9882
NV2.988
NV2.9877
NV2.9876
NV2.9872
NV2.9869
NV2.9868
NV2.9863
NV2.9860
NV2.986
NV2.9859
NV2.9855
NV2.9849
NV2.9848
NV2.9844
NV2.984
NV2.9826
NV2.9785
NV2.9784
NV2.9781
NV2.9780
NV2.976
NV2.9726
NV2.9724
NV2.9721
NV2.9711
NV2.9710
NV2.9709
NV2.9698
NV2.9693
NV2.968
NV2.967
NV2.9668
NV2.9667
NV2.9665
NV2.9651
NV2.9646
NV2.9638
NV2.9631
NV2.9624
NV2.9622
NV2.9621
NV2.9606
NV2.9603
NV2.9574
NV2.9573
NV2.9569
NV2.9563
NV2.9552
NV2.955
NV2.9548
NV2.9543
NV2.9534
NV2.9532
NV2.952
NV2.9513
NV2.9511
NV2.9508
NV2.9506
NV2.9505
NV2.9499
NV2.9497
NV2.9491
NV2.949
NV2.9484
NV2.9469
NV2.9428
NV2.9424
NV2.942
NV2.9418
NV2.9417
NV2.9383
NV2.9380
NV2.9371
NV2.9348
NV2.9341
NV2.9340
NV2.934
NV2.9338
NV2.9330
NV2.9324
NV2.9323
NV2.9318
NV2.9315
NV2.9314
NV2.931
NV2.9261
NV2.9260
NV2.9241
NV2.9223
NV2.922
NV2.9210
NV2.921
NV2.9209
NV2.9203
NV2.9195
NV2.919
NV2.9187
NV2.918
NV2.9177
NV2.9176
NV2.9175
NV2.917
NV2.9162
NV2.9149
NV2.9147
NV2.9146
NV2.9145
NV2.9142
NV2.914
NV2.9137
NV2.9136
NV2.9134
NV2.9131
NV2.913
NV2.9124
NV2.9123
NV2.9090
NV2.9085
NV2.9079
NV2.9078
NV2.9076
NV2.9074
NV2.9057
NV2.9053
NV2.9052
NV2.9050
NV2.9045
NV2.9042
NV2.9040
NV2.9039
NV2.9038
NV2.9035
NV2.9034
NV2.9032
NV2.9029
NV2.9025
NV2.9022
NV2.9017
NV2.9015
NV2.9002
NV2.9001
NV2.900
NV2.8997
NV2.8996
NV2.8992
NV2.899
NV2.8988
NV2.8986
NV2.8985
NV2.8980
NV2.8977
NV2.8976
NV2.8974
NV2.8972
NV2.8968
NV2.8966
NV2.8956
NV2.8954
NV2.8949
NV2.8948
NV2.8945
NV2.8942
NV2.8931
NV2.8929
NV2.892
NV2.890
NV2.8895
NV2.8880
NV2.8878
NV2.8877
NV2.8875
NV2.8874
NV2.8872
NV2.8870
NV2.887
NV2.8853
NV2.8836
NV2.8820
NV2.8819
NV2.8815
NV2.8812
NV2.8805
NV2.8801
NV2.880
NV2.88
NV2.8796
NV2.8791
NV2.8786
NV2.8783
NV2.8766
NV2.8757
NV2.8755
NV2.8754
NV2.8746
NV2.8738
NV2.8736
NV2.8733
NV2.8728
NV2.8726
NV2.8722
NV2.8715
NV2.8714
NV2.8713
NV2.8711
NV2.8703
NV2.87
NV2.8693
NV2.8692
NV2.8675
NV2.8671
NV2.867
NV2.8669
NV2.8665
NV2.8662
NV2.8660
NV2.8658
NV2.8641
NV2.8635
NV2.8632
NV2.8625
NV2.8622
NV2.8621
NV2.8618
NV2.8609
NV2.8588
NV2.8586
NV2.8582
NV2.8575
NV2.8572
NV2.8563
NV2.8556
NV2.8532
NV2.8531
NV2.8519
NV2.8517
NV2.8516
NV2.8513
NV2.8510
NV2.8509
NV2.8491
NV2.8488
NV2.8487
NV2.8483
NV2.8473
NV2.8464
NV2.8458
NV2.8455
NV2.8446
NV2.8438
NV2.8421
NV2.8406
NV2.8397
NV2.8387
NV2.8383
NV2.8373
NV2.8369
NV2.8362
NV2.8361
NV2.8360
NV2.8355
NV2.8354
NV2.8347
NV2.8346
NV2.8343
NV2.8342
NV2.8339
NV2.8320
NV2.8311
NV2.8308
NV2.8299
NV2.8294
NV2.8273
NV2.8267
NV2.8265
NV2.826
NV2.8257
NV2.825
NV2.824
NV2.822
NV2.818
NV2.8176
NV2.8174
NV2.8173
NV2.8168
NV2.8165
NV2.816
NV2.8153
NV2.8134
NV2.8126
NV2.8124
NV2.8115
NV2.81
NV2.8096
NV2.8092
NV2.8091
NV2.809
NV2.8055
NV2.8037
NV2.8031
NV2.8025
NV2.8024
NV2.8019
NV2.8017
NV2.8011
NV2.801
NV2.8008
NV2.7991
NV2.7989
NV2.7985
NV2.7982
NV2.7976
NV2.7965
NV2.7958
NV2.7956
NV2.7955
NV2.7950
NV2.7946
NV2.7937
NV2.7936
NV2.793
NV2.792
NV2.7911
NV2.7910
NV2.7909
NV2.7905
NV2.7896
NV2.7890
NV2.7884
NV2.7875
NV2.7873
NV2.7871
NV2.7864
NV2.7857
NV2.7845
NV2.7839
NV2.7838
NV2.7837
NV2.7832
NV2.7827
NV2.7812
NV2.7805
NV2.7802
NV2.7799
NV2.7796
NV2.7790
NV2.7789
NV2.7788
NV2.7785
NV2.7782
NV2.7781
NV2.7779
NV2.7769
NV2.7763
NV2.7759
NV2.7753
NV2.7752
NV2.7750
NV2.7749
NV2.7740
NV2.773
NV2.7729
NV2.7728
NV2.7723
NV2.7717
NV2.7716
NV2.7713
NV2.7712
NV2.7706
NV2.7700
NV2.77
NV2.7698
NV2.7695
NV2.7688
NV2.7667
NV2.7660
NV2.7651
NV2.7644
NV2.7638
NV2.7637
NV2.7631
NV2.7629
NV2.7625
NV2.7615
NV2.7614
NV2.7609
NV2.7605
NV2.758
NV2.7560
NV2.756
NV2.7557
NV2.7551
NV2.755
NV2.7548
NV2.7547
NV2.754
NV2.7539
NV2.7535
NV2.7521
NV2.7517
NV2.7516
NV2.7512
NV2.750
NV2.75
NV2.7499
NV2.7494
NV2.7488
NV2.7487
NV2.7475
NV2.7472
NV2.7471
NV2.7466
NV2.7461
NV2.746
NV2.7453
NV2.7452
NV2.7449
NV2.7447
NV2.7444
NV2.7442
NV2.7439
NV2.7434
NV2.743
NV2.742
NV2.7419
NV2.7414
NV2.7410
NV2.7407
NV2.7405
NV2.7404
NV2.7400
NV2.7394
NV2.738
NV2.7378
NV2.7371
NV2.7366
NV2.7361
NV2.7354
NV2.7353
NV2.7351
NV2.7340
NV2.7326
NV2.7323
NV2.7311
NV2.7303
NV2.7301
NV2.730
NV2.7297
NV2.7293
NV2.7285
NV2.7282
NV2.728
NV2.7279
NV2.7276
NV2.7266
NV2.7258
NV2.7256
NV2.7252
NV2.7251
NV2.7247
NV2.7233
NV2.7227
NV2.7202
NV2.7201
NV2.7200
NV2.7198
NV2.7196
NV2.7169
NV2.7165
NV2.7153
NV2.7146
NV2.7143
NV2.7141
NV2.7137
NV2.7136
NV2.7112
NV2.7110
NV2.711
NV2.7108
NV2.7105
NV2.7104
NV2.7098
NV2.7097
NV2.7093
NV2.7089
NV2.7087
NV2.7083
NV2.7082
NV2.7073
NV2.707
NV2.7068
NV2.7046
NV2.7045
NV2.7043
NV2.7026
NV2.702
NV2.7017
NV2.7009
NV2.7008
NV2.7002
NV2.6996
NV2.699
NV2.6986
NV2.6981
NV2.6977
NV2.6975
NV2.6971
NV2.6969
NV2.6965
NV2.6947
NV2.6934
NV2.693
NV2.6920
NV2.692
NV2.6918
NV2.6916
NV2.6915
NV2.6908
NV2.6906
NV2.6899
NV2.6888
NV2.6874
NV2.6872
NV2.6861
NV2.6858
NV2.6856
NV2.6854
NV2.6852
NV2.6839
NV2.6838
NV2.6832
NV2.6828
NV2.6816
NV2.6788
NV2.6786
NV2.6777
NV2.6761
NV2.675
NV2.6749
NV2.674
NV2.6716
NV2.6709
NV2.6704
NV2.6703
NV2.6701
NV2.6700
NV2.6690
NV2.6685
NV2.6683
NV2.668
NV2.6679
NV2.6678
NV2.667
NV2.6656
NV2.6652
NV2.6649
NV2.6646
NV2.6643
NV2.6637
NV2.663
NV2.6627
NV2.6622
NV2.6610
NV2.6608
NV2.6600
NV2.660
NV2.6593
NV2.6586
NV2.658
NV2.6572
NV2.657
NV2.6566
NV2.6565
NV2.6564
NV2.6563
NV2.656
NV2.6558
NV2.655
NV2.6545
NV2.6541
NV2.6540
NV2.6539
NV2.6534
NV2.6533
NV2.6531
NV2.6526
NV2.6524
NV2.6522
NV2.6520
NV2.6497
NV2.6490
NV2.6485
NV2.6479
NV2.6473
NV2.6470
NV2.6466
NV2.6465
NV2.6461
NV2.646
NV2.6457
NV2.645
NV2.6447
NV2.6444
NV2.6441
NV2.6439
NV2.6437
NV2.6433
NV2.6423
NV2.6400
NV2.6382
NV2.6381
NV2.6373
NV2.6368
NV2.6367
NV2.6356
NV2.6345
NV2.6344
NV2.6342
NV2.634
NV2.6330
NV2.633
NV2.6328
NV2.6313
NV2.6309
NV2.6306
NV2.6295
NV2.6291
NV2.6286
NV2.6283
NV2.6269
NV2.6258
NV2.6255
NV2.6253
NV2.6249
NV2.6247
NV2.6240
NV2.6231
NV2.6225
NV2.6223
NV2.6222
NV2.6201
NV2.6200
NV2.620
NV2.6193
NV2.6188
NV2.6187
NV2.6180
NV2.618
NV2.6174
NV2.6165
NV2.6162
NV2.6160
NV2.6159
NV2.6157
NV2.6151
NV2.6148
NV2.6147
NV2.6142
NV2.614
NV2.6139
NV2.6133
NV2.6128
NV2.6122
NV2.6121
NV2.6119
NV2.6117
NV2.6108
NV2.6098
NV2.6095
NV2.6092
NV2.6091
NV2.6088
NV2.6077
NV2.6074
NV2.6069
NV2.6057
NV2.6044
NV2.6027
NV2.6019
NV2.6016
NV2.6015
NV2.6005
NV2.6003
NV2.6001
NV2.600
NV2.60
NV2.5997
NV2.5996
NV2.5993
NV2.5990
NV2.5979
NV2.5978
NV2.5966
NV2.5965
NV2.5964
NV2.5962
NV2.5958
NV2.5949
NV2.5948
NV2.5941
NV2.5939
NV2.5938
NV2.5923
NV2.5921
NV2.5918
NV2.5917
NV2.5916
NV2.5910
NV2.5904
NV2.5891
NV2.5890
NV2.5886
NV2.5885
NV2.5870
NV2.5867
NV2.5864
NV2.5855
NV2.5852
NV2.5847
NV2.5846
NV2.5842
NV2.5841
NV2.5831
NV2.5827
NV2.5818
NV2.5813
NV2.5810
NV2.5809
NV2.5807
NV2.5803
NV2.5801
NV2.5796
NV2.5789
NV2.578
NV2.5779
NV2.5770
NV2.5759
NV2.5741
NV2.5740
NV2.5729
NV2.5726
NV2.572
NV2.5716
NV2.5715
NV2.5713
NV2.571
NV2.5707
NV2.5701
NV2.5700
NV2.57
NV2.5698
NV2.5688
NV2.5687
NV2.5667
NV2.5663
NV2.5662
NV2.5634
NV2.5624
NV2.5614
NV2.5610
NV2.5593
NV2.5581
NV2.5576
NV2.5550
NV2.555
NV2.5543
NV2.5541
NV2.5533
NV2.5529
NV2.5527
NV2.5504
NV2.5500
NV2.5478
NV2.547
NV2.5465
NV2.5461
NV2.5457
NV2.5444
NV2.5437
NV2.5436
NV2.5433
NV2.5430
NV2.5426
NV2.5423
NV2.5412
NV2.5409
NV2.5402
NV2.5400
NV2.54
NV2.5397
NV2.5396
NV2.5394
NV2.5390
NV2.5389
NV2.5387
NV2.5383
NV2.5381
NV2.5376
NV2.5364
NV2.5359
NV2.5356
NV2.5355
NV2.5352
NV2.5347
NV2.5346
NV2.5344
NV2.5343
NV2.5340
NV2.5339
NV2.5335
NV2.5334
NV2.5331
NV2.5325
NV2.532
NV2.5311
NV2.5308
NV2.53
NV2.5296
NV2.5292
NV2.5284
NV2.5283
NV2.5278
NV2.5269
NV2.5264
NV2.526
NV2.5257
NV2.5256
NV2.5251
NV2.5242
NV2.5231
NV2.5228
NV2.5215
NV2.5212
NV2.5204
NV2.5203
NV2.5202
NV2.5200
NV2.5196
NV2.5189
NV2.5188
NV2.5178
NV2.5176
NV2.5169
NV2.5166
NV2.5161
NV2.516
NV2.5152
NV2.515
NV2.5141
NV2.5138
NV2.5137
NV2.5136
NV2.513
NV2.5129
NV2.5125
NV2.5109
NV2.5108
NV2.5107
NV2.5093
NV2.5090
NV2.509
NV2.5087
NV2.5085
NV2.5081
NV2.5077
NV2.5076
NV2.5071
NV2.507
NV2.5063
NV2.5061
NV2.5055
NV2.5045
NV2.5042
NV2.5040
NV2.5033
NV2.5019
NV2.5018
NV2.5014
NV2.5002
NV2.5001
NV2.5
NV2.4999
NV2.4993
NV2.4985
NV2.4982
NV2.4979
NV2.4943
NV2.4942
NV2.4940
NV2.4938
NV2.4937
NV2.4917
NV2.4913
NV2.4907
NV2.4906
NV2.4905
NV2.4904
NV2.4903
NV2.4900
NV2.4894
NV2.4890
NV2.4887
NV2.4881
NV2.488
NV2.4879
NV2.4877
NV2.4876
NV2.4875
NV2.4872
NV2.487
NV2.4869
NV2.4864
NV2.4859
NV2.4855
NV2.4854
NV2.4853
NV2.4851
NV2.4849
NV2.4846
NV2.4838
NV2.4830
NV2.4829
NV2.4826
NV2.4825
NV2.4814
NV2.4813
NV2.4812
NV2.4806
NV2.4787
NV2.4755
NV2.4739
NV2.4736
NV2.4715
NV2.4704
NV2.4699
NV2.4694
NV2.4683
NV2.4680
NV2.468
NV2.4678
NV2.4676
NV2.465
NV2.4639
NV2.4631
NV2.4619
NV2.4603
NV2.460
NV2.4599
NV2.459
NV2.4589
NV2.4584
NV2.4583
NV2.4578
NV2.4577
NV2.4576
NV2.4575
NV2.4566
NV2.4558
NV2.4551
NV2.4548
NV2.4544
NV2.4542
NV2.4541
NV2.4538
NV2.4535
NV2.4531
NV2.453
NV2.4527
NV2.4525
NV2.4518
NV2.4509
NV2.4506
NV2.4504
NV2.4502
NV2.450
NV2.4487
NV2.4479
NV2.4476
NV2.4474
NV2.4473
NV2.447
NV2.4469
NV2.4464
NV2.4462
NV2.4461
NV2.4456
NV2.4455
NV2.4452
NV2.4451
NV2.4440
NV2.4436
NV2.4435
NV2.4432
NV2.4431
NV2.4427
NV2.4405
NV2.4399
NV2.4395
NV2.4392
NV2.4391
NV2.4388
NV2.4387
NV2.4385
NV2.4383
NV2.4372
NV2.4371
NV2.4370
NV2.4367
NV2.4356
NV2.4352
NV2.4344
NV2.4343
NV2.4339
NV2.4337
NV2.4336
NV2.4335
NV2.4332
NV2.4330
NV2.4328
NV2.4324
NV2.4317
NV2.4311
NV2.4305
NV2.4301
NV2.4295
NV2.4290
NV2.429
NV2.4287
NV2.4275
NV2.4274
NV2.4265
NV2.4257
NV2.4255
NV2.4253
NV2.425
NV2.4249
NV2.424
NV2.4238
NV2.4237
NV2.4236
NV2.4230
NV2.4228
NV2.4221
NV2.4217
NV2.4216
NV2.4214
NV2.4212
NV2.4207
NV2.4194
NV2.4191
NV2.4178
NV2.4171
NV2.417
NV2.4169
NV2.4167
NV2.4165
NV2.416
NV2.4150
NV2.415
NV2.4149
NV2.4148
NV2.4147
NV2.4143
NV2.4142
NV2.4137
NV2.4134
NV2.4132
NV2.4131
NV2.4126
NV2.4124
NV2.412
NV2.4119
NV2.4114
NV2.4113
NV2.4110
NV2.411
NV2.4103
NV2.4101
NV2.410
NV2.4098
NV2.4097
NV2.4096
NV2.4091
NV2.4089
NV2.4081
NV2.4079
NV2.4078
NV2.4077
NV2.4075
NV2.4067
NV2.4066
NV2.406
NV2.4058
NV2.4052
NV2.4048
NV2.4046
NV2.4044
NV2.4041
NV2.4036
NV2.4032
NV2.4030
NV2.403
NV2.4026
NV2.4025
NV2.4021
NV2.4008
NV2.4001
NV2.3999
NV2.3995
NV2.3988
NV2.3985
NV2.3984
NV2.3980
NV2.3973
NV2.3972
NV2.3969
NV2.3968
NV2.3967
NV2.3955
NV2.3954
NV2.3953
NV2.3952
NV2.3950
NV2.3943
NV2.3941
NV2.3938
NV2.3937
NV2.3933
NV2.3932
NV2.3929
NV2.3925
NV2.3919
NV2.3915
NV2.3907
NV2.3903
NV2.3901
NV2.3896
NV2.3893
NV2.3891
NV2.3890
NV2.3888
NV2.3887
NV2.3886
NV2.3882
NV2.388
NV2.3879
NV2.3876
NV2.3859
NV2.3857
NV2.384
NV2.3838
NV2.3830
NV2.3823
NV2.3819
NV2.3816
NV2.3812
NV2.3799
NV2.3790
NV2.3787
NV2.3785
NV2.3783
NV2.3781
NV2.3776
NV2.3775
NV2.3774
NV2.3768
NV2.3763
NV2.3762
NV2.3760
NV2.3755
NV2.3754
NV2.3752
NV2.3750
NV2.375
NV2.3748
NV2.3745
NV2.374
NV2.3739
NV2.3736
NV2.3735
NV2.3729
NV2.3727
NV2.3726
NV2.3725
NV2.3723
NV2.3722
NV2.3718
NV2.3713
NV2.37
NV2.3680
NV2.368
NV2.3674
NV2.3669
NV2.3666
NV2.3657
NV2.3656
NV2.3652
NV2.365
NV2.3649
NV2.3646
NV2.3642
NV2.3640
NV2.3637
NV2.3632
NV2.3622
NV2.3603
NV2.3600
NV2.360
NV2.3597
NV2.3594
NV2.3590
NV2.3586
NV2.3580
NV2.3579
NV2.3576
NV2.3575
NV2.3570
NV2.357
NV2.3566
NV2.3560
NV2.3555
NV2.3553
NV2.3551
NV2.3550
NV2.3549
NV2.3542
NV2.3540
NV2.3532
NV2.3527
NV2.3523
NV2.3516
NV2.3515
NV2.3510
NV2.351
NV2.3507
NV2.3506
NV2.3502
NV2.3501
NV2.35
NV2.3496
NV2.3485
NV2.3484
NV2.3483
NV2.3480
NV2.348
NV2.3475
NV2.3469
NV2.3465
NV2.3463
NV2.346
NV2.3459
NV2.3452
NV2.3447
NV2.3439
NV2.3435
NV2.3433
NV2.3432
NV2.3430
NV2.343
NV2.3424
NV2.3420
NV2.3419
NV2.3415
NV2.341
NV2.3406
NV2.3405
NV2.3400
NV2.340
NV2.3399
NV2.3395
NV2.3394
NV2.3387
NV2.3386
NV2.3384
NV2.3378
NV2.3376
NV2.3373
NV2.3372
NV2.3370
NV2.3368
NV2.3360
NV2.3353
NV2.3349
NV2.3345
NV2.3343
NV2.3341
NV2.3336
NV2.3333
NV2.3322
NV2.3314
NV2.331
NV2.3305
NV2.3302
NV2.3300
NV2.3299
NV2.3298
NV2.3294
NV2.329
NV2.3284
NV2.3276
NV2.3274
NV2.3273
NV2.3272
NV2.3265
NV2.3262
NV2.326
NV2.3258
NV2.3249
NV2.3246
NV2.3245
NV2.3244
NV2.3242
NV2.3240
NV2.324
NV2.3232
NV2.3231
NV2.3230
NV2.3226
NV2.3222
NV2.3220
NV2.322
NV2.3193
NV2.3189
NV2.3185
NV2.3175
NV2.3171
NV2.3168
NV2.3166
NV2.3164
NV2.3161
NV2.3151
NV2.3150
NV2.3148
NV2.3146
NV2.3139
NV2.3137
NV2.3135
NV2.3133
NV2.3119
NV2.3117
NV2.3116
NV2.3108
NV2.3107
NV2.31
NV2.3099
NV2.3098
NV2.3095
NV2.3088
NV2.3081
NV2.3076
NV2.3074
NV2.3073
NV2.3067
NV2.3066
NV2.3065
NV2.3064
NV2.3063
NV2.3057
NV2.3051
NV2.3048
NV2.3045
NV2.3042
NV2.3036
NV2.3031
NV2.3030
NV2.3022
NV2.3019
NV2.3014
NV2.3008
NV2.3007
NV2.3004
NV2.30007
NV2.30005
NV2.30004
NV2.3000
NV2.2999
NV2.2997
NV2.2994
NV2.2990
NV2.299
NV2.2987
NV2.2978
NV2.2977
NV2.2974
NV2.2966
NV2.2960
NV2.2958
NV2.2954
NV2.295
NV2.2941
NV2.2939
NV2.2934
NV2.2930
NV2.2928
NV2.2923
NV2.2916
NV2.2913
NV2.2903
NV2.2902
NV2.2900
NV2.2899
NV2.2896
NV2.2895
NV2.2894
NV2.2887
NV2.2886
NV2.2880
NV2.2875
NV2.2873
NV2.2872
NV2.2865
NV2.2846
NV2.2840
NV2.284
NV2.2834
NV2.283
NV2.2829
NV2.2824
NV2.2818
NV2.2812
NV2.2811
NV2.281
NV2.2803
NV2.2801
NV2.2800
NV2.280
NV2.2799
NV2.2794
NV2.2793
NV2.279
NV2.2789
NV2.2785
NV2.2778
NV2.2770
NV2.2769
NV2.2760
NV2.2757
NV2.2753
NV2.2752
NV2.2751
NV2.2747
NV2.2746
NV2.2742
NV2.2731
NV2.273
NV2.2726
NV2.2724
NV2.272
NV2.2708
NV2.2703
NV2.270
NV2.2694
NV2.2692
NV2.2685
NV2.2675
NV2.2670
NV2.2669
NV2.2656
NV2.2654
NV2.2653
NV2.2652
NV2.2644
NV2.2640
NV2.264
NV2.2637
NV2.2618
NV2.2610
NV2.261
NV2.2603
NV2.25999
NV2.25998
NV2.25984
NV2.25966
NV2.25885
NV2.25880
NV2.25851
NV2.25841
NV2.25835
NV2.2580
NV2.25772
NV2.2577
NV2.25760
NV2.25753
NV2.25751
NV2.25744
NV2.25740
NV2.25737
NV2.25726
NV2.25723
NV2.25719
NV2.25715
NV2.25702
NV2.25701
NV2.25700
NV2.257
NV2.25698
NV2.25688
NV2.25686
NV2.25682
NV2.25669
NV2.25658
NV2.25652
NV2.25650
NV2.25649
NV2.25647
NV2.25646
NV2.25635
NV2.25631
NV2.25630
NV2.25620
NV2.25616
NV2.25614
NV2.25613
NV2.25601
NV2.25593
NV2.25585
NV2.25583
NV2.25579
NV2.2557
NV2.25567
NV2.25566
NV2.25565
NV2.25561
NV2.2555
NV2.25546
NV2.25545
NV2.25542
NV2.25537
NV2.25535
NV2.25533
NV2.25501
NV2.25490
NV2.2549
NV2.25482
NV2.25478
NV2.25475
NV2.25472
NV2.2547
NV2.25464
NV2.25454
NV2.25451
NV2.25450
NV2.25449
NV2.25448
NV2.25442
NV2.25436
NV2.25421
NV2.25419
NV2.25412
NV2.25408
NV2.2540
NV2.254
NV2.25398
NV2.25392
NV2.25391
NV2.25390
NV2.2539
NV2.25389
NV2.25385
NV2.25380
NV2.25363
NV2.25361
NV2.25359
NV2.25355
NV2.2535
NV2.25347
NV2.25346
NV2.25337
NV2.25332
NV2.2533
NV2.25327
NV2.25325
NV2.25323
NV2.25321
NV2.25312
NV2.25301
NV2.25299
NV2.25296
NV2.25293
NV2.25290
NV2.2529
NV2.25278
NV2.25276
NV2.25270
NV2.25259
NV2.25257
NV2.25239
NV2.25233
NV2.25223
NV2.25221
NV2.25216
NV2.25214
NV2.25209
NV2.25203
NV2.2520
NV2.25193
NV2.25190
NV2.2519
NV2.25184
NV2.25182
NV2.25181
NV2.25173
NV2.25166
NV2.25162
NV2.25143
NV2.25134
NV2.25133
NV2.25129
NV2.25125
NV2.25124
NV2.25118
NV2.25114
NV2.25111
NV2.25109
NV2.25103
NV2.251
NV2.25094
NV2.25092
NV2.25090
NV2.2509
NV2.25076
NV2.25066
NV2.25061
NV2.25060
NV2.2506
NV2.25058
NV2.25056
NV2.25048
NV2.25037
NV2.25036
NV2.2503
NV2.25015
NV2.25011
NV2.25009
NV2.25005
NV2.25004
NV2.24983
NV2.24981
NV2.24980
NV2.24979
NV2.24978
NV2.24972
NV2.24951
NV2.24946
NV2.24941
NV2.24935
NV2.24933
NV2.24932
NV2.24929
NV2.24915
NV2.24913
NV2.24911
NV2.24910
NV2.24907
NV2.24902
NV2.24901
NV2.24896
NV2.24887
NV2.24886
NV2.24873
NV2.24872
NV2.24852
NV2.2485
NV2.24843
NV2.24841
NV2.2484
NV2.24836
NV2.24826
NV2.24824
NV2.24822
NV2.24817
NV2.24814
NV2.2481
NV2.24807
NV2.24805
NV2.24804
NV2.24802
NV2.24801
NV2.248
NV2.24797
NV2.24790
NV2.24781
NV2.24779
NV2.24767
NV2.24765
NV2.24747
NV2.24729
NV2.24727
NV2.24725
NV2.24721
NV2.24720
NV2.2472
NV2.24718
NV2.24703
NV2.24699
NV2.24692
NV2.24680
NV2.24670
NV2.2467
NV2.24659
NV2.24646
NV2.24643
NV2.24636
NV2.24635
NV2.24634
NV2.24618
NV2.24617
NV2.24608
NV2.24600
NV2.2460
NV2.246
NV2.24596
NV2.24594
NV2.24591
NV2.24546
NV2.24527
NV2.24513
NV2.245
NV2.24496
NV2.24493
NV2.24489
NV2.24487
NV2.24486
NV2.24476
NV2.24473
NV2.24471
NV2.24459
NV2.24444
NV2.24437
NV2.24436
NV2.2440
NV2.244
NV2.24395
NV2.24393
NV2.24380
NV2.24377
NV2.24375
NV2.24368
NV2.24365
NV2.24359
NV2.24348
NV2.24343
NV2.24332
NV2.24331
NV2.2432
NV2.24312
NV2.2431
NV2.24308
NV2.24307
NV2.24304
NV2.2430
NV2.24294
NV2.24291
NV2.24274
NV2.24268
NV2.24265
NV2.24262
NV2.24259
NV2.24258
NV2.24249
NV2.24248
NV2.24247
NV2.24246
NV2.24245
NV2.24238
NV2.24235
NV2.24232
NV2.24224
NV2.2422
NV2.24219
NV2.24218
NV2.24215
NV2.24213
NV2.24212
NV2.24203
NV2.2420
NV2.24196
NV2.24195
NV2.24192
NV2.24191
NV2.24184
NV2.24182
NV2.24180
NV2.24170
NV2.24164
NV2.24159
NV2.24155
NV2.24153
NV2.24143
NV2.24140
NV2.24137
NV2.24134
NV2.24128
NV2.24127
NV2.24117
NV2.24104
NV2.24103
NV2.24092
NV2.2409
NV2.24085
NV2.24079
NV2.24073
NV2.24071
NV2.2407
NV2.24063
NV2.24040
NV2.24038
NV2.24036
NV2.24035
NV2.24028
NV2.24024
NV2.24020
NV2.24018
NV2.24010
NV2.24009
NV2.24002
NV2.240
NV2.23998
NV2.23996
NV2.23991
NV2.23961
NV2.23959
NV2.23941
NV2.23938
NV2.23925
NV2.23920
NV2.23913
NV2.23910
NV2.23909
NV2.23900
NV2.23898
NV2.23891
NV2.23890
NV2.23887
NV2.23886
NV2.23885
NV2.23884
NV2.23864
NV2.23855
NV2.23854
NV2.2385
NV2.23847
NV2.2384
NV2.23839
NV2.23836
NV2.23833
NV2.23832
NV2.23830
NV2.23829
NV2.23812
NV2.23808
NV2.23807
NV2.23801
NV2.23800
NV2.23793
NV2.23789
NV2.23788
NV2.23782
NV2.23780
NV2.2378
NV2.23778
NV2.23764
NV2.23763
NV2.23755
NV2.23751
NV2.23750
NV2.23733
NV2.2373
NV2.23726
NV2.23725
NV2.23723
NV2.2372
NV2.23704
NV2.23694
NV2.23688
NV2.23681
NV2.23680
NV2.23678
NV2.23676
NV2.2367
NV2.23669
NV2.23668
NV2.23667
NV2.23664
NV2.23662
NV2.23652
NV2.23650
NV2.23625
NV2.23620
NV2.23613
NV2.23609
NV2.23608
NV2.23607
NV2.23606
NV2.23605
NV2.23596
NV2.23594
NV2.23590
NV2.23585
NV2.23583
NV2.23582
NV2.23581
NV2.23580
NV2.23579
NV2.23578
NV2.23576
NV2.23572
NV2.23560
NV2.2356
NV2.23557
NV2.23552
NV2.23547
NV2.23535
NV2.23533
NV2.23532
NV2.23531
NV2.23517
NV2.23516
NV2.23501
NV2.23492
NV2.23487
NV2.23474
NV2.23470
NV2.2347
NV2.23469
NV2.23468
NV2.23465
NV2.23460
NV2.23456
NV2.23455
NV2.23451
NV2.23443
NV2.23439
NV2.23435
NV2.23424
NV2.23393
NV2.23388
NV2.23387
NV2.23386
NV2.23385
NV2.23384
NV2.23382
NV2.23380
NV2.23375
NV2.23367
NV2.23366
NV2.23364
NV2.23350
NV2.23346
NV2.23334
NV2.23331
NV2.23323
NV2.23318
NV2.23317
NV2.23310
NV2.23309
NV2.23307
NV2.2328
NV2.23275
NV2.2327
NV2.23264
NV2.23252
NV2.23250
NV2.23248
NV2.23243
NV2.23241
NV2.23237
NV2.23229
NV2.23221
NV2.23215
NV2.23196
NV2.23195
NV2.23187
NV2.23186
NV2.23182
NV2.23171
NV2.23155
NV2.23138
NV2.23136
NV2.23135
NV2.23127
NV2.23124
NV2.23121
NV2.23119
[truncated: 2,863 more rows]

## Sheet: 3.Nve K0 tissues vs Stomo K0
geneID	gene_short_name	NVE	cdsName	best_OG_desc	TFFam	gene_ontology_Pfam	narr_OG_desc	name	FC_NV_FBW	padj_NV_FBW	FC_NV_FHE	padj_NV_FHE	FC_NV_FME	padj_NV_FME	FC_NV_MME	padj_NV_MME	FC_St	padj_St	Stomolophus transcript
NV2.54	NHAA-like-1	NVE14320,NVE16077	-	Peptidase family S49	-	GO:0008233^molecular_function^peptidase activity`GO:0006508^biological_process^proteolysis	Peptidase family S49	NV2.54 | NHAA-like-1	-	-	0.395	0.0179947	-	-	-	-	7.38793	9.46e-44	TRINITY_DN5811_c0_g1
NV2.189	KCNAW-like-5	NVE2512,NVE1009	-	voltage-gated potassium channel activity	-	GO:0051260^biological_process^protein homooligomerization`GO:0005216^molecular_function^ion channel activity`GO:0006811^biological_process^ion transport`GO:0055085^biological_process^transmembrane transport`GO:0016020^cellular_component^membrane	voltage-gated potassium channel activity	NV2.189 | KCNAW-like-5	-	-	0.447	0.0387667	-	-	-	-	0.239533	2.24e-14	TRINITY_DN7591_c1_g1
NV2.388	SVIL-like-2	NVE13917,NVE13916,NVE23729,NVE5323	-	supervillin	-	GO:0003779^molecular_function^actin binding`GO:0007010^biological_process^cytoskeleton organization	supervillin	NV2.388 | SVIL-like-2	-	-	0.549	0.0202585	-	-	-	-	0.308981	3.3e-19	TRINITY_DN4229_c0_g1
NV2.403	CARM1-like-1	NVE13930	-	protein-arginine omega-N asymmetric methyltransferase activity	-	GO:0008168^molecular_function^methyltransferase activity	Methylates (mono- and asymmetric dimethylation) the guanidino nitrogens of arginyl residues in proteins. May methylate histone H3 at 'Arg-17' and activate transcription via chromatin remodeling	NV2.403 | CARM1-like-1	-	-	-	-	-	-	0.412	0.021245	2.30471	9.81e-16	TRINITY_DN2096_c0_g1
NV2.513	NPFF2-like-6	NVE1094	-	thyrotropin-releasing hormone receptor activity	-	GO:0004930^molecular_function^G protein-coupled receptor activity`GO:0007186^biological_process^G protein-coupled receptor signaling pathway`GO:0016021^cellular_component^integral component of membrane	thyrotropin-releasing hormone receptor activity	NV2.513 | NPFF2-like-6	-	-	-	-	-	-	0.288	0.00485419	0.131031	6.92e-13	TRINITY_DN9531_c0_g1
NV2.668	PTPRD-like-6	NVE6191,NVE17442	-	Protein tyrosine phosphatase, receptor type	-	GO:0005515^molecular_function^protein binding`GO:0003993^molecular_function^acid phosphatase activity`GO:0046872^molecular_function^metal ion binding`GO:0004725^molecular_function^protein tyrosine phosphatase activity`GO:0006470^biological_process^protein dephosphorylation	Protein tyrosine phosphatase, receptor type	NV2.668 | PTPRD-like-6	0.505	0.0384081	-	-	-	-	-	-	0.454881	4e-11	TRINITY_DN603_c0_g1
NV2.758	CBPA4-like-2	NVE6109	-	Carboxypeptidase	-	GO:0004181^molecular_function^metallocarboxypeptidase activity`GO:0008270^molecular_function^zinc ion binding`GO:0006508^biological_process^proteolysis	Carboxypeptidase	NV2.758 | CBPA4-like-2	-	-	0.438	0.0283349	0.371	-1.431	-	-	0.757474	0.0424738	TRINITY_DN2956_c0_g1
NV2.880	ZSWIM4-6	NVE25316	-	zinc finger	-	GO:0008270^molecular_function^zinc ion binding	zinc finger	NV2.880 | ZSWIM4-6	-	-	0.298	9.02e-06	-	-	0.41	0.000499	0.165057	2.82e-38	TRINITY_DN6317_c0_g1
NV2.1041	ARI1-like-3	NVE25194	-	protein polyubiquitination	-	-	protein polyubiquitination	NV2.1041 | ARI1-like-3	0.198	0.000147	0.249	4.43e-09	-	-	-	-	3.08776	5.82e-17	TRINITY_DN1077_c0_g1
NV2.1284	MMP9-like-7	NVE13087	-	-	-	GO:0004867^molecular_function^serine-type endopeptidase inhibitor activity	C-type lectin (CTL) or carbohydrate-recognition domain (CRD)	NV2.1284 | MMP9-like-7	-	-	2.304	0.0285412	-	-	-	-	0.156656	1.02e-09	TRINITY_DN5037_c0_g1
NV2.1391	CUBN-like-1	NVE17373	-	Domain first found in C1r, C1s, uEGF, and bone morphogenetic protein.	-	-	Domain first found in C1r, C1s, uEGF, and bone morphogenetic protein.	NV2.1391 | CUBN-like-1	-	-	2.32	0.00511685	-	-	-	-	0.3567	2.28e-06	TRINITY_DN7085_c0_g1
NV2.1854	WLS-like-1	NVE20439,NVE23246	nvwntless	positive regulation of Wnt protein secretion	-	-	positive regulation of Wnt protein secretion	NV2.1854 | WLS-like-1	0.257	0.000487	0.508	0.0251687	-	-	-	-	1.97312	9.57e-06	TRINITY_DN3088_c1_g1
NV2.1972	NV2.1972	NVE24544	-	-	-	-	-	NV2.1972 | NV2.1972	-	-	0.32	2.47e-05	-	-	0.463	0.00424526	1.74125	1.78e-07	TRINITY_DN4443_c0_g1
NV2.2896	TDA6-like-1	NVE5412	-	-	-	-	-	NV2.2896 | TDA6-like-1	-	-	4.062	4,56E+01	-	-	-	-	0.476048	0.0298719	TRINITY_DN68498_c0_g1
NV2.2903	TTC29-like-1	NVE5419	-	Tetratricopeptide repeat	-	GO:0005515^molecular_function^protein binding	Tetratricopeptide repeat	NV2.2903 | TTC29-like-1	0.451	0.0378529	0.542	0.0480034	-	-	-	-	0.666249	0.00477146	TRINITY_DN2778_c0_g1
NV2.2916	PAX6-like-4	NVE5430	PaxB	regulation of glutamatergic neuron differentiation	PAX	GO:0003677^molecular_function^DNA binding`GO:0006355^biological_process^regulation of transcription, DNA-templated	regulation of glutamatergic neuron differentiation	NV2.2916 | PAX6-like-4	3.292	0.0495614	-	-	-	-	-	-	0.392613	0.000676	TRINITY_DN6743_c0_g1
NV2.2934	FGFR2-like-4	NVE5446	-	Belongs to the protein kinase superfamily. Tyr protein kinase family. CSF-1 PDGF receptor subfamily	-	GO:0008061^molecular_function^chitin binding`GO:0005576^cellular_component^extracellular region`GO:0004672^molecular_function^protein kinase activity`GO:0006468^biological_process^protein phosphorylation`GO:0005524^molecular_function^ATP binding	Belongs to the protein kinase superfamily. Tyr protein kinase family. CSF-1 PDGF receptor subfamily	NV2.2934 | FGFR2-like-4	-	-	-	-	-	-	0.455	0.038363	1.74174	6.48e-05	TRINITY_DN1806_c0_g1
NV2.2978	admp	NVE5480	admp-related protein	endodermal-mesodermal cell signaling	-	GO:0008083^molecular_function^growth factor activity	endodermal-mesodermal cell signaling	NV2.2978 | ADMP	-	-	-	-	-	-	0.203	0.00114567	0.309388	0.0488934	TRINITY_DN45692_c0_g1
NV2.3019	OPTN-like-1	NVE1901,NVE5516	-	-	-	-	Leucine zipper of domain CC2 of NEMO, NF-kappa-B essential modulator	NV2.3019 | OPTN-like-1	0.44	0.00420562	-	-	-	-	-	-	3.05695	2.14e-32	TRINITY_DN477_c0_g1
NV2.3137	SGCB-like-1	NVE22017	-	Sarcoglycan, beta (43kDa dystrophin-associated glycoprotein)	-	GO:0016012^cellular_component^sarcoglycan complex`GO:0016021^cellular_component^integral component of membrane	Sarcoglycan, beta (43kDa dystrophin-associated glycoprotein)	NV2.3137 | SGCB-like-1	2.047	0.0210229	-	-	-	-	-	-	0.718292	0.0110473	TRINITY_DN1796_c0_g1
NV2.3452	NV2.3452	NVE8181	-	positive regulation of protein tyrosine kinase activity	-	-	positive regulation of protein tyrosine kinase activity	NV2.3452 | NV2.3452	0.344	0.000188	0.533	0.04812	-	-	-	-	6.65563	2.79e-69	TRINITY_DN1716_c0_g1
NV2.3586	SQSTM-like-1	-	-	-	-	-	-	NV2.3586 | SQSTM-like-1	0.326	0.0165607	0.337	8.87e-05	-	-	-	-	8.99696	3.77e-102	TRINITY_DN3914_c0_g1
NV2.3736	LTBP4-like-1	NVE15776,NVE15774	-	sequestering of TGFbeta in extracellular matrix	-	GO:0005509^molecular_function^calcium ion binding	sequestering of TGFbeta in extracellular matrix	NV2.3736 | LTBP4-like-1	0.403	0.0214708	-	-	-	-	-	-	3.68095	0.00601595	TRINITY_DN3457_c0_g1
NV2.3755	MITF-like-1	NVE15793	-	canonical Wnt signaling pathway involved in negative regulation of apoptotic process	bHLH	GO:0046983^molecular_function^protein dimerization activity	canonical Wnt signaling pathway involved in negative regulation of apoptotic process	NV2.3755 | MITF-like-1	-	-	0.552	0.0117242	-	-	-	-	1.29318	0.0309179	TRINITY_DN3385_c0_g1
NV2.4137	CHM1A-like-1	NVE10650	-	mitotic chromosome condensation	-	GO:0007034^biological_process^vacuolar transport	mitotic chromosome condensation	NV2.4137 | CHM1A-like-1	-	-	0.443	0.0113896	-	-	0.541	0.0444561	3.44632	2.44e-22	TRINITY_DN7796_c0_g1
NV2.4680	GBRL2-like-1	NVE10791	-	receptor-associated protein-like 2	-	GO:0000045^biological_process^autophagosome assembly`GO:0005737^cellular_component^cytoplasm	receptor-associated protein-like 2	NV2.4680 | GBRL2-like-1	0.489	0.0370798	-	-	-	-	-	-	2.40041	5.99e-21	TRINITY_DN907_c1_g2
NV2.4890	MSRA-like-2	NVE8863	-	peptide-methionine (S)-S-oxide reductase activity	-	GO:0008113^molecular_function^peptide-methionine (S)-S-oxide reductase activity`GO:0055114^biological_process^obsolete oxidation-reduction process	peptide-methionine (S)-S-oxide reductase activity	NV2.4890 | MSRA-like-2	0.421	0.0289041	-	-	-	-	-	-	2.72799	1.73e-22	TRINITY_DN4532_c0_g1
NV2.4937	DEAHC-like-1	NVE8902	-	Helicase associated domain (HA2) Add an annotation	-	GO:0003676^molecular_function^nucleic acid binding`GO:0005524^molecular_function^ATP binding`GO:0004386^molecular_function^helicase activity	Helicase associated domain (HA2) Add an annotation	NV2.4937 | DEAHC-like-1	0.481	0.0494009	-	-	-	-	-	-	0.35951	1.17e-05	TRINITY_DN9973_c0_g1
NV2.5076	ABHD5-like-1	NVE9583	-	negative regulation of sequestering of triglyceride	-	-	negative regulation of sequestering of triglyceride	NV2.5076 | ABHD5-like-1	0.366	0.0388061	-	-	-	-	-	-	1.64671	0.00500168	TRINITY_DN4570_c0_g1
NV2.5203	CHM4B-like-1	NVE3847	-	Charged multivesicular body protein	-	GO:0007034^biological_process^vacuolar transport	Charged multivesicular body protein	NV2.5203 | CHM4B-like-1	0.459	0.00333692	-	-	-	-	-	-	3.54532	2.04e-40	TRINITY_DN4708_c0_g1
NV2.5228	MAFG-like-1	NVE3871	-	lens fiber cell differentiation	TF_bZIP	GO:0003677^molecular_function^DNA binding`GO:0006355^biological_process^regulation of transcription, DNA-templated	lens fiber cell differentiation	NV2.5228 | MAFG-like-1	-	-	-	-	-	-	2.476	0.00175455	3.94167	1.27e-14	TRINITY_DN5581_c0_g1
NV2.5231	CYLD-like-1	NVE3872,NVE3875,NVE15660	-	Belongs to the peptidase C19 family	-	GO:0004843^molecular_function^thiol-dependent deubiquitinase`GO:0016579^biological_process^protein deubiquitination	Belongs to the peptidase C19 family	NV2.5231 | CYLD-like-1	0.467	0.0118272	-	-	-	-	-	-	3.54764	4.58e-32	TRINITY_DN2499_c0_g1
NV2.5529	ZN395-like-1	NVE11600	-	enhancer sequence-specific DNA binding	-	-	enhancer sequence-specific DNA binding	NV2.5529 | ZN395-like-1	0.298	1.4e-05	0.408	0.0120031	0.269	-1.894	0.387	2.35e-06	100.7	5.01e-30	TRINITY_DN1126_c1_g1
NV2.5759	RBM38-like-1	NVE25380	-	RNA binding motif protein	-	GO:0003676^molecular_function^nucleic acid binding	RNA binding motif protein	NV2.5759 | RBM38-like-1	-	-	0.319	0.0274164	-	-	-	-	0.275288	1.02e-11	TRINITY_DN3007_c0_g1
NV2.6121	RN217-like-1	NVE8944,NVE8945	-	ubiquitin conjugating enzyme binding	-	-	ubiquitin conjugating enzyme binding	NV2.6121 | RN217-like-1	0.25	0.00167037	-	-	-	-	-	-	4.86269	5.19e-32	TRINITY_DN496_c0_g1
NV2.6565	GHITM-like-1	NVE13460	-	apoptotic process	-	-	apoptotic process	NV2.6565 | GHITM-like-1	0.423	0.0399967	-	-	-	-	-	-	3.16786	4.33e-30	TRINITY_DN4234_c0_g1
NV2.7201	LENG9-like-1	NVE24082	-	Protein of unknown function (DUF504)	-	GO:0005515^molecular_function^protein binding	Protein of unknown function (DUF504)	NV2.7201 | LENG9-like-1	-	-	0.297	0.04812	-	-	-	-	2.08858	5.2e-07	TRINITY_DN8681_c0_g1
NV2.7404	PYNA-like-1	NVE4826,NVE24772,NVE4825	-	3-hydroxyacyl-[acyl-carrier-protein] dehydratase activity	-	GO:0016021^cellular_component^integral component of membrane	3-hydroxyacyl-[acyl-carrier-protein] dehydratase activity	NV2.7404 | PYNA-like-1	-	-	4.111	0.0372116	-	-	-	-	6.74775	0.0102418	TRINITY_DN7853_c0_g1
NV2.7405	PTHD3-like-16	NVE904	-	molting cycle, collagen and cuticulin-based cuticle	-	GO:0016021^cellular_component^integral component of membrane	molting cycle, collagen and cuticulin-based cuticle	NV2.7405 | PTHD3-like-16	-	-	4.511	0.00313533	-	-	-	-	8.43535	0.0215087	TRINITY_DN14066_c0_g1
NV2.7884	TBA1D-like-1	NVE2699,NVE1706,NVE1705	-	structural constituent of cytoskeleton	-	GO:0003924^molecular_function^GTPase activity	structural constituent of cytoskeleton	NV2.7884 | TBA1D-like-1	0.477	0.0374483	-	-	-	-	-	-	1.33124	0.0222135	TRINITY_DN333_c1_g1
NV2.7911	HEBP2-like-1	NVE2673	-	SOUL heme-binding protein	-	-	SOUL heme-binding protein	NV2.7911 | HEBP2-like-1	0.192	0.00586332	-	-	-	-	-	-	0.387256	4.27e-11	TRINITY_DN2137_c0_g1
NV2.7956	FoxJ1	NVE14608	FoxJ1	Forkhead box	Fork_head	GO:0003700^molecular_function^DNA-binding transcription factor activity`GO:0043565^molecular_function^sequence-specific DNA binding`GO:0006355^biological_process^regulation of transcription, DNA-templated	positive regulation of lung ciliated cell differentiation	NV2.7956 | FoxJ1	0.058	3.88e-06	0.36	0.0357293	-	-	-	-	1.73139	0.00775852	TRINITY_DN473_c0_g1
NV2.7958	MCAF1-like-3	NVE5820,NVE14606	-	Activating transcription factor	-	GO:0005515^molecular_function^protein binding	Fibronectin-III type domain	NV2.7958 | MCAF1-like-3	0.368	0.0189654	-	-	-	-	-	-	0.762247	0.0382164	TRINITY_DN3093_c1_g2
NV2.7985	HGS-like-1	NVE14581	-	negative regulation of vascular endothelial growth factor receptor signaling pathway	-	GO:0006886^biological_process^intracellular protein transport`GO:0046872^molecular_function^metal ion binding	negative regulation of vascular endothelial growth factor receptor signaling pathway	NV2.7985 | HGS-like-1	0.222	1.32e-05	0.375	6.32e-05	-	-	0.342	0.000552	3.11716	1.3e-31	TRINITY_DN2154_c0_g1
NV2.7991	AXIN1-like-1	NVE14577,NVE16773	axin1-like protein	Wnt-activated signaling pathway involved in forebrain neuron fate commitment	-	-	Wnt-activated signaling pathway involved in forebrain neuron fate commitment	NV2.7991 | AXIN1-like-1	-	-	0.455	0.0372116	-	-	-	-	0.342756	2.7e-19	TRINITY_DN3018_c0_g1
NV2.8024	MYSA-like-1	NVE14552	myhc-st	Belongs to the TRAFAC class myosin-kinesin ATPase superfamily. Myosin family	-	GO:0003774^molecular_function^cytoskeletal motor activity`GO:0005524^molecular_function^ATP binding`GO:0016459^cellular_component^myosin complex`GO:0005515^molecular_function^protein binding,GO:0016459^cellular_component^myosin complex	Myosin, heavy chain,motor activity	NV2.8024 | MYSA-like-1	-	-	-	-	-	-	1.719	0.0207373	0.273087	3.34e-19	TRINITY_DN5154_c0_g1
NV2.8134	SOX9-like-1	-	sox family protein E1	renal vesicle induction	HMG	-	renal vesicle induction	NV2.8134 | SOX9-like-1	-	-	-	-	0.311	-1.686	-	-	0.602455	0.000439	TRINITY_DN3112_c0_g2
NV2.8273	CHM1B-like-1	NVE23468	-	vacuolar transport	-	GO:0007034^biological_process^vacuolar transport	vacuolar transport	NV2.8273 | CHM1B-like-1	0.386	0.00107423	0.435	0.00991815	-	-	0.476	0.00647276	5.46402	0.0293646	TRINITY_DN9618_c0_g1
NV2.8464	Runx	NVE11457	Runx	positive regulation of CD8-positive, alpha-beta T cell differentiation	Runt	GO:0003677^molecular_function^DNA binding`GO:0003700^molecular_function^DNA-binding transcription factor activity`GO:0006355^biological_process^regulation of transcription, DNA-templated	positive regulation of CD8-positive, alpha-beta T cell differentiation	NV2.8464 | Runx	0.266	0.00603527	0.415	0.0302071	-	-	-	-	0.305161	1.27e-23	TRINITY_DN757_c0_g1
NV2.8746	CHM2B-like-1	NVE21523	-	Charged multivesicular body protein	-	GO:0007034^biological_process^vacuolar transport	Charged multivesicular body protein	NV2.8746 | CHM2B-like-1	-	-	0.412	0.00444116	-	-	-	-	3.51882	2.51e-35	TRINITY_DN6016_c0_g1
NV2.8870	CAS4-like-9	NVE14663,NVE1748	-	-	-	-	-	NV2.8870 | CAS4-like-9	2.534	0.0138203	-	-	-	-	-	-	1.57243	0.00695089	TRINITY_DN5068_c0_g4
NV2.8988	TNAP3-like-1	NVE1551,NVE10604	-	Tumor necrosis factor, alpha-induced protein 3	-	-	Tumor necrosis factor, alpha-induced protein 3	NV2.8988 | TNAP3-like-1	0.335	0.00420562	-	-	-	-	-	-	2.95517	1.62e-16	TRINITY_DN20_c0_g2
NV2.9015	MYO9A-like-1	NVE1522,NVE11479,NVE1523	-	Unconventional myosin-IXa-like,motor activity	-	GO:0005515^molecular_function^protein binding`GO:0035556^biological_process^intracellular signal transduction`GO:0007165^biological_process^signal transduction,GO:0003774^molecular_function^cytoskeletal motor activity`GO:0005524^molecular_function^ATP binding`GO:0016459^cellular_component^myosin complex`GO:0005515^molecular_function^protein binding`GO:0035556^biological_process^intracellular sign…	motor activity,Belongs to the TRAFAC class myosin-kinesin ATPase superfamily. Myosin family,Unconventional myosin-IXa-like	NV2.9015 | MYO9A-like-1	0.467	0.00534467	-	-	-	-	-	-	1.59684	1.56e-05	TRINITY_DN219_c0_g1
NV2.9324	FIG4-like-1	NVE24224,NVE20563,NVE18118,NVE25216,NVE14712	-	phosphatidylinositol-4-phosphate phosphatase activity	-	GO:0042578^molecular_function^phosphoric ester hydrolase activity	phosphatidylinositol-4-phosphate phosphatase activity	NV2.9324 | FIG4-like-1	2.17	0.0404615	-	-	-	-	-	-	0.584736	5.7e-06	TRINITY_DN3847_c1_g1
NV2.9417	KS6A2-like-1	NVE15106,NVE15105	-	ribosomal protein S6 kinase	-	GO:0004672^molecular_function^protein kinase activity`GO:0005524^molecular_function^ATP binding`GO:0006468^biological_process^protein phosphorylation`GO:0004674^molecular_function^protein serine/threonine kinase activity,GO:0004672^molecular_function^protein kinase activity`GO:0005524^molecular_function^ATP binding`GO:0006468^biological_process^protein phosphorylation	ribosomal protein S6 kinase	NV2.9417 | KS6A2-like-1	0.515	0.0384081	-	-	-	-	-	-	1.8174	2.21e-08	TRINITY_DN1472_c0_g1
NV2.9491	NV2.9491	NVE7176,NVE22134	-	Trichohyalin	-	-	Trichohyalin	NV2.9491 | NV2.9491	-	-	-	-	-	-	0.325	2.97e-05	0.419217	4.91e-08	TRINITY_DN12721_c0_g2
NV2.9513	NV2.9513	NVE22154	-	-	-	-	-	NV2.9513 | NV2.9513	-	-	2.76	0.00832184	-	-	-	-	0.0855264	1.6e-07	TRINITY_DN1577_c0_g1
NV2.9606	NV2.9606	NVE8649	-	-	-	-	-	NV2.9606 | NV2.9606	0.373	8.3e-05	0.421	0.0156187	-	-	-	-	1.47231	0.00492216	TRINITY_DN3997_c0_g1
NV2.9848	WEE1-like-1	NVE17855	-	non-membrane spanning protein tyrosine kinase activity	-	GO:0004672^molecular_function^protein kinase activity`GO:0005524^molecular_function^ATP binding`GO:0006468^biological_process^protein phosphorylation	non-membrane spanning protein tyrosine kinase activity	NV2.9848 | WEE1-like-1	0.28	0.0118272	-	-	-	-	-	-	3.35551	6.9e-09	TRINITY_DN2704_c0_g1
NV2.9872	NV2.9872	NVE17878,NVE10259	-	-	-	-	-	NV2.9872 | NV2.9872	-	-	2.533	0.0157339	-	-	-	-	0.0715642	8.46e-05	TRINITY_DN1237_c0_g1
NV2.10271	NV2.10271	NVE11004	-	C-terminal domain of apextrin	-	-	C-terminal domain of apextrin	NV2.10271 | NV2.10271	-	-	2.375	0.0173711	-	-	-	-	0.26692	5.32e-06	TRINITY_DN7859_c0_g1
NV2.10435	B2CL2-like-1	NVE20350	-	negative regulation of cellular pH reduction	-	GO:0042981^biological_process^regulation of apoptotic process	negative regulation of cellular pH reduction	NV2.10435 | B2CL2-like-1	0.38	0.0374483	-	-	-	-	-	-	3.34024	3.44e-15	TRINITY_DN111_c0_g1
NV2.10628	smad4	NVE3572	Smad4	mothers against decapentaplegic homolog	MH1	GO:0006355^biological_process^regulation of transcription, DNA-templated	mothers against decapentaplegic homolog	NV2.10628 | SMAD4-like-1	-	-	-	-	0.261	-1.94	-	-	0.528054	0.0245417	TRINITY_DN8694_c0_g1
NV2.10686	ncol3	NVE9976	minicollagen ncol3	-	-	-	-	NV2.10686 | NV2.10686	-	-	1.989	0.0258444	-	-	-	-	0.0849151	2.75e-12	TRINITY_DN2134_c0_g1
NV2.10695	SPART-like-1	NVE9984,NVE3672,NVE24457	-	negative regulation of collateral sprouting in absence of injury	-	-	negative regulation of collateral sprouting in absence of injury	NV2.10695 | SPART-like-1	0.394	0.00151647	0.517	0.028863	-	-	0.538	0.0243377	7.28412	4.15e-58	TRINITY_DN8802_c0_g1
NV2.10811	CHM2A-like-1	NVE18071	-	negative regulation of centriole elongation	-	GO:0007034^biological_process^vacuolar transport	negative regulation of centriole elongation	NV2.10811 | CHM2A-like-1	-	-	-	-	-	-	0.527	0.0110999	5.0267	2.22e-38	TRINITY_DN565_c0_g1
NV2.10864	Twist	NVE19719	Twist,twist	Twist family bHLH transcription factor	bHLH	GO:0046983^molecular_function^protein dimerization activity	Twist family bHLH transcription factor	NV2.10864 | Twist	-	-	0.189	7.3e-06	-	-	-	-	0.0542681	0.00316688	TRINITY_DN34459_c0_g1
NV2.10909	Sp5	NVE19753	-	post-anal tail morphogenesis	zf-H2C2_2	-	post-anal tail morphogenesis	NV2.10909 | Sp5	0.242	1.05e-06	0.433	0.00166045	-	-	-	-	0.169348	1.2e-06	TRINITY_DN3267_c1_g1
NV2.11056	BACE2-like-1	NVE4034	-	amyloid-beta metabolic process	-	-	amyloid-beta metabolic process	NV2.11056 | BACE2-like-1	-	-	0.424	0.0347894	-	-	-	-	0.20396	6.7e-15	TRINITY_DN13599_c0_g1
NV2.11073	NV2.11073	NVE4052	-	-	-	-	-	NV2.11073 | NV2.11073	-	-	0.515	0.0355553	-	-	-	-	1.7755	0.000241	TRINITY_DN3732_c0_g1
NV2.11161	NF2L2-like-1	NVE10575	nuclear factor erythroid 2-related factor-like protein	Nuclear factor erythroid	TF_bZIP	GO:0003677^molecular_function^DNA binding`GO:0006355^biological_process^regulation of transcription, DNA-templated`GO:0003700^molecular_function^DNA-binding transcription factor activity	Nuclear factor erythroid	NV2.11161 | NF2L2-like-1	-	-	0.508	0.00184712	-	-	-	-	2.06182	1.9e-13	TRINITY_DN2710_c1_g1
NV2.11219	PDC6I-like-1	NVE23641,NVE11257	-	programmed cell death	-	GO:0005515^molecular_function^protein binding	programmed cell death	NV2.11219 | PDC6I-like-1	0.384	0.0118272	-	-	-	-	-	-	3.71742	1.28e-46	TRINITY_DN1189_c0_g1
NV2.11802	NEMP1-like-1	NVE18972	minicollagen 5	structural constituent of cuticle,NEMP family	-	-	NEMP family,structural constituent of cuticle	NV2.11802 | NEMP1-like-1	-	-	3.066	2.38e-05	-	-	-	-	0.502106	0.00763643	TRINITY_DN7203_c0_g1
NV2.11806	PPR27-like-12	NVE18969	-	positive regulation of myosin-light-chain-phosphatase activity	-	GO:0005515^molecular_function^protein binding	positive regulation of myosin-light-chain-phosphatase activity	NV2.11806 | PPR27-like-12	-	-	-	-	-	-	0.609	0.0402077	2.8988	1.47e-06	TRINITY_DN4845_c0_g1
NV2.11812	CHMP5-like-1	NVE18963	-	vacuolar transport	-	GO:0007034^biological_process^vacuolar transport	vacuolar transport	NV2.11812 | CHMP5-like-1	0.505	0.0251895	-	-	-	-	-	-	2.84521	3.4e-21	TRINITY_DN1525_c0_g1
NV2.11972	DDR2-like-8	NVE1427,NVE21251	-	Discoidin domain-containing receptor	-	-	Tyrosine kinase, catalytic domain	NV2.11972 | DDR2-like-8	0.3	0.0475679	-	-	-	-	-	-	0.323365	1.39e-08	TRINITY_DN12895_c0_g1
NV2.12100	ADRB1-like-19	NVE12855	-	Serpentine type 7TM GPCR chemoreceptor Srsx	-	GO:0004930^molecular_function^G protein-coupled receptor activity`GO:0007186^biological_process^G protein-coupled receptor signaling pathway`GO:0016021^cellular_component^integral component of membrane	Serpentine type 7TM GPCR chemoreceptor Srsx	NV2.12100 | ADRB1-like-19	-	-	-	-	0.248	-2.014	-	-	0.552925	0.000137	TRINITY_DN5092_c0_g1
NV2.12142	IST1-like-1	NVE12899	-	viral capsid secondary envelopment	-	GO:0015031^biological_process^protein transport	viral capsid secondary envelopment	NV2.12142 | IST1-like-1	0.299	4.62e-05	0.445	0.0283349	-	-	0.534	0.0120502	5.4433	1.47e-67	TRINITY_DN2644_c0_g1
NV2.12604	NV2.12604	NVE4240	-	F-box-like	-	GO:0005515^molecular_function^protein binding	F-box-like	NV2.12604 | NV2.12604	0.224	0.0399967	-	-	-	-	-	-	0.567991	2.04e-05	TRINITY_DN4303_c0_g1
NV2.12669	S29A1-like-1	NVE3625	-	nucleoside transmembrane transporter activity	-	GO:0005337^molecular_function^nucleoside transmembrane transporter activity`GO:1901642^biological_process^nucleoside transmembrane transport`GO:0016021^cellular_component^integral component of membrane	nucleoside transmembrane transporter activity	NV2.12669 | S29A1-like-1	0.509	0.00928181	-	-	-	-	-	-	1.48714	0.0169376	TRINITY_DN3894_c0_g1
NV2.12676	NGFR	NVE3630	nerve growth factor receptor-like protein	ETS translocation variant	ETS	GO:0003700^molecular_function^DNA-binding transcription factor activity`GO:0043565^molecular_function^sequence-specific DNA binding`GO:0006355^biological_process^regulation of transcription, DNA-templated,GO:0003700^molecular_function^DNA-binding transcription factor activity`GO:0006355^biological_process^regulation of transcription, DNA-templated`GO:0005634^cellular_component^nucleus	ETS translocation variant	NV2.12676 | NGFR	0.415	0.0378529	-	-	-	-	-	-	0.523546	0.0154563	TRINITY_DN8841_c0_g1
NV2.13030	TAR1-like-4	NVE13626,NVE20235,NVE10227,NVE18608	-	-	-	-	-	NV2.13030 | TAR1-like-4	-	-	2.626	0.0113896	-	-	-	-	2.27699	0.0337122	TRINITY_DN12870_c0_g2
NV2.13142	MOXD1-like-25	NVE14232,NVE5920	-	DBH-like monooxygenase protein 1	-	GO:0004497^molecular_function^monooxygenase activity`GO:0005507^molecular_function^copper ion binding`GO:0016715^molecular_function^oxidoreductase activity, acting on paired donors, with incorporation or reduction of molecular oxygen, reduced ascorbate as one donor, and incorporation of one atom of oxygen`GO:0055114^biological_process^obsolete oxidation-reduction process	DBH-like monooxygenase protein 1	NV2.13142 | MOXD1-like-25	0.077	0.000449	-	-	-	-	-	-	1.51345	8.11e-07	TRINITY_DN1_c0_g1
NV2.13845	MTHR-like-1	NVE12691,NVE21843	-	methylenetetrahydrofolate reductase (NAD(P)H) activity	-	GO:0004489^molecular_function^methylenetetrahydrofolate reductase (NAD(P)H) activity`GO:0006555^biological_process^methionine metabolic process`GO:0055114^biological_process^obsolete oxidation-reduction process	methylenetetrahydrofolate reductase (NAD(P)H) activity	NV2.13845 | MTHR-like-1	-	-	-	-	-	-	1.646	0.0393578	0.509772	5.03e-07	TRINITY_DN1255_c0_g1
NV2.13866	ski	NVE21867	-	c-SKI Smad4 binding domain	-	GO:0046332^molecular_function^SMAD binding	c-SKI Smad4 binding domain	NV2.13866 | SKI-like-1	-	-	0.317	7,62E+01	-	-	0.441	0.0137421	0.279463	2.98e-13	TRINITY_DN1974_c1_g1
NV2.13963	smad6	NVE26087	-	mothers against decapentaplegic homolog	MH1	GO:0006355^biological_process^regulation of transcription, DNA-templated	mothers against decapentaplegic homolog	NV2.13963 | SMAD6	-	-	0.386	0.00134996	-	-	-	-	0.631925	0.000465	TRINITY_DN3617_c0_g1
NV2.14741	NV2.14741	NVE108	-	detection of mechanical stimulus,Transmembrane protein. Source PGD	-	-	Transmembrane protein. Source PGD,detection of mechanical stimulus	NV2.14741 | NV2.14741	-	-	2.957	1.29e-05	-	-	-	-	0.187897	6.68e-13	TRINITY_DN30040_c0_g1
NV2.14858	WBC30-like-1	NVE20	-	ATPase activity	-	GO:0005524^molecular_function^ATP binding`GO:0042626^molecular_function^ATPase-coupled transmembrane transporter activity	ATPase activity	NV2.14858 | WBC30-like-1	0.286	0.0374483	-	-	-	-	-	-	1.66212	0.00183425	TRINITY_DN1043_c0_g1
NV2.15541	SDCB1-like-1	NVE21409	-	interleukin-5 receptor binding	-	GO:0005515^molecular_function^protein binding	interleukin-5 receptor binding	NV2.15541 | SDCB1-like-1	0.334	0.0388547	-	-	-	-	-	-	3.06425	4.99e-31	TRINITY_DN1041_c0_g1
NV2.16095	DISP1-like-7	NVE15460	-	patched ligand maturation	-	GO:0016020^cellular_component^membrane`GO:0016021^cellular_component^integral component of membrane	patched ligand maturation	NV2.16095 | DISP1-like-7	-	-	-	-	0.433	-1.206	-	-	1.94598	0.0154513	TRINITY_DN5660_c0_g1
NV2.16248	ABCB1-like-1	NVE24938,NVE21787	-	ATPase activity, coupled to transmembrane movement of substances	-	GO:0005524^molecular_function^ATP binding`GO:0042626^molecular_function^ATPase-coupled transmembrane transporter activity`GO:0055085^biological_process^transmembrane transport`GO:0016021^cellular_component^integral component of membrane	ATPase activity, coupled to transmembrane movement of substances	NV2.16248 | ABCB1-like-1	0.374	0.0374596	-	-	-	-	-	-	11.5057	7.6e-159	TRINITY_DN2771_c0_g1
NV2.16335	AGRD1-like-2	NVE253	-	Concanavalin A-like lectin/glucanases superfamily	-	-	Concanavalin A-like lectin/glucanases superfamily	NV2.16335 | AGRD1-like-2	-	-	2.725	0.00243951	-	-	-	-	0.38639	0.000257	TRINITY_DN11733_c0_g1
NV2.16532	Klf10-11-like	NVE3002	-	factor 11	zf-C2H2	-	positive regulation of osteoclast differentiation	NV2.16532 | Klf10-11-like	0.21	2.97e-05	0.336	6.49e-05	-	-	0.432	0.000451	1.38935	0.010421	TRINITY_DN34755_c0_g1
NV2.16760	NV2.16760	NVE19673	-	-	-	-	-	NV2.16760 | NV2.16760	-	-	-	-	-	-	0.425	0.0156816	0.460073	0.000339	TRINITY_DN3627_c0_g1
NV2.16889	KS6B1-like-1	NVE23281	-	ribosomal protein S6 kinase activity	-	GO:0004672^molecular_function^protein kinase activity`GO:0005524^molecular_function^ATP binding`GO:0006468^biological_process^protein phosphorylation`GO:0004674^molecular_function^protein serine/threonine kinase activity	ribosomal protein S6 kinase activity	NV2.16889 | KS6B1-like-1	-	-	-	-	0.372	-1.426	0.39	0.0393578	2.5003	3.62e-12	TRINITY_DN4269_c0_g1
NV2.16974	TDH-like-1	NVE23028	-	L-threonine 3-dehydrogenase	-	GO:0003824^molecular_function^catalytic activity`GO:0003854^molecular_function^3-beta-hydroxy-delta5-steroid dehydrogenase activity`GO:0016616^molecular_function^oxidoreductase activity, acting on the CH-OH group of donors, NAD or NADP as acceptor`GO:0006694^biological_process^steroid biosynthetic process`GO:0055114^biological_process^obsolete oxidation-reduction process	L-threonine 3-dehydrogenase	NV2.16974 | TDH-like-1	-	-	-	-	-	-	0.338	0.0136115	1.43816	0.0102142	TRINITY_DN5025_c0_g1
NV2.17246	PYR1-like-1	NVE4636,NVE20224,NVE3467,NVE18845,NVE4635	-	carbamoyl-phosphate synthase (glutamine-hydrolyzing) activity	-	GO:0005524^molecular_function^ATP binding`GO:0008716^molecular_function^D-alanine-D-alanine ligase activity`GO:0016787^molecular_function^hydrolase activity`GO:0016743^molecular_function^carboxyl- or carbamoyltransferase activity`GO:0006520^biological_process^cellular amino acid metabolic process`GO:0016597^molecular_function^amino acid binding	carbamoyl-phosphate synthase (glutamine-hydrolyzing) activity	NV2.17246 | PYR1-like-1	-	-	0.498	0.0205172	-	-	-	-	1.65962	0.000355	TRINITY_DN1698_c0_g1
NV2.17429	HMCN1-like-59	NVE1391	-	coreceptor activity involved in Wnt signaling pathway, planar cell polarity pathway	-	-	coreceptor activity involved in Wnt signaling pathway, planar cell polarity pathway	NV2.17429 | HMCN1-like-59	-	-	2.766	0.0106205	-	-	-	-	0.161544	1.54e-45	TRINITY_DN1964_c0_g1
NV2.17480	RERG-like-30	NVE14086	-	GTP binding. It is involved in the biological process described with	-	GO:0003924^molecular_function^GTPase activity`GO:0005525^molecular_function^GTP binding	GTP binding. It is involved in the biological process described with	NV2.17480 | RERG-like-30	-	-	-	-	-	-	0.239	9.24e-05	1.85523	0.000874	TRINITY_DN5746_c0_g1
NV2.17730	BAX-like-1	NVE20202	-	release of matrix enzymes from mitochondria	-	GO:0042981^biological_process^regulation of apoptotic process	release of matrix enzymes from mitochondria	NV2.17730 | BAX-like-1	0.398	0.0425078	0.432	0.0217804	-	-	-	-	3.05655	2.79e-24	TRINITY_DN41_c0_g2
NV2.18089	FGFR3	NVE16474	FGFRB	fibroblast growth factor-activated receptor activity	-	GO:0004672^molecular_function^protein kinase activity`GO:0006468^biological_process^protein phosphorylation`GO:0005524^molecular_function^ATP binding	fibroblast growth factor-activated receptor activity	NV2.18089 | FGFR3	0.425	0.00513179	-	-	-	-	-	-	0.649313	0.00221185	TRINITY_DN3775_c0_g1
NV2.18099	SPY2-like-1	-	sprouty	negative regulation of ERK1 and ERK2 cascade	-	GO:0007275^biological_process^multicellular organism development`GO:0009966^biological_process^regulation of signal transduction`GO:0016020^cellular_component^membrane	negative regulation of ERK1 and ERK2 cascade	NV2.18099 | SPY2-like-1	0.213	0.00491389	-	-	-	-	0.491	0.00249749	0.606716	0.00293699	TRINITY_DN4266_c0_g1
NV2.18598	Galaxin	NVE2195	-	-	-	-	-	NV2.18598 | Galaxin	-	-	-	-	0.088	-3.506	0.393	0.0277375	7.88621	3.11e-44	TRINITY_DN1389_c0_g1
NV2.18659	BMAL1-like-1	NVE13413,NVE20231	-	oxidative stress-induced premature senescence	bHLH	GO:0046983^molecular_function^protein dimerization activity`GO:0006355^biological_process^regulation of transcription, DNA-templated`GO:0005515^molecular_function^protein binding	oxidative stress-induced premature senescence	NV2.18659 | BMAL1-like-1	-	-	0.474	0.0117242	-	-	-	-	2.36173	6.88e-05	TRINITY_DN1333_c1_g2
NV2.18783	VGLU1-like-5	NVE20930,NVE20928,NVE6419,NVE6421	-	transmembrane transport	-	GO:0022857^molecular_function^transmembrane transporter activity`GO:0055085^biological_process^transmembrane transport`GO:0016021^cellular_component^integral component of membrane	transmembrane transport	NV2.18783 | VGLU1-like-5	-	-	2.62	0.00422837	-	-	-	-	0.126157	1.83e-39	TRINITY_DN3052_c0_g1
NV2.19015	LGR4-5-like3	NVE19233	-	protein-hormone receptor activity	-	GO:0005515^molecular_function^protein binding`GO:0004930^molecular_function^G protein-coupled receptor activity`GO:0007186^biological_process^G protein-coupled receptor signaling pathway`GO:0016021^cellular_component^integral component of membrane	protein-hormone receptor activity	NV2.19015 | LGR4-5-like3	-	-	0.396	0.0157011	-	-	-	-	0.416365	1.44e-09	TRINITY_DN1009_c0_g1
NV2.19096	FGFR3-like-5	NVE19165,NVE25163	FGFRA	fibroblast growth factor-activated receptor activity	-	GO:0004672^molecular_function^protein kinase activity`GO:0006468^biological_process^protein phosphorylation`GO:0005524^molecular_function^ATP binding	fibroblast growth factor-activated receptor activity	NV2.19096 | FGFR3-like-5	0.408	0.0288958	0.36	3.28e-05	-	-	0.515	0.0339534	0.692236	0.00667894	TRINITY_DN2234_c0_g1
NV2.19163	PPR3B-like-5	NVE3402	-	protein phosphatase 1, regulatory subunit	-	GO:0005515^molecular_function^protein binding`GO:2001070^molecular_function^starch binding	protein phosphatase 1, regulatory subunit	NV2.19163 | PPR3B-like-5	0.271	2.06e-08	0.344	7.6e-06	-	-	-	-	0.675885	0.0471506	TRINITY_DN8339_c0_g1
NV2.19595	ABCA5-like-1	NVE14749,NVE14748	-	ATPase activity, coupled to transmembrane movement of substances	-	GO:0005524^molecular_function^ATP binding`GO:0016887^molecular_function^ATP hydrolysis activity	ATPase activity, coupled to transmembrane movement of substances	NV2.19595 | ABCA5-like-1	0.346	0.00194618	0.382	3.67e-05	-	-	0.478	0.00108283	3.26448	5e-15	TRINITY_DN1615_c0_g1
NV2.19975	CKLF4-like-2	NVE7214	-	-	-	-	-	NV2.19975 | CKLF4-like-2	0.535	0.0426793	-	-	-	-	-	-	0.403122	2.08e-06	TRINITY_DN5351_c0_g1
NV2.20312	GNMT-like-1	NVE11971	-	glycine N-methyltransferase activity	-	GO:0008168^molecular_function^methyltransferase activity	glycine N-methyltransferase activity	NV2.20312 | GNMT-like-1	-	-	-	-	-	-	1.692	0.0165716	0.362671	3.97e-19	TRINITY_DN2285_c0_g1
NV2.20539	KI16B-like-3	NVE22416,NVE22417,NVE22415	-	Belongs to the TRAFAC class myosin-kinesin ATPase superfamily. Kinesin family	-	GO:0005524^molecular_function^ATP binding`GO:0008017^molecular_function^microtubule binding`GO:0007018^biological_process^microtubule-based movement`GO:0005515^molecular_function^protein binding,GO:0005524^molecular_function^ATP binding`GO:0008017^molecular_function^microtubule binding`GO:0007018^biological_process^microtubule-based movement`GO:0005515^molecular_function^protein binding`GO:000828…	Kinesin-like protein KIF16B	NV2.20539 | KI16B-like-3	0.35	0.00600904	-	-	-	-	-	-	1.57755	0.0159584	TRINITY_DN6109_c0_g3
NV2.20618	FBP1-like-24	NVE17272,NVE7356	-	neurogenic locus notch homolog protein	-	GO:0007154^biological_process^cell communication`GO:0016020^cellular_component^membrane`GO:0005509^molecular_function^calcium ion binding	neurogenic locus notch homolog protein	NV2.20618 | FBP1-like-24	-	-	-	-	-	-	0.361	0.00287688	0.504858	1.22e-06	TRINITY_DN4196_c0_g1
NV2.20868	BROX-like-1	NVE19569	-	BRO1-like domain	-	-	BRO1-like domain	NV2.20868 | BROX-like-1	0.332	0.00491389	0.346	2.38e-05	-	-	-	-	2.52497	3.25e-18	TRINITY_DN8300_c1_g2
NV2.21387	RHG32-like-1	NVE14469,NVE16254	-	GTPase activator activity	-	GO:0005515^molecular_function^protein binding`GO:0007165^biological_process^signal transduction,GO:0007165^biological_process^signal transduction	GTPase activator activity	NV2.21387 | RHG32-like-1	0.39	0.00716415	0.473	0.0141206	-	-	0.546	0.0466933	1.45254	9.84e-05	TRINITY_DN284_c0_g1
NV2.21394	OCTB1-like-1	NVE10190	-	G-protein coupled receptor activity	-	GO:0004930^molecular_function^G protein-coupled receptor activity`GO:0007186^biological_process^G protein-coupled receptor signaling pathway`GO:0016021^cellular_component^integral component of membrane	G-protein coupled receptor activity	NV2.21394 | OCTB1-like-1	-	-	-	-	-	-	0.297	0.00122184	0.252024	0.0229339	TRINITY_DN35310_c0_g1
NV2.21725	CP3AB-like-1	NVE13382,NVE23715	-	heme binding	-	GO:0005506^molecular_function^iron ion binding`GO:0016705^molecular_function^oxidoreductase activity, acting on paired donors, with incorporation or reduction of molecular oxygen`GO:0020037^molecular_function^heme binding`GO:0055114^biological_process^obsolete oxidation-reduction process	heme binding	NV2.21725 | CP3AB-like-1	-	-	2.889	0.04812	-	-	-	-	23.7753	1.33e-76	TRINITY_DN5743_c0_g1
NV2.21855	TUTLB-like-1	NVE11183	-	coreceptor activity involved in Wnt signaling pathway, planar cell polarity pathway	-	GO:0005515^molecular_function^protein binding	Immunoglobulin like	NV2.21855 | TUTLB-like-1	0.387	0.0093659	-	-	-	-	-	-	24.5998	0.00327008	TRINITY_DN8515_c0_g1
NV2.21858	ETS1B-like-1	NVE18246	ets domain transcription factor-like protein	erythroblast transformation specific domain	ETS	GO:0003700^molecular_function^DNA-binding transcription factor activity`GO:0043565^molecular_function^sequence-specific DNA binding`GO:0006355^biological_process^regulation of transcription, DNA-templated	erythroblast transformation specific domain	NV2.21858 | ETS1B-like-1	-	-	-	-	-	-	0.594	0.0453392	1.4688	0.0238365	TRINITY_DN1797_c0_g1
NV2.21886	BTG1-like-1	NVE18272	-	negative regulation of cell proliferation	-	-	negative regulation of cell proliferation	NV2.21886 | BTG1-like-1	0.42	0.00603527	0.5	0.0367726	-	-	-	-	1.51691	7.74e-05	TRINITY_DN9190_c0_g1
NV2.22136	PRGa-R.32	NVE10335	-	neuropeptide Y receptor activity	-	GO:0004930^molecular_function^G protein-coupled receptor activity`GO:0007186^biological_process^G protein-coupled receptor signaling pathway`GO:0016021^cellular_component^integral component of membrane	neuropeptide Y receptor activity	NV2.22136 | PRGa-R.32	0.311	0.00599207	-	-	-	-	-	-	0.473195	5.25e-05	TRINITY_DN4616_c0_g1
NV2.22646	MBNL3-like-1	NVE2350,NVE20830	-	RNA splicing	-	-	RNA splicing	NV2.22646 | MBNL3-like-1	0.312	0.00132476	-	-	-	-	0.308	0.0018989	1.65349	0.00569357	TRINITY_DN2791_c0_g1
NV2.22659	TFDP1-like-1	NVE3107	-	negative regulation of fat cell proliferation	E2F	GO:0006355^biological_process^regulation of transcription, DNA-templated`GO:0005667^cellular_component^transcription regulator complex	negative regulation of fat cell proliferation	NV2.22659 | TFDP1-like-1	2.727	0.00321624	-	-	-	-	-	-	0.612838	4.76e-06	TRINITY_DN8820_c0_g3
NV2.22992	RIT2-like-1	NVE5824,NVE12782	-	regulation of Cdc42 protein signal transduction	-	GO:0005525^molecular_function^GTP binding`GO:0003924^molecular_function^GTPase activity,GO:0003924^molecular_function^GTPase activity`GO:0005525^molecular_function^GTP binding	regulation of Cdc42 protein signal transduction,GTP binding. It is involved in the biological process described with	NV2.22992 | RIT2-like-1	-	-	-	-	0.325	-1.623	0.398	0.000372	3.84555	4.83e-05	TRINITY_DN14037_c0_g1
NV2.23124	HMCN1-like-88	NVE21462,NVE14166,NVE14165,NVE14167,NVE14168,NVE23491,NVE14164	-	calcium ion binding	-	-	Hemicentin 1	NV2.23124 | HMCN1-like-88	-	-	-	-	-	-	2.839	0.0331788	0.178389	5.26e-41	TRINITY_DN2860_c0_g1
NV2.23127	PCSK5-like-1	NVE14161,NVE3309	-	positive regulation of smooth muscle cell-matrix adhesion	-	GO:0008236^molecular_function^serine-type peptidase activity`GO:0006508^biological_process^proteolysis`GO:0004252^molecular_function^serine-type endopeptidase activity	positive regulation of smooth muscle cell-matrix adhesion	NV2.23127 | PCSK5-like-1	-	-	0.509	0.0111868	-	-	0.578	0.0407994	0.383231	1.48e-09	TRINITY_DN2952_c0_g1
NV2.23310	LARP6-like-1	NVE12172	-	La ribonucleoprotein domain family member 6	-	-	La ribonucleoprotein domain family member 6	NV2.23310 | LARP6-like-1	0.33	0.000101	0.469	0.0181539	-	-	0.36	0.00240876	12.8495	1.79e-84	TRINITY_DN428_c0_g1
NV2.23364	ANR49-like-6	NVE12127	-	spermatogenesis	-	GO:0005515^molecular_function^protein binding	spermatogenesis	NV2.23364 | ANR49-like-6	-	-	-	-	-	-	0.43	0.00287688	4.2612	7.49e-23	TRINITY_DN5048_c0_g1
NV2.23456	UBAP1-like-1	NVE10013	-	ubiquitin-dependent protein catabolic process via the multivesicular body sorting pathway	-	-	ubiquitin-dependent protein catabolic process via the multivesicular body sorting pathway	NV2.23456 | UBAP1-like-1	-	-	0.484	0.0316913	-	-	-	-	2.86088	5.51e-10	TRINITY_DN1439_c2_g1
NV2.23789	NV2.23789	NVE20063,NVE13997	-	RNA phosphodiester bond hydrolysis, exonucleolytic	-	-	rRNA catabolic process	NV2.23789 | NV2.23789	0.441	0.0270667	-	-	-	-	-	-	2.43685	1.69e-12	TRINITY_DN679_c0_g1
NV2.23832	follistatin	NVE20856	follistatin-like protein	Follistatin	-	GO:0005515^molecular_function^protein binding	Follistatin	NV2.23832 | Follistatin-like	-	-	-	-	-	-	0.341	0.00288074	0.721803	0.0185331	TRINITY_DN9821_c0_g1
NV2.23891	CREB-like	NVE26192	cAMP response element-binding protein-like protein	cAMP response element binding	TF_bZIP	GO:0003677^molecular_function^DNA binding`GO:0006355^biological_process^regulation of transcription, DNA-templated`GO:0003700^molecular_function^DNA-binding transcription factor activity	cAMP response element binding	NV2.23891 | CREB-like	0.338	0.00472256	-	-	-	-	-	-	9.06858	1.59e-131	TRINITY_DN3474_c0_g1
NV2.23941	B2CL1-like-9	NVE3971	-	BCL (B-Cell lymphoma)	contains BH1, BH2 regions	-	GO:0042981^biological_process^regulation of apoptotic process	BCL (B-Cell lymphoma)	0.452	0.00424149	-	-	-	-	-	-	2.48077	3.42e-11	TRINITY_DN8208_c0_g1
NV2.24134	CTTB2-like-1	-	-	spermatogenesis	-	GO:0005515^molecular_function^protein binding	spermatogenesis	NV2.24134 | CTTB2-like-1	-	-	0.43	0.0328915	-	-	-	-	0.526204	6.55e-06	TRINITY_DN4122_c0_g1
NV2.24215	SCAM2-like-1	NVE15003,NVE24666	-	protein transport	-	GO:0015031^biological_process^protein transport`GO:0016021^cellular_component^integral component of membrane	protein transport	NV2.24215 | SCAM2-like-1	0.323	0.0495475	0.449	0.0157339	-	-	-	-	2.66874	1.65e-28	TRINITY_DN2452_c0_g2
NV2.24308	PDIA4-like-2	NVE15733	-	intramolecular oxidoreductase activity, transposing S-S bonds	-	-	intramolecular oxidoreductase activity, transposing S-S bonds	NV2.24308 | PDIA4-like-2	-	-	2.74	6.49e-05	-	-	-	-	0.0849821	7.9e-13	TRINITY_DN7586_c4_g1
NV2.24814	PKDCC-like-1	NVE9123	-	negative regulation of Golgi to plasma membrane protein transport	-	-	negative regulation of Golgi to plasma membrane protein transport	NV2.24814 | PKDCC-like-1	2.48	0.0495614	-	-	-	-	-	-	0.294651	5e-08	TRINITY_DN8748_c0_g1
NV2.25004	MEC2-like-1	NVE18722	-	regulation of acid-sensing ion channel activity	-	-	regulation of acid-sensing ion channel activity	NV2.25004 | MEC2-like-1	0.159	8.05e-06	0.47	0.0399862	-	-	0.527	0.00705542	0.347854	6.01e-13	TRINITY_DN5820_c0_g3
NV2.25005	STOM-like-1	NVE18721	-	regulation of acid-sensing ion channel activity	-	-	regulation of acid-sensing ion channel activity	NV2.25005 | STOM-like-1	0.3	0.00259354	-	-	-	-	0.484	0.000166	0.805441	0.0340404	TRINITY_DN1583_c0_g1
NV2.25184	ATS16-like-2	NVE4719	-	A disintegrin and metalloproteinase with thrombospondin motifs	-	GO:0004222^molecular_function^metalloendopeptidase activity`GO:0006508^biological_process^proteolysis	A disintegrin and metalloproteinase with thrombospondin motifs	NV2.25184 | ATS16-like-2	-	-	2.348	0.0259589	-	-	-	-	0.165577	2.72e-14	TRINITY_DN56875_c0_g1
NV2.25209	TSC1-like-1	NVE4735	-	Tuberous sclerosis	-	-	immunological memory formation process	NV2.25209 | TSC1-like-1	-	-	-	-	0.424	-1.237	-	-	1.30184	0.022598	TRINITY_DN2599_c0_g1
NV2.25421	RMR1-like-1	NVE16630	-	RING-like zinc finger	-	GO:0046872^molecular_function^metal ion binding	RING-like zinc finger	NV2.25421 | RMR1-like-1	0.31	1.67e-07	0.314	9.05e-05	-	-	-	-	8.31794	4e-07	TRINITY_DN2938_c1_g3
NV2.25565	SAX3-like-1	NVE1462	-	cell adhesion	-	GO:0005515^molecular_function^protein binding	cell adhesion	NV2.25565 | SAX3-like-1	-	-	-	-	-	-	0.505	0.00506662	1.30122	0.00776797	TRINITY_DN1007_c0_g1
NV2.25566	NOTUM-like-2	NVE1463,NVE1464	-	pectin acetylesterase activity	-	GO:0016787^molecular_function^hydrolase activity	pectin acetylesterase activity	NV2.25566 | NOTUM-like-2	0.365	0.0378529	-	-	0.231	-2.113	-	-	0.431967	3.43e-13	TRINITY_DN330_c1_g1
cnidocyte-specific
neuronal-specific
neuronal-predominant
FC_NV_FBW - fold change Nematostella female bodywall
padj_NV_FBW - padj Nematostella female bodywall
FC_NV_FHE - fold change Nematostella female head
padj_NV_FHE - padj Nematostella female head
FC_NV_FME - fold change Nematostella female mesentery
padj_NV_FME - padj Nematostella female mesentery
FC_NV_MME - fold change Nematostella male mesentery
padj_NV_MME - padj Nematostella male mesentery
FC_St - fold change Stomolophus
padj_St - padj Stomolophus

## Sheet: 4.BMP24MO2d-StK0
geneID	gene_short_name	nve	cdsName	TFFam	gene_ontology_Pfam	narr_OG_desc	name	FC_NV_BMP2/4MO	padj_NV_BMP2/4MO	FC_St	padj_St	Stomolophus transcript
NV2.3081	nf-x1-typeznfinger	NVE22059,NVE22060	-	zf-NF-X1	GO:0008270^molecular_function^zinc ion binding`GO:0005634^cellular_component^nucleus	proximal promoter DNA-binding transcription repressor activity, RNA polymerase II-specific	NFXL1	0.705	0.0205569	1.81119	7.17e-05	TRINITY_DN8417_c0_g1
NV2.10974	litad-like	NVE19804	-	zf-LITAF-like	-	Possible membrane-associated motif in LPS-induced tumor necrosis factor alpha factor (LITAF), also known as PIG7, and other animal proteins.	-	1.268	0.0291028	2.25844	8.48e-18	TRINITY_DN1850_c0_g1
NV2.22454	zn333-like	NVE24926,NVE13538	-	zf-H2C2_2	GO:0045893^biological_process^positive regulation of transcription, DNA-templated`GO:0005634^cellular_component^nucleus	krueppel associated box	ZNF333	0.018	1.09e-78	0.0543923	1.08e-05	TRINITY_DN7856_c0_g1
NV2.23885	zn782-like-2	NVE26182	-	zf-H2C2_2	-	metal ion binding	-	0.166	5.03e-18	0.162871	0.000332	TRINITY_DN9067_c0_g1
NV2.17877	znf845	NVE16303	-	zf-H2C2_2	-	C2H2-type zinc finger	-	0.301	7.27e-13	0.0648287	1.95e-20	TRINITY_DN4875_c1_g1
NV2.15543	zn665-like-3	NVE21411	-	zf-H2C2_2	-	nucleic acid binding	-	0.642	0.00230604	0.598502	0.0252018	TRINITY_DN7914_c0_g1
NV2.10909	sp5	NVE19753	-	zf-H2C2_2	-	post-anal tail morphogenesis	SP5	1.216	0.043199	0.169348	1.2e-06	TRINITY_DN3267_c1_g1
NV2.816	zn177-like	NVE23948,NVE23949,NVE4816	-	zf-H2C2_2	-	nucleic acid binding	-	2.262	4.79e-09	0.345585	4.9e-12	TRINITY_DN62_c0_g2
NV2.6649	prdm9-like-2	NVE2255	-	zf-H2C2_2	-	recombination hotspot binding	PRDM9	2.595	7.05e-05	0.4174	2.27e-08	TRINITY_DN5652_c0_g1
NV2.25412	gfi1b-like-2	NVE16639	growth factor independent-like protein	zf-H2C2_2	-	positive regulation of interleukin-6-mediated signaling pathway	GFI1B	0.245	1.07e-08	0.351795	0.0149094	TRINITY_DN9205_c0_g1
NV2.13144	rere	NVE14231	-	zf-GATA	GO:0003682^molecular_function^chromatin binding`GO:0008270^molecular_function^zinc ion binding`GO:0043565^molecular_function^sequence-specific DNA binding`GO:0006355^biological_process^regulation of transcription, DNA-templated	cerebellar Purkinje cell layer maturation	RERE	1.288	0.0279544	0.612625	5.49e-06	TRINITY_DN5260_c0_g1
NV2.3475	gata	NVE8199	Gata,GATA 1/2/3	zf-GATA	GO:0008270^molecular_function^zinc ion binding`GO:0043565^molecular_function^sequence-specific DNA binding`GO:0006355^biological_process^regulation of transcription, DNA-templated	regulation of cell proliferation involved in mesonephros development	GATA3	0.272	1.73e-18	0.336625	6.33e-15	TRINITY_DN1983_c0_g1
NV2.19581	zf-c3h1	NVE14737	-	zf-CCCH	GO:0046872^molecular_function^metal ion binding	Zinc finger protein 36, C3H1 type-like	-	1.437	0.00162024	0.60843	1.14e-06	TRINITY_DN2814_c0_g1
NV2.17755	zicc	NVE6690	-	zf-C2H2	-	DNA binding	-	0.082	7.86e-40	0.458154	6.26e-05	TRINITY_DN9962_c0_g1
NV2.1757	fez	NVE11531	-	zf-C2H2	-	FEZ family zinc finger	FEZF1	0.132	6.64e-12	0.183799	4.06e-14	TRINITY_DN7015_c0_g1
NV2.9123	prd13-like	NVE1665	-	zf-C2H2	-	histone methyltransferase activity,PR domain	PRDM13	0.189	1.34e-14	0.362849	3.35e-09	TRINITY_DN8051_c0_g1
NV2.8421	prdm13-1	NVE7535	-	zf-C2H2	-	chromatin binding	PRDM13	0.321	6.1e-20	0.384206	3.32e-14	TRINITY_DN595_c1_g1
NV2.919	prdm6-like	NVE25286	-	zf-C2H2	GO:0005515^molecular_function^protein binding	negative regulation of smooth muscle cell differentiation	PRDM6	0.372	3.65e-16	0.154663	1.08e-13	TRINITY_DN8652_c0_g1
NV2.20044	nv2.20044	NVE6885	-	zf-C2H2	-	-	-	0.389	0.0119816	0.216306	1.02e-08	TRINITY_DN70238_c0_g1
NV2.19965	insm1-like	NVE7206	-	zf-C2H2	-	adrenal chromaffin cell differentiation	INSM2	0.583	0.00636326	0.402556	0.000159	TRINITY_DN57074_c0_g1
NV2.19998	trerf1-like	NVE6842,NVE6843	-	zf-C2H2	-	DNA binding	TRERF1	0.712	0.000202031	0.642064	0.000892	TRINITY_DN2762_c0_g1
NV2.25669	gfi1-like	-	-	zf-C2H2	-	positive regulation of interleukin-6-mediated signaling pathway	GFI1B	1.559	0.0196979	135.281	1.06e-09	TRINITY_DN7700_c0_g1
NV2.3891	klf5	NVE24738	-	zf-C2H2	-	Krueppel-like factor 5	KLF5	1.8	1.93e-06	0.51067	0.00168796	TRINITY_DN6695_c0_g1
NV2.12890	klf6-7-like	NVE20419	kruppel like factor 7-like protein	zf-C2H2	-	DNA binding	KLF7	0.398	8.92e-18	0.587144	4.74e-05	TRINITY_DN7554_c0_g1
NV2.16820	wasc5-like	NVE21711,NVE6030,NVE23331	-	zf-BED	GO:0071203^cellular_component^WASH complex	WASH complex subunit,protein transport,'de novo' CTP biosynthetic process	KIAA0196,CTPS1	0.683	0.0226883	1.56148	0.00175787	TRINITY_DN2831_c0_g1
NV2.12897	jun-like	NVE16876	-	TF_bZIP	GO:0003700^molecular_function^DNA-binding transcription factor activity`GO:0006355^biological_process^regulation of transcription, DNA-templated	Transcription factor	JUND	0.038	4.39e-43	0.00623635	1.9e-10	TRINITY_DN8528_c0_g1
NV2.19339	atf3-like	NVE1028,NVE1030,NVE22341	-	TF_bZIP	GO:0003700^molecular_function^DNA-binding transcription factor activity`GO:0006355^biological_process^regulation of transcription, DNA-templated`GO:0003677^molecular_function^DNA binding	response to corticosterone	FOSB	0.148	3.01e-14	0.00971831	2.94e-08	TRINITY_DN9710_c0_g1
NV2.5807	mafg-like-1	NVE19958	-	TF_bZIP	GO:0003677^molecular_function^DNA binding`GO:0006355^biological_process^regulation of transcription, DNA-templated	lens fiber cell differentiation	MAF	0.258	2.94e-14	2.13851	4.97e-06	TRINITY_DN4637_c0_g1
NV2.19340	fos-like-1	NVE22342,NVE1029,NVE1030	-	TF_bZIP	GO:0003677^molecular_function^DNA binding`GO:0006355^biological_process^regulation of transcription, DNA-templated`GO:0003700^molecular_function^DNA-binding transcription factor activity	response to corticosterone	FOSB	0.361	2.35e-10	0.0159419	2.34e-15	TRINITY_DN6950_c0_g1
NV2.10185	creb-like	NVE2435	-	TF_bZIP	GO:0003677^molecular_function^DNA binding`GO:0006355^biological_process^regulation of transcription, DNA-templated`GO:0003700^molecular_function^DNA-binding transcription factor activity	extracellular matrix constituent secretion	CREB3L1	0.686	0.0235218	0.205351	1.48e-50	TRINITY_DN890_c0_g1
NV2.24395	atf6a-like	NVE4889,NVE25745,NVE10582	-	TF_bZIP	GO:0003700^molecular_function^DNA-binding transcription factor activity`GO:0006355^biological_process^regulation of transcription, DNA-templated	negative regulation of ATF6-mediated unfolded protein response	ATF6B	1.23	0.0303185	0.628848	9.19e-06	TRINITY_DN2406_c0_g1
NV2.13006	creb1-like	NVE22862	-	TF_bZIP	GO:0005515^molecular_function^protein binding`GO:0006355^biological_process^regulation of transcription, DNA-templated`GO:0003700^molecular_function^DNA-binding transcription factor activity,GO:0003700^molecular_function^DNA-binding transcription factor activity`GO:0006355^biological_process^regulation of transcription, DNA-templated	chemotaxis to arachidonic acid	CREB1	1.277	0.018458	2.01274	7.62e-07	TRINITY_DN9152_c0_g1
NV2.240	cebpg-like-1	NVE2471	-	TF_bZIP	GO:0003700^molecular_function^DNA-binding transcription factor activity`GO:0006355^biological_process^regulation of transcription, DNA-templated	granuloma formation	CEBPB	1.408	0.0129194	2.01357	9.25e-05	TRINITY_DN3427_c0_g1
NV2.23250	ces2-like	NVE4464,NVE21133	-	TF_bZIP	GO:0003700^molecular_function^DNA-binding transcription factor activity`GO:0006355^biological_process^regulation of transcription, DNA-templated	basic region leucin zipper	-	1.503	0.00473965	3.67987	1.48e-45	TRINITY_DN2327_c0_g1
NV2.5228	mafg-like	NVE3871	-	TF_bZIP	GO:0003677^molecular_function^DNA binding`GO:0006355^biological_process^regulation of transcription, DNA-templated	lens fiber cell differentiation	MAF	1.802	0.00217385	3.94167	1.27e-14	TRINITY_DN5581_c0_g1
NV2.1654	c-jun	NVE21090	-	TF_bZIP	GO:0003700^molecular_function^DNA-binding transcription factor activity`GO:0006355^biological_process^regulation of transcription, DNA-templated`GO:0003677^molecular_function^DNA binding	cellular response to potassium ion starvation	JUN	2.653	7.94e-06	3.23287	2.47e-17	TRINITY_DN5450_c0_g1
NV2.9569	tead1-like	NVE5059	-	TEA	GO:0003700^molecular_function^DNA-binding transcription factor activity`GO:0006355^biological_process^regulation of transcription, DNA-templated	TEA/ATTS domain family,transcriptional enhancer factor	TEAD4	1.685	3.51e-10	1.9589	2.41e-05	TRINITY_DN10786_c0_g1
NV2.10624	brachyury	NVE3568	Bra1	T-box	GO:0003700^molecular_function^DNA-binding transcription factor activity`GO:0006355^biological_process^regulation of transcription, DNA-templated	Brachyury	T	1.326	0.0150573	0.562181	0.004893	TRINITY_DN10871_c0_g1
NV2.16221	tbx2	NVE21766	tbx2/3	T-box	GO:0003700^molecular_function^DNA-binding transcription factor activity`GO:0006355^biological_process^regulation of transcription, DNA-templated	negative regulation of cardiac chamber formation	-	1.281	0.00760093	0.426748	1.14e-05	TRINITY_DN7502_c0_g1
NV2.16222	tbx4-5	NVE21767	tbx4/5,t-box transcripton factor 4/5-like protein	T-box	GO:0003700^molecular_function^DNA-binding transcription factor activity`GO:0006355^biological_process^regulation of transcription, DNA-templated	positive regulation of cardioblast differentiation	TBX5	1.904	4.96e-15	0.140708	3.16e-06	TRINITY_DN58832_c0_g1
NV2.23248	cot2-like-1	NVE21134	-	RXR-like	GO:0003700^molecular_function^DNA-binding transcription factor activity`GO:0008270^molecular_function^zinc ion binding`GO:0043565^molecular_function^sequence-specific DNA binding`GO:0006355^biological_process^regulation of transcription, DNA-templated	radial pattern formation	-	2.339	5.11e-06	0.0408106	9.57e-52	TRINITY_DN20133_c0_g1
NV2.22721	nr2e3-like-2	NVE13352	tailless-like protein	RXR-like	GO:0003700^molecular_function^DNA-binding transcription factor activity`GO:0008270^molecular_function^zinc ion binding`GO:0043565^molecular_function^sequence-specific DNA binding`GO:0006355^biological_process^regulation of transcription, DNA-templated	positive regulation of rhodopsin gene expression	fax-1	0.162	4.85e-16	0.436522	5.53e-07	TRINITY_DN4305_c1_g1
NV2.8464	runx	NVE11457	Runx	Runt	GO:0003677^molecular_function^DNA binding`GO:0003700^molecular_function^DNA-binding transcription factor activity`GO:0006355^biological_process^regulation of transcription, DNA-templated	positive regulation of CD8-positive, alpha-beta T cell differentiation	run	2.27	6.09e-08	0.305161	1.27e-23	TRINITY_DN757_c0_g1
NV2.3882	nfat5-like	NVE24745,NVE24747,NVE24746	-	RHD	GO:0003677^molecular_function^DNA binding`GO:0003700^molecular_function^DNA-binding transcription factor activity`GO:0006355^biological_process^regulation of transcription, DNA-templated	nuclear factor of activated T-cells 5	NFAT5	0.616	1.21e-07	2.59651	7.21e-08	TRINITY_DN2494_c0_g1
NV2.14165	rfx5-like	NVE22719	-	RFX	GO:0003677^molecular_function^DNA binding`GO:0006355^biological_process^regulation of transcription, DNA-templated	RNA polymerase II proximal promoter sequence-specific DNA binding	RFX7	0.694	0.000222436	0.338704	4.36e-08	TRINITY_DN68995_c0_g1
NV2.12912	ppcs-like	NVE16859,NVE7794,NVE7795	-	Pou	GO:0003700^molecular_function^DNA-binding transcription factor activity`GO:0006355^biological_process^regulation of transcription, DNA-templated`GO:0003677^molecular_function^DNA binding	Phosphopantothenoylcysteine synthetase	PPCS	1.483	0.000124019	2.04738	4.78e-07	TRINITY_DN2528_c0_g1
NV2.2966	pou4	NVE5471,NVE5470	pou domain transcription factor-like 1	Pou	GO:0003700^molecular_function^DNA-binding transcription factor activity`GO:0006355^biological_process^regulation of transcription, DNA-templated`GO:0003677^molecular_function^DNA binding	POU domain, class 4, transcription factor	POU4F2	0.307	5.48e-16	0.485486	4.52e-07	TRINITY_DN5385_c0_g1
NV2.12565	cf1a-like	NVE17686,NVE17904	pou domain transcription factor-like 2	Pou	GO:0003700^molecular_function^DNA-binding transcription factor activity`GO:0006355^biological_process^regulation of transcription, DNA-templated`GO:0003677^molecular_function^DNA binding	metanephric macula densa development	POU3F4	0.64	0.000200062	0.61043	0.00026	TRINITY_DN4933_c0_g1
NV2.6786	pax2a-like	NVE25857	PaxA	PAX	GO:0003677^molecular_function^DNA binding`GO:0006355^biological_process^regulation of transcription, DNA-templated	DNA binding. It is involved in the biological process described with regulation of transcription, DNA-templated	Poxn	0.055	5.07e-48	0.179587	3.66e-23	TRINITY_DN5728_c0_g1
NV2.1903	p73-like	NVE20481,NVE20480	pVS53g,transcription factor pVS53a	P53	GO:0000976^molecular_function^transcription cis-regulatory region binding	Belongs to the p53 family	-	2.018	1.97e-15	2.13704	0.000231	TRINITY_DN3167_c0_g2
NV2.10690	dnjc1-like	NVE9980,NVE6539,NVE9979	-	MYB	-	DNA binding	DNAJC1	0.594	0.000118976	2.09979	2.23e-10	TRINITY_DN3799_c0_g1
NV2.14672	mybb-like	NVE8386	-	MYB	-	V-myb avian myeloblastosis viral oncogene	MYBL2	0.655	4.99e-06	0.528672	0.00155576	TRINITY_DN6179_c0_g1
NV2.12420	rcor2-like	NVE11839,NVE6024	-	MYB	-	transcription corepressor activity	RCOR3	0.692	2.52e-05	0.689584	0.00278035	TRINITY_DN3110_c0_g1
NV2.20433	m18bp-like	NVE22501,NVE22500	-	MYB	-	cell division	MIS18BP1	0.717	0.0165931	0.371049	0.000526	TRINITY_DN6683_c0_g1
NV2.11696	tim-like	NVE6711,NVE6712,NVE6714,NVE19057,NVE6713	-	MYB	-	cellular response to bleomycin	TIMELESS	0.754	0.0363467	0.21205	3.63e-11	TRINITY_DN24763_c0_g2
NV2.406	mysm1-like	NVE13932	-	MYB	GO:0005515^molecular_function^protein binding`GO:0008237^molecular_function^metallopeptidase activity`GO:0070122^molecular_function^isopeptidase activity	monoubiquitinated histone deubiquitination	MYSM1	1.451	0.00318671	0.5522	2.29e-05	TRINITY_DN5964_c0_g1
NV2.13963	smad6	NVE26087	-	MH1	GO:0006355^biological_process^regulation of transcription, DNA-templated	mothers against decapentaplegic homolog	SMAD7	0.72	0.0195546	0.631925	0.000465	TRINITY_DN3617_c0_g1
NV2.22071	mbd4-like	NVE10390,NVE10393,NVE10389	-	MBD	GO:0003677^molecular_function^DNA binding	regulation of retrograde dense core granule transport,pyrimidine-specific mismatch base pair DNA N-glycosylase activity	MBD4,MECP2	0.747	0.00623558	0.564646	0.00923609	TRINITY_DN7823_c0_g1
NV2.10822	lrrf2-like	NVE18080	-	LRRFIP	GO:0006355^biological_process^regulation of transcription, DNA-templated	LRRFIP family	LRRFIP2	0.77	0.00547787	0.614244	0.00573877	TRINITY_DN10016_c0_g2
NV2.5166	hsf1-like	NVE3820	-	HSF	GO:0003700^molecular_function^DNA-binding transcription factor activity`GO:0043565^molecular_function^sequence-specific DNA binding`GO:0006355^biological_process^regulation of transcription, DNA-templated`GO:0003677^molecular_function^DNA binding,GO:0003700^molecular_function^DNA-binding transcription factor activity`GO:0043565^molecular_function^sequence-specific DNA binding`GO:0006355^biologica…	cellular response to nitroglycerin	HSF1	0.651	0.000266611	1.53141	0.000367	TRINITY_DN2316_c0_g1
NV2.25278	barh-like-1	NVE18480	-	Homeobox	GO:0003677^molecular_function^DNA binding	Homeodomain	-	0.165	0.0104414	0.389054	0.0291351	TRINITY_DN56934_c0_g1
NV2.10887	six1b-like	NVE19738	-	Homeobox	GO:0003677^molecular_function^DNA binding`GO:0006355^biological_process^regulation of transcription, DNA-templated	mesenchymal stem cell proliferation	SIX2	0.215	5.97e-10	0.386936	0.0024061	TRINITY_DN12591_c0_g1
NV2.18672	nkx6-1	NVE18161	-	Homeobox	GO:0003677^molecular_function^DNA binding	Homeobox domain	NKX6-2	0.314	0.0261951	0.316845	5.26e-06	TRINITY_DN14733_c0_g2
NV2.18729	msx	NVE20892	-	Homeobox	GO:0003677^molecular_function^DNA binding	homeobox	MSX2	0.318	1.15e-16	0.243461	3.11e-09	TRINITY_DN5524_c0_g1
NV2.21183	arx-like	NVE20053,NVE15354	-	Homeobox	GO:0003677^molecular_function^DNA binding	embryonic olfactory bulb interneuron precursor migration	ARX	0.485	1.26e-07	0.253684	5.52e-12	TRINITY_DN4956_c0_g1
NV2.25478	lmx	NVE16578,NVE16579	-	Homeobox	GO:0003677^molecular_function^DNA binding`GO:0006355^biological_process^regulation of transcription, DNA-templated	DNA binding	LMX1A	0.588	3.48e-07	0.200295	2.27e-20	TRINITY_DN2626_c1_g1
NV2.23552	isl1	NVE10444	-	Homeobox	GO:0003677^molecular_function^DNA binding`GO:0006355^biological_process^regulation of transcription, DNA-templated,GO:0003677^molecular_function^DNA binding	Insulin gene enhancer protein	ISL1	0.626	9.24e-06	0.385049	7.06e-05	TRINITY_DN8838_c0_g1
NV2.14640	dlx1a	NVE8363	-	Homeobox	GO:0003677^molecular_function^DNA binding	homeobox	DLX4	0.713	0.00569994	1.92418	0.000777	TRINITY_DN46249_c0_g1
NV2.14874	snx18-like	NVE6,NVE16192,NVE7	-	Homeobox	GO:0003677^molecular_function^DNA binding,GO:0005515^molecular_function^protein binding`GO:0035091^molecular_function^phosphatidylinositol binding,GO:0005515^molecular_function^protein binding	sorting nexin	SNX9	1.212	0.0311328	2.26397	1.83e-09	TRINITY_DN3618_c1_g2
NV2.25270	lhx9-like	NVE18472	-	Homeobox	GO:0003677^molecular_function^DNA binding`GO:0006355^biological_process^regulation of transcription, DNA-templated	Lim homeobox,Diphthamide synthase	ap	1.403	0.00596166	1.77486	0.00829046	TRINITY_DN6487_c0_g1
NV2.25048	lhx6-8	NVE9807	-	Homeobox	GO:0003677^molecular_function^DNA binding	forebrain neuron development	LHX8	1.985	1.3e-08	0.567236	5.03e-07	TRINITY_DN64_c0_g1
NV2.12247	msxc	NVE12977	-	Homeobox	GO:0003677^molecular_function^DNA binding	Homeodomain	-	2.372	0.00207363	0.183426	0.000136	TRINITY_DN11430_c0_g1
NV2.17537	nk-like	NVE10217,NVE10216,NVE10219	-	Homeobox	GO:0003677^molecular_function^DNA binding	Homeodomain	-	9.684	7.25e-08	0.153794	1.27e-15	TRINITY_DN6852_c0_g1
NV2.25125	hm01-like	-	-	Homeobox	GO:0003677^molecular_function^DNA binding	sequence-specific DNA binding	-	242.759	5.43e-07	0.207994	0.0422443	TRINITY_DN18786_c1_g1
NV2.19648	meis-like	NVE5782	homeobox protein meis-like protein	Homeobox	GO:0003677^molecular_function^DNA binding`GO:0006355^biological_process^regulation of transcription, DNA-templated	regulation of cardiac muscle myoblast proliferation	MEIS2	0.759	0.0124739	0.200753	1.94e-06	TRINITY_DN11150_c0_g1
NV2.23099	homeobrain	NVE21444	homeobrain	Homeobox	GO:0003677^molecular_function^DNA binding	Sequence-specific DNA binding. It is involved in the biological process described with regulation of transcription, DNA-templated	hbn	1.624	0.000132018	0.105101	1.23e-19	TRINITY_DN6465_c0_g1
NV2.12012	hox6	NVE21282	HoxA,hox6,anthox6	Homeobox	GO:0003677^molecular_function^DNA binding	Homeobox protein Hox-B1	HOXB1	6.786	6.62e-06	0.426882	1e-11	TRINITY_DN7651_c0_g1
NV2.11327	hoxb-anthox6a	NVE11345	HoxB/Anthox6a	Homeobox	GO:0003677^molecular_function^DNA binding	glossopharyngeal nerve morphogenesis	HOXD3	0.039	1.49e-64	2.27721	0.00867291	TRINITY_DN6682_c0_g1
NV2.12279	hoxe-anthox1a	NVE12998	HoxE,Anthox1a	Homeobox	GO:0003677^molecular_function^DNA binding	embryonic organ development	HOXC4	0.062	1.22e-19	0.176955	5.31e-06	TRINITY_DN45973_c0_g1
NV2.15429	lhx1	NVE26023	lhx1	Homeobox	GO:0003677^molecular_function^DNA binding`GO:0006355^biological_process^regulation of transcription, DNA-templated	Lim homeobox	LHX1	0.689	0.00209152	0.23607	7.83e-12	TRINITY_DN10287_c0_g1
NV2.11138	nkx2.2c-1	NVE10559	nkx2.2C	Homeobox	GO:0003677^molecular_function^DNA binding	sequence-specific DNA binding	-	0.231	1.53e-14	0.458087	0.00357696	TRINITY_DN7372_c0_g1
NV2.23103	otp-like	NVE21446	orthopedia	Homeobox	GO:0003677^molecular_function^DNA binding	neurohypophysis development	OTP	0.654	0.0138584	0.39784	9.53e-12	TRINITY_DN4111_c0_g1
NV2.12795	otxb	NVE7116	otx,Otx,OtxB	Homeobox	GO:0003677^molecular_function^DNA binding	anterior/posterior pattern specification	otx1	2.543	4.79e-09	1.81092	0.0024377	TRINITY_DN3424_c0_g1
NV2.25092	prdl-d	NVE4648	Rx1	Homeobox	GO:0003677^molecular_function^DNA binding	DNA binding	-	0.326	3.39e-06	0.26549	5.07e-22	TRINITY_DN335_c0_g1
NV2.11090	six1-2	NVE9850	six1/2	Homeobox	GO:0003677^molecular_function^DNA binding`GO:0006355^biological_process^regulation of transcription, DNA-templated	mesenchymal stem cell proliferation	SIX2	0.049	2.55e-89	0.471747	0.000506	TRINITY_DN8597_c0_g1
NV2.12726	six3-6	NVE12346	Six3/6	Homeobox	GO:0003677^molecular_function^DNA binding`GO:0006355^biological_process^regulation of transcription, DNA-templated	optic vesicle morphogenesis	SIX6	1.6	2.89e-08	0.513539	0.0180955	TRINITY_DN3463_c2_g1
NV2.10728	six4-5	NVE17554	six4/5	Homeobox	GO:0003677^molecular_function^DNA binding`GO:0006355^biological_process^regulation of transcription, DNA-templated	myotome development	SIX4	1.823	2.82e-11	0.551058	0.000662	TRINITY_DN13477_c0_g1
NV2.2751	hmg2-like	NVE6580	-	HMG	-	high mobility group	-	0.065	0.0217982	0.481865	1.17e-07	TRINITY_DN1365_c0_g1
NV2.15027	soxa	NVE426	-	HMG	-	DNA binding	-	0.331	2.35e-06	0.343577	1.74e-08	TRINITY_DN352_c0_g3
NV2.16402	soxc	NVE12762	-	HMG	-	positive regulation of N-terminal peptidyl-lysine acetylation	SOX4	0.405	6.54e-11	0.209902	1.44e-32	TRINITY_DN3572_c0_g1
NV2.5256	tox3-like	NVE3892,NVE3891,NVE25843	-	HMG	-	TOX high mobility group box family member 4	TOX4	0.428	8.38e-17	0.709323	0.00399962	TRINITY_DN3036_c0_g1
NV2.12347	wdhd1-like-1	NVE14857	-	HMG	GO:0005515^molecular_function^protein binding	heterochromatin maintenance	WDHD1	0.434	6.06e-15	0.322917	7.63e-10	TRINITY_DN8103_c0_g1
NV2.1126	pb1-like	NVE10533,NVE1709,NVE22820,NVE10530	-	HMG	GO:0005515^molecular_function^protein binding`GO:0003682^molecular_function^chromatin binding,GO:0003682^molecular_function^chromatin binding	chromatin remodeling	-	0.528	1.73e-07	0.745421	0.0175894	TRINITY_DN4156_c0_g1
NV2.21477	cic-like	NVE7729	-	HMG	-	Domain of unknown function (DUF4819),protein capicua homolog	gei-3,CIC	1.378	0.019828	0.453509	4.11e-09	TRINITY_DN6985_c0_g1
NV2.3189	nhp6-like	NVE21973	-	HMG	-	high mobility group	-	1.671	4.78e-10	0.551209	1.43e-11	TRINITY_DN2610_c0_g1
NV2.13560	sox3	NVE23841	sox family protein 3	HMG	-	pineal gland development	-	1.296	0.0403582	0.517532	4.02e-08	TRINITY_DN6514_c0_g1
NV2.8134	soxe1	-	sox family protein E1	HMG	-	renal vesicle induction	SOX8	1.698	3.24e-05	0.602455	0.000439	TRINITY_DN3112_c0_g2
NV2.9025	foxo3	NVE2400	-	Fork_head	GO:0003700^molecular_function^DNA-binding transcription factor activity`GO:0043565^molecular_function^sequence-specific DNA binding`GO:0006355^biological_process^regulation of transcription, DNA-templated	Forkhead box	FOXO3	0.615	2.39e-05	0.573535	1.95e-06	TRINITY_DN2888_c0_g1
NV2.7400	foxk1-like	NVE4829	-	Fork_head	GO:0005515^molecular_function^protein binding`GO:0003700^molecular_function^DNA-binding transcription factor activity`GO:0043565^molecular_function^sequence-specific DNA binding`GO:0006355^biological_process^regulation of transcription, DNA-templated	FORKHEAD	-	0.748	0.020848	0.683338	0.00442182	TRINITY_DN3144_c0_g1
NV2.25999	foxb-1	NVE26195	forkhead domain protein B	Fork_head	GO:0003700^molecular_function^DNA-binding transcription factor activity`GO:0043565^molecular_function^sequence-specific DNA binding`GO:0006355^biological_process^regulation of transcription, DNA-templated	mammillothalamic axonal tract development	FOXB1	1.998	2.81e-07	0.33976	1.22e-06	TRINITY_DN57048_c0_g1
NV2.17972	elf2-like	NVE16385,NVE16384,NVE16386	-	ETS	GO:0003700^molecular_function^DNA-binding transcription factor activity`GO:0043565^molecular_function^sequence-specific DNA binding`GO:0006355^biological_process^regulation of transcription, DNA-templated,GO:0043565^molecular_function^sequence-specific DNA binding`GO:0003700^molecular_function^DNA-binding transcription factor activity`GO:0006355^biological_process^regulation of transcription, DNA…	sequence-specific DNA binding	ELF2	1.504	0.00203418	2.50787	4.89e-05	TRINITY_DN46875_c0_g1
NV2.1298	elka-like	NVE13076	elkA-like protein	ETS	GO:0003700^molecular_function^DNA-binding transcription factor activity`GO:0043565^molecular_function^sequence-specific DNA binding`GO:0006355^biological_process^regulation of transcription, DNA-templated	sequence-specific DNA binding	-	4.202	7.03e-13	2.80089	2.63e-10	TRINITY_DN2436_c0_g1
NV2.21858	ets1b-like	NVE18246	ets domain transcription factor-like protein	ETS	GO:0003700^molecular_function^DNA-binding transcription factor activity`GO:0043565^molecular_function^sequence-specific DNA binding`GO:0006355^biological_process^regulation of transcription, DNA-templated	erythroblast transformation specific domain	-	2.165	7.32e-05	1.4688	0.0238365	TRINITY_DN1797_c0_g1
NV2.12676	ngfr	NVE3630	nerve growth factor receptor-like protein	ETS	GO:0003700^molecular_function^DNA-binding transcription factor activity`GO:0043565^molecular_function^sequence-specific DNA binding`GO:0006355^biological_process^regulation of transcription, DNA-templated,GO:0003700^molecular_function^DNA-binding transcription factor activity`GO:0006355^biological_process^regulation of transcription, DNA-templated`GO:0005634^cellular_component^nucleus	ETS translocation variant	ETV1	0.26	8.63e-16	0.523546	0.0154563	TRINITY_DN8841_c0_g1
NV2.17938	spdef-like	NVE16354	SAM pointed domain-containing ets transcription factor-like protein	ETS	GO:0003700^molecular_function^DNA-binding transcription factor activity`GO:0043565^molecular_function^sequence-specific DNA binding`GO:0006355^biological_process^regulation of transcription, DNA-templated	sequence-specific DNA binding	SPDEF	2.334	6.13e-05	3.06635	1.83e-23	TRINITY_DN794_c0_g1
NV2.6345	e2f3-like-1	NVE22221,NVE5270,NVE5269	-	E2F	GO:0006355^biological_process^regulation of transcription, DNA-templated`GO:0005667^cellular_component^transcription regulator complex`GO:0046983^molecular_function^protein dimerization activity	E2F/DP family winged-helix DNA-binding domain	-	0.404	1.87e-17	0.0969383	3.37e-09	TRINITY_DN10530_c0_g1
NV2.10563	e2f7-like	NVE16201,NVE4874,NVE16200	-	E2F	GO:0006355^biological_process^regulation of transcription, DNA-templated`GO:0005667^cellular_component^transcription regulator complex	positive regulation of DNA endoreduplication	E2F7	0.572	1.74e-05	0.107453	2.32e-14	TRINITY_DN9990_c0_g1
NV2.19458	dmrt-c	NVE20721	DMRT C	DM	GO:0043565^molecular_function^sequence-specific DNA binding`GO:0006355^biological_process^regulation of transcription, DNA-templated	DNA-binding transcription factor activity	DMRT3	1.393	0.0362248	0.355781	2.04e-07	TRINITY_DN7060_c0_g2
NV2.25998	dmrt-d-1	NVE23207	DMRT D	DM	GO:0043565^molecular_function^sequence-specific DNA binding`GO:0006355^biological_process^regulation of transcription, DNA-templated	sequence-specific DNA binding	DMRTA2	1.516	0.026137	2.14116	8.25e-06	TRINITY_DN4804_c0_g2
NV2.14141	ybox1-like	NVE22695	-	CSD	GO:0003676^molecular_function^nucleic acid binding	CRD-mediated mRNA stabilization	YBX2	1.492	0.000996833	0.652771	2.71e-06	TRINITY_DN8354_c0_g1
NV2.15142	cmta1-like	NVE12329	-	CG-1	GO:0003677^molecular_function^DNA binding`GO:0005515^molecular_function^protein binding	transcription activator 1	CAMTA1	0.58	1.29e-05	0.318945	4.99e-11	TRINITY_DN1266_c0_g1
NV2.6622	ndf1-like	-	-	bHLH	GO:0046983^molecular_function^protein dimerization activity	protein dimerization activity	-	0.205	0.00312963	0.141556	4.11e-13	TRINITY_DN68364_c0_g1
NV2.9665	asha	NVE15559	-	bHLH	GO:0046983^molecular_function^protein dimerization activity	protein dimerization activity	-	0.243	1.99e-19	0.364588	1.4e-06	TRINITY_DN7050_c0_g1
NV2.18825	myc3	NVE20961	-	bHLH	GO:0046983^molecular_function^protein dimerization activity	DNA-binding transcription factor activity	MYCN	0.338	3.07e-15	0.372966	8.39e-11	TRINITY_DN4027_c0_g1
NV2.15406	myc2	NVE7570	-	bHLH	GO:0003700^molecular_function^DNA-binding transcription factor activity`GO:0006355^biological_process^regulation of transcription, DNA-templated`GO:0046983^molecular_function^protein dimerization activity	negative regulation of monocyte differentiation	MYC	0.369	3e-22	0.752039	0.0174251	TRINITY_DN837_c0_g1
NV2.5283	hand-like	NVE3924	-	bHLH	GO:0046983^molecular_function^protein dimerization activity	protein dimerization activity	-	0.412	1.21e-05	0.277812	3.39e-08	TRINITY_DN36339_c0_g1
NV2.10193	ashd	NVE2444	-	bHLH	GO:0046983^molecular_function^protein dimerization activity	Achaete-scute family bHLH transcription factor	ASCL1	0.425	0.000340988	0.221019	4.52e-07	TRINITY_DN5473_c0_g1
NV2.13647	eprotein	NVE23578	-	bHLH	GO:0046983^molecular_function^protein dimerization activity	bHLH transcription factor binding	TCF12	0.653	2.84e-05	0.711705	0.000932	TRINITY_DN6542_c0_g1
NV2.3838	srbp1-like-1	NVE15865,NVE9663,NVE15864	-	bHLH	GO:0046983^molecular_function^protein dimerization activity	sterol response element binding	SREBF2	0.749	0.0144474	2.25363	9.5e-18	TRINITY_DN1003_c0_g1
NV2.11520	ahr-b	NVE14883	-	bHLH	GO:0006355^biological_process^regulation of transcription, DNA-templated`GO:0005515^molecular_function^protein binding	aryl hydrocarbon receptor activity	AHR	0.797	0.0376962	0.718992	0.0136232	TRINITY_DN7985_c0_g1
NV2.22314	usf2-like	NVE622,NVE11436	-	bHLH	GO:0046983^molecular_function^protein dimerization activity	positive regulation of transcription from RNA polymerase II promoter by glucose	usf1	0.81	0.0308858	0.742345	0.0200218	TRINITY_DN19464_c0_g1
NV2.3755	mitf-like	NVE15793	-	bHLH	GO:0046983^molecular_function^protein dimerization activity	canonical Wnt signaling pathway involved in negative regulation of apoptotic process	MITF	1.776	6.78e-08	1.29318	0.0309179	TRINITY_DN3385_c0_g1
NV2.18659	bmal1-like	NVE13413,NVE20231	-	bHLH	GO:0046983^molecular_function^protein dimerization activity`GO:0006355^biological_process^regulation of transcription, DNA-templated`GO:0005515^molecular_function^protein binding	oxidative stress-induced premature senescence	ARNTL	1.837	1.42e-05	2.36173	6.88e-05	TRINITY_DN1333_c1_g2
NV2.6610	atonal-like	NVE5999	atonal-like protein	bHLH	GO:0046983^molecular_function^protein dimerization activity	myoblast proliferation	ATOH8	0.441	1.06e-06	0.130451	0.00208075	TRINITY_DN34765_c0_g1
NV2.2675	hand1	NVE24171	hand-1	bHLH	GO:0046983^molecular_function^protein dimerization activity	positive regulation of transcription from RNA polymerase II promoter involved in norepinephrine biosynthetic process	HAND2	0.26	1.59e-13	0.068675	3.42e-11	TRINITY_DN6765_c0_g1
NV2.11403	hes1	NVE20664	Hes1	bHLH	GO:0046983^molecular_function^protein dimerization activity`GO:0003677^molecular_function^DNA binding`GO:0006355^biological_process^regulation of transcription, DNA-templated	AF-1 domain binding	HEYL	0.396	1.79e-29	0.383592	0.000238	TRINITY_DN6838_c1_g1
NV2.146	hes4	NVE18682	Hes4	bHLH	GO:0046983^molecular_function^protein dimerization activity`GO:0003677^molecular_function^DNA binding`GO:0006355^biological_process^regulation of transcription, DNA-templated	Transcription factor	HES2	1.292	0.0256109	0.387861	7.31e-13	TRINITY_DN7212_c0_g1
NV2.30004	ashc	NVE20732	NvAS-C2	bHLH	GO:0046983^molecular_function^protein dimerization activity	helix loop helix domain	ASCL4	0.358	4.64e-13	0.382815	0.0102456	TRINITY_DN46098_c0_g1
NV2.6608	neurogenin1	NVE6000	NvNgn1	bHLH	GO:0046983^molecular_function^protein dimerization activity	Neurogenic differentiation factor	NEUROD4	0.205	1.07e-18	0.2707	6.87e-14	TRINITY_DN8398_c0_g2
NV2.12488	ptf1a-like	NVE17618	ptf	bHLH	GO:0046983^molecular_function^protein dimerization activity	Pancreas specific transcription factor, 1a	PTF1A	0.439	0.000590594	0.387256	0.0251533	TRINITY_DN12421_c0_g1
NV2.10864	twist	NVE19719	Twist,twist	bHLH	GO:0046983^molecular_function^protein dimerization activity	Twist family bHLH transcription factor	TWIST2	0.269	1.37e-07	0.0542681	0.00316688	TRINITY_DN34459_c0_g1
NV2.15875	nv2.15875	NVE534	-	-	-	Lytic polysaccharide mono-oxygenase, cellulose-degrading	-	0.006	1.08e-05	0.276011	0.00883715	TRINITY_DN81974_c0_g1
NV2.12143	nv2.12143	NVE12900	-	-	-	-	-	0.013	0.00122331	0.131779	2.11e-07	TRINITY_DN4577_c0_g1
NV2.4875	tyr3-like-2	NVE8844,NVE8846	-	-	-	-	-	0.018	0.00471597	0.134677	3.5e-05	TRINITY_DN80993_c0_g1
NV2.10332	nv2.10332	NVE24294	-	-	-	-	-	0.02	8.05e-97	0.0528071	1.55e-09	TRINITY_DN3357_c0_g1
NV2.119	taa7g-like	NVE16129	-	-	GO:0004930^molecular_function^G protein-coupled receptor activity`GO:0007186^biological_process^G protein-coupled receptor signaling pathway`GO:0016021^cellular_component^integral component of membrane	G-protein coupled receptor activity	-	0.02	6.38e-30	0.0876743	0.00263045	TRINITY_DN5654_c2_g1
NV2.24307	pdi-like	NVE15732	-	-	-	intramolecular oxidoreductase activity, transposing S-S bonds	-	0.021	4.08e-61	0.0340926	1.37e-27	TRINITY_DN7745_c0_g1
NV2.5910	fbp1-like-16	NVE23085,NVE12020	-	-	GO:0005509^molecular_function^calcium ion binding	neurogenic locus notch homolog protein	-	0.022	1.06e-96	0.738393	0.00527821	TRINITY_DN1141_c0_g1
NV2.13522	agrin-like-6	NVE23805,NVE23806	-	-	GO:0005515^molecular_function^protein binding	Laminin G domain	-	0.022	3.11e-12	1.68726	0.000237	TRINITY_DN2693_c0_g1
NV2.25337	crvp-like	NVE18531	-	-	-	Belongs to the CRISP family	-	0.023	3.22e-74	0.0743452	0.000544	TRINITY_DN46473_c0_g1
NV2.9511	mrc2-like	NVE22150,NVE22151,NVE22153	-	-	-	carbohydrate binding	-	0.023	1.1e-37	0.200239	0.000236	TRINITY_DN34509_c0_g1
NV2.9872	nv2.9872	NVE17878,NVE10259	-	-	-	-	-	0.023	6.6e-20	0.0715642	8.46e-05	TRINITY_DN1237_c0_g1
NV2.12783	nv2.12783	NVE7125	-	-	-	GON domain	-	0.025	4e-06	0.0849341	1.42e-06	TRINITY_DN3001_c0_g1
NV2.15933	hmcn1-like-18	NVE4080	-	-	-	coreceptor activity involved in Wnt signaling pathway, planar cell polarity pathway	-	0.028	6.56e-74	0.111838	4.3e-05	TRINITY_DN2565_c0_g1
NV2.8976	kex2-like	NVE1558	-	-	GO:0008236^molecular_function^serine-type peptidase activity`GO:0006508^biological_process^proteolysis`GO:0004252^molecular_function^serine-type endopeptidase activity	Subtilase family	-	0.028	5.78e-18	0.0779859	3.69e-45	TRINITY_DN5968_c1_g1
NV2.10343	nv2.10343	NVE24289	-	-	-	-	-	0.028	2.95e-12	0.0507219	6.55e-95	TRINITY_DN1117_c0_g1
NV2.5196	sml-like	NVE3844	-	-	GO:0030246^molecular_function^carbohydrate binding	structural constituent of cuticle	-	0.028	0.000202666	0.0946862	1.16e-11	TRINITY_DN653_c0_g1
NV2.4150	ppa5-like-2	NVE10640	-	-	GO:0016787^molecular_function^hydrolase activity	negative regulation of superoxide anion generation	-	0.029	2.7e-51	1.46146	0.00882412	TRINITY_DN29123_c0_g2
NV2.12708	nv2.12708	NVE12334,NVE3662	-	-	-	-	-	0.033	2.91e-64	0.0742957	1.23e-05	TRINITY_DN2594_c0_g1
NV2.6437	notc2-like	NVE10137	-	-	GO:0005509^molecular_function^calcium ion binding	homophilic cell adhesion via plasma membrane adhesion molecules	-	0.034	1.65e-22	0.440186	0.00837132	TRINITY_DN616_c1_g1
NV2.15739	nv2.15739	NVE11391	-	-	-	-	-	0.037	2.49e-59	0.0489662	5.54e-16	TRINITY_DN6892_c0_g1
NV2.6439	fbp1-like-7	NVE10135,NVE21590	-	-	-	neurogenic locus notch homolog protein	-	0.037	2.17e-55	0.0710024	2.96e-07	TRINITY_DN289_c0_g1
NV2.18954	nv2.18954	NVE21061	-	-	-	-	-	0.037	1.29e-22	0.0963415	9.2e-10	TRINITY_DN1322_c0_g1
NV2.8635	co6a6-like-1	NVE13813,NVE8584,NVE13812	-	-	-	sensory perception of sound	-	0.037	6.73e-13	0.0365557	4.76e-17	TRINITY_DN3300_c0_g1
NV2.15872	pgca-like-10	NVE531	-	-	-	peptidase inhibitor activity	-	0.038	2.36e-68	0.0928841	5.89e-07	TRINITY_DN699_c1_g1
NV2.20322	mmp9-like-4	NVE11981,NVE11979	-	-	-	Fibronectin type 2 domain	-	0.038	5.07e-54	0.0666127	7.31e-19	TRINITY_DN7326_c0_g1
NV2.14161	hecd1-like-1	NVE22714,NVE22212,NVE22211	-	-	-	BTB And C-terminal Kelch	-	0.038	5.71e-27	0.666957	0.0252321	TRINITY_DN782_c0_g1
NV2.10997	svmi1-like	NVE19827	-	-	-	GDSL-like Lipase/Acylhydrolase family	-	0.039	1.55e-12	0.229539	0.0180089	TRINITY_DN12116_c0_g1
NV2.5188	elel-like	NVE3839	-	-	GO:0030246^molecular_function^carbohydrate binding	structural constituent of cuticle / carbohydrate binding	eva-1	0.041	7.33e-59	0.0637232	6.13e-07	TRINITY_DN744_c0_g1
NV2.3135	cbpd-like	NVE22019	-	-	GO:0004181^molecular_function^metallocarboxypeptidase activity`GO:0008270^molecular_function^zinc ion binding`GO:0006508^biological_process^proteolysis	metallocarboxypeptidase activity	CPN1	0.042	8.75e-13	0.281703	3.51e-12	TRINITY_DN2949_c0_g1
NV2.5918	fbp1-like-14	NVE9657,NVE9656,NVE10949	-	-	-	neurogenic locus notch homolog protein	-	0.043	3.26e-80	0.0524006	6.5e-08	TRINITY_DN3931_c0_g1
NV2.9513	nv2.9513	NVE22154	-	-	-	-	-	0.043	1.94e-56	0.0855264	1.6e-07	TRINITY_DN1577_c0_g1
NV2.5916	notch-like-5	NVE23233,NVE10951	-	-	-	calcium ion binding	-	0.043	2.15e-55	0.10481	4e-06	TRINITY_DN6379_c0_g3
NV2.18597	trim2-like-3	NVE2193,NVE24592	-	-	GO:0046872^molecular_function^metal ion binding`GO:0008270^molecular_function^zinc ion binding`GO:0008289^molecular_function^lipid binding`GO:0006869^biological_process^lipid transport`GO:0042157^biological_process^lipoprotein metabolic process`GO:0005576^cellular_component^extracellular region`GO:0005515^molecular_function^protein binding	zinc ion binding	-	0.044	9.91e-13	0.0523308	1.04e-26	TRINITY_DN6047_c0_g1
NV2.10334	nv2.10334	NVE24293	-	-	-	-	-	0.045	2.77e-68	0.232808	8.25e-05	TRINITY_DN9822_c0_g3
NV2.17968	amt1-like-4	NVE16379	-	-	GO:0008519^molecular_function^ammonium transmembrane transporter activity`GO:0015696^biological_process^ammonium transport`GO:0016020^cellular_component^membrane	ammonium transmembrane transporter activity	amt-1	0.045	3.75e-43	2.48098	4.04e-10	TRINITY_DN5126_c0_g1
NV2.24359	finc-like-1	NVE22205	-	-	-	collagen catabolic process,Epididymal sperm-binding protein 1	MMP9	0.047	4.63e-43	0.0956397	4.66e-06	TRINITY_DN1668_c0_g1
NV2.17607	nv2.17607	-	-	-	-	-	-	0.047	1.35e-23	0.408475	0.00300164	TRINITY_DN14557_c1_g1
NV2.1305	nv2.1305	NVE13069	-	-	-	-	-	0.048	6.37e-30	0.399205	0.0335055	TRINITY_DN7356_c0_g1
NV2.12144	agrb3-like-2	NVE12901,NVE12900	-	-	-	GPCR-Autoproteolysis INducing (GAIN) domain	GPRCIR	0.048	2.62e-21	0.0778172	2.92e-24	TRINITY_DN4728_c0_g1
NV2.3674	ggt1-like-1	NVE17162,NVE4872,NVE11884,NVE17163	-	-	-	glutathione hydrolase activity	-	0.049	4.23e-68	0.049602	1.57e-06	TRINITY_DN34465_c0_g1
NV2.25184	ats16-like-1	NVE4719	-	-	GO:0004222^molecular_function^metalloendopeptidase activity`GO:0006508^biological_process^proteolysis	A disintegrin and metalloproteinase with thrombospondin motifs	ADAMTS16	0.049	3.4e-53	0.165577	2.72e-14	TRINITY_DN56875_c0_g1
NV2.24308	pdia4-like-1	NVE15733	-	-	-	intramolecular oxidoreductase activity, transposing S-S bonds	-	0.049	1.17e-11	0.0849821	7.9e-13	TRINITY_DN7586_c4_g1
NV2.17332	nas6-like-5	NVE25752	-	-	GO:0004222^molecular_function^metalloendopeptidase activity`GO:0006508^biological_process^proteolysis	metalloendopeptidase activity	-	0.052	3.14e-48	0.371491	2.64e-13	TRINITY_DN16592_c0_g1
NV2.11169	bp10-like-5	NVE10584,NVE10583	-	-	GO:0004222^molecular_function^metalloendopeptidase activity`GO:0006508^biological_process^proteolysis	metalloendopeptidase activity	-	0.052	5.67e-48	0.352732	0.0280658	TRINITY_DN56958_c0_g1
NV2.17396	krbba-like	NVE25816	-	-	GO:0016788^molecular_function^hydrolase activity, acting on ester bonds	GDSL-like Lipase/Acylhydrolase family	-	0.053	1.19e-30	0.0578486	4.03e-19	TRINITY_DN6032_c1_g1
NV2.2801	gapr1-like-37	NVE1170	-	-	-	positive regulation of epithelial to mesenchymal transition	GLIPR2	0.053	1.68e-25	0.220511	2.87e-19	TRINITY_DN4832_c0_g1
NV2.24348	mmp9-like-2	NVE14683,NVE14684,NVE14682	-	-	GO:0046556^molecular_function^alpha-L-arabinofuranosidase activity`GO:0046373^biological_process^L-arabinose metabolic process	Epididymal sperm-binding protein 1	-	0.055	1.17e-50	0.118732	5.55e-05	TRINITY_DN8027_c0_g1
NV2.9508	nv2.9508	NVE22147,NVE22148	-	-	GO:0030246^molecular_function^carbohydrate binding	-	-	0.055	1.17e-41	0.104508	2.3e-10	TRINITY_DN3631_c1_g1
NV2.15639	cysp1-like-3	NVE16669,NVE6802,NVE16790,NVE16786,NVE16710	-	-	GO:0008234^molecular_function^cysteine-type peptidase activity`GO:0006508^biological_process^proteolysis	Cathepsin propeptide inhibitor domain (I29)	26-29-p	0.055	8.18e-11	0.017318	3.91e-09	TRINITY_DN5860_c1_g1
NV2.15874	svop-like	NVE533	-	-	GO:0022857^molecular_function^transmembrane transporter activity`GO:0055085^biological_process^transmembrane transport`GO:0016021^cellular_component^integral component of membrane	Synaptic vesicle 2-related protein	SVOP	0.056	1.32e-09	0.114098	1.35e-08	TRINITY_DN8968_c0_g1
NV2.12623	coha1-like	NVE4225	-	-	-	-	-	0.057	1.25e-77	0.0828371	3.23e-08	TRINITY_DN5320_c0_g3
NV2.11814	cra1b-like-1	NVE18961	-	-	-	structural constituent of cuticle	-	0.057	2.85e-67	0.0356517	2.23e-129	TRINITY_DN5642_c0_g1
NV2.118	lmln-like-1	NVE16128	-	-	GO:0004222^molecular_function^metalloendopeptidase activity`GO:0006508^biological_process^proteolysis`GO:0007155^biological_process^cell adhesion`GO:0016020^cellular_component^membrane	regulation of choline O-acetyltransferase activity	LMLN	0.058	2.24e-29	0.214197	1.62e-07	TRINITY_DN69891_c0_g1
NV2.10077	nv2.10077	NVE25957	-	-	-	metallocarboxypeptidase activity	-	0.058	1.2e-11	0.0588184	1.83e-12	TRINITY_DN712_c0_g1
NV2.10470	ecde-like-2	NVE20329,NVE7098	-	-	-	FG-GAP repeat	-	0.059	8.8e-48	0.339169	4.37e-08	TRINITY_DN4684_c0_g1
NV2.11824	nv2.11824	NVE18952	-	-	-	-	-	0.059	1.53e-11	0.0366949	7.6e-33	TRINITY_DN1654_c0_g1
NV2.6749	nv2.6749	-	-	-	-	-	-	0.059	6.68e-05	0.0738933	0.00776077	TRINITY_DN34229_c0_g1
NV2.22756	ace-like-1	NVE24677,NVE10279,NVE10131,NVE24678	-	-	GO:0008237^molecular_function^metallopeptidase activity`GO:0008241^molecular_function^peptidyl-dipeptidase activity`GO:0006508^biological_process^proteolysis`GO:0016020^cellular_component^membrane	peptidyl-dipeptidase activity	-	0.06	2.75e-47	0.0992377	6.47e-15	TRINITY_DN16516_c0_g2
NV2.10271	nv2.10271	NVE11004	-	-	-	C-terminal domain of apextrin	-	0.061	3.86e-13	0.26692	5.32e-06	TRINITY_DN7859_c0_g1
NV2.16360	finc-like	NVE8427	-	-	GO:0046556^molecular_function^alpha-L-arabinofuranosidase activity`GO:0046373^biological_process^L-arabinose metabolic process	metalloendopeptidase activity	-	0.061	4.3e-11	0.236192	2.04e-07	TRINITY_DN8260_c0_g1
NV2.675	cbpd-like-3	NVE6183	-	-	GO:0004181^molecular_function^metallocarboxypeptidase activity`GO:0008270^molecular_function^zinc ion binding`GO:0006508^biological_process^proteolysis	metallocarboxypeptidase activity	CPN1	0.062	5.18e-47	0.179353	4.16e-05	TRINITY_DN2991_c0_g1
NV2.10341	nv2.10341	NVE24290	-	-	-	-	-	0.063	1.67e-13	0.0369238	8.01e-14	TRINITY_DN209_c0_g1
NV2.5917	fbp1-like-3	NVE12361,NVE9658,NVE10950	-	-	-	neurogenic locus notch homolog protein	-	0.064	1.66e-95	0.440764	3.62e-14	TRINITY_DN1424_c0_g1
NV2.3300	svep1-like-29	NVE8051,NVE11426	-	-	GO:0005509^molecular_function^calcium ion binding	Domain abundant in complement control proteins; SUSHI repeat; short complement-like repeat (SCR)	-	0.064	5.63e-51	0.316752	0.0001	TRINITY_DN10084_c0_g1
NV2.22446	ece1-like-12	NVE13546	-	-	GO:0006508^biological_process^proteolysis`GO:0004222^molecular_function^metalloendopeptidase activity	Metalloendopeptidase activity. It is involved in the biological process described with proteolysis	-	0.065	3.2e-55	0.0836453	1.21e-08	TRINITY_DN11755_c0_g1
NV2.10004	dkk3-like-1	NVE6728,NVE144	-	-	-	negative regulation of canonical Wnt signaling pathway involved in cardiac muscle cell fate commitment	-	0.065	4.16e-14	0.0621952	6.18e-58	TRINITY_DN2069_c0_g1
NV2.2533	nv2.2533	NVE11707	-	-	GO:0030414^molecular_function^peptidase inhibitor activity`GO:0005576^cellular_component^extracellular region	-	-	0.065	5.01e-11	0.0283952	3.99e-18	TRINITY_DN13479_c0_g1
NV2.1122	rsgi6-like	NVE10535	-	-	GO:0004553^molecular_function^hydrolase activity, hydrolyzing O-glycosyl compounds`GO:0005975^biological_process^carbohydrate metabolic process	endo-1,4-beta-xylanase activity	xlnC	0.066	1.81e-59	0.0890742	4.43e-15	TRINITY_DN5503_c1_g1
NV2.16334	sal-like	NVE252,NVE16980	-	-	GO:0030246^molecular_function^carbohydrate binding	carbohydrate binding	-	0.066	3.21e-45	0.0300187	4.9e-13	TRINITY_DN90932_c0_g1
NV2.918	cnbd2-like-1	NVE25287	-	-	-	Cyclic nucleotide-monophosphate binding domain	-	0.066	6.8e-35	0.408698	0.000291	TRINITY_DN8016_c0_g1
NV2.11074	mfsd6-like-12	NVE4053	-	-	GO:0005351^molecular_function^carbohydrate:proton symporter activity`GO:0008643^biological_process^carbohydrate transport`GO:0016020^cellular_component^membrane`GO:0022857^molecular_function^transmembrane transporter activity`GO:0055085^biological_process^transmembrane transport`GO:0005337^molecular_function^nucleoside transmembrane transporter activity`GO:0015858^biological_process^nucleoside tr…	MFS_1 like family	-	0.066	7.05e-06	0.0396716	1.02e-35	TRINITY_DN58145_c0_g1
NV2.18783	vglu1-like-4	NVE20930,NVE20928,NVE6419,NVE6421	-	-	GO:0022857^molecular_function^transmembrane transporter activity`GO:0055085^biological_process^transmembrane transport`GO:0016021^cellular_component^integral component of membrane	transmembrane transport	-	0.067	2.36e-43	0.126157	1.83e-39	TRINITY_DN3052_c0_g1
NV2.13735	nv2.13735	NVE14976,NVE18127,NVE14975,NVE18128,NVE14977	-	-	-	-	-	0.068	1.85e-18	0.126922	0.00500372	TRINITY_DN17922_c0_g1
NV2.10559	nv2.10559	NVE16204	-	-	-	-	-	0.069	1.1e-42	0.164568	2.04e-16	TRINITY_DN8355_c0_g1
NV2.3341	nv2.3341	NVE8088	-	-	GO:0016021^cellular_component^integral component of membrane	-	-	0.069	1.71e-09	2.65122	9.52e-13	TRINITY_DN1772_c0_g1
NV2.15738	nv2.15738	NVE11392	-	-	-	-	-	0.07	1.92e-34	0.358441	3.57e-11	TRINITY_DN6001_c0_g1
NV2.23839	nckx5-like-1	NVE14770	-	-	GO:0055085^biological_process^transmembrane transport`GO:0016021^cellular_component^integral component of membrane	calcium, potassium:sodium antiporter activity	-	0.071	3.08e-13	0.354585	0.000302	TRINITY_DN5423_c0_g1
NV2.13450	xpp1-like-1	NVE20743,NVE20741	-	-	GO:0016787^molecular_function^hydrolase activity	X-prolyl aminopeptidase (aminopeptidase P) 1, soluble	XPNPEP1	0.072	2.36e-43	0.323307	1.41e-14	TRINITY_DN4992_c0_g1
NV2.17391	nv2.17391	NVE774	-	-	-	-	-	0.072	2.3e-32	0.103316	0.00021	TRINITY_DN10355_c0_g1
NV2.8783	csl3-like	NVE10714	-	-	GO:0030246^molecular_function^carbohydrate binding	carbohydrate binding	EVA1C	0.072	2.37e-09	0.499735	0.000378	TRINITY_DN5750_c0_g1
NV2.17808	klkb1-like-1	NVE15608	-	-	GO:0004252^molecular_function^serine-type endopeptidase activity`GO:0006508^biological_process^proteolysis	serine-type endopeptidase activity	TMPRSS6	0.075	2.46e-72	2.92733	3.1e-10	TRINITY_DN6618_c0_g1
NV2.3555	nv2.3555	NVE22904,NVE9231	-	-	GO:0004222^molecular_function^metalloendopeptidase activity`GO:0008270^molecular_function^zinc ion binding	-	-	0.075	6.21e-54	0.0821016	2.57e-33	TRINITY_DN6713_c0_g1
NV2.5189	eva1c-like-3	NVE3840	-	-	GO:0030246^molecular_function^carbohydrate binding	structural constituent of cuticle	-	0.075	2.51e-29	0.0168316	4.42e-12	TRINITY_DN10745_c0_g1
NV2.6162	pbmu2-like-5	NVE9418,NVE9417	-	-	-	-	-	0.075	7.68e-06	0.453973	7.9e-07	TRINITY_DN3694_c0_g1
NV2.11394	nv2.11394	NVE20669	-	-	-	Si dkey-256h2.1	-	0.077	5.76e-37	0.518681	1.01e-05	TRINITY_DN4615_c0_g1
NV2.15808	eva1c-like-1	NVE719	-	-	GO:0030246^molecular_function^carbohydrate binding	carbohydrate binding	-	0.078	6.25e-44	0.00976284	1.52e-30	TRINITY_DN6826_c0_g1
NV2.10959	coa-like	NVE22327,NVE7461,NVE19792,NVE19791	-	-	GO:0005201^molecular_function^extracellular matrix structural constituent	collagen	-	0.078	4e-13	19.1948	0.00486024	TRINITY_DN7857_c0_g1
NV2.16333	csl2-like	NVE251	-	-	GO:0030246^molecular_function^carbohydrate binding	carbohydrate binding	-	0.078	1.94e-10	0.084621	9.52e-10	TRINITY_DN2165_c0_g2
NV2.667	tsn36-like	NVE6187	-	-	GO:0016021^cellular_component^integral component of membrane	cell surface receptor signaling pathway	-	0.079	1.17e-32	8.56867	0.0448265	TRINITY_DN84564_c0_g1
NV2.20870	sl9a7-like	-	-	-	-	-	-	0.079	1.29e-30	0.126687	6.19e-13	TRINITY_DN8907_c0_g3
NV2.11028	pe2r4-like-3	NVE4010	-	-	GO:0004930^molecular_function^G protein-coupled receptor activity`GO:0007186^biological_process^G protein-coupled receptor signaling pathway`GO:0016021^cellular_component^integral component of membrane	G-protein coupled receptor activity	-	0.079	2.03e-11	0.0253629	0.000115	TRINITY_DN71665_c0_g1
NV2.21578	cut6-like	NVE16011	-	-	-	calcium ion binding	-	0.08	3.26e-33	0.29437	0.0195373	TRINITY_DN7625_c1_g1
NV2.6117	nv2.6117	NVE8948	-	-	-	-	-	0.082	3.11e-16	2.13528	0.000485	TRINITY_DN6727_c0_g1
NV2.23764	sap3-like-4	NVE17198	-	-	-	-	-	0.082	4.56e-16	0.277767	0.000222	TRINITY_DN3849_c0_g1
NV2.12690	nv2.12690	NVE3643	-	-	-	-	-	0.085	8.76e-48	0.0673629	1.78e-11	TRINITY_DN1439_c0_g1
NV2.14333	bmp1-like-1	NVE1216	-	-	GO:0004252^molecular_function^serine-type endopeptidase activity`GO:0006508^biological_process^proteolysis	Trypsin-like serine protease,metalloendopeptidase activity	-	0.085	9.66e-36	0.468833	0.000956	TRINITY_DN4793_c0_g1
NV2.5200	eva1c-like-2	NVE3845	-	-	GO:0030246^molecular_function^carbohydrate binding	structural constituent of cuticle	-	0.085	9.07e-15	0.0889383	1.76e-10	TRINITY_DN694_c0_g1
NV2.13500	nv2.13500	NVE23788	-	-	-	-	-	0.085	4.4e-12	0.00295527	3.58e-21	TRINITY_DN7248_c0_g1
NV2.13137	ctr2-like-5	NVE14238	-	-	GO:0016020^cellular_component^membrane`GO:0004252^molecular_function^serine-type endopeptidase activity`GO:0006508^biological_process^proteolysis	Belongs to the peptidase S1 family	-	0.087	5.61e-33	0.176954	9.11e-07	TRINITY_DN33030_c0_g1
NV2.10995	mfsd6-like-13	NVE19825	-	-	-	MFS_1 like family	-	0.087	3.35e-26	0.19394	6.12e-13	TRINITY_DN91012_c0_g1
NV2.17002	qric2-like-1	NVE23050	-	-	-	Ribonuclease H protein / coreceptor activity involved in Wnt signaling pathway, planar cell polarity pathway	CCDC141	0.088	4.15e-34	0.0547714	9.6e-10	TRINITY_DN34526_c0_g1
NV2.16572	nas15-like-1	NVE18856,NVE2966	-	-	GO:0004222^molecular_function^metalloendopeptidase activity`GO:0006508^biological_process^proteolysis`GO:0016020^cellular_component^membrane	Astacin (Peptidase family M12A)	-	0.088	5.1e-30	35.2343	0.00256001	TRINITY_DN69276_c0_g1
NV2.9497	nv2.9497	NVE25910,NVE22139	-	-	-	-	-	0.088	2.88e-12	0.0722661	1.39e-14	TRINITY_DN849_c1_g1
NV2.14005	sspo-like-1	NVE26059,NVE23512	-	-	-	Netrin receptor / A disintegrin and metalloproteinase with thrombospondin motifs / coreceptor activity involved in Wnt signaling pathway, planar cell polarity pathway	SSPO	0.088	1.16e-08	0.176299	0.0408481	TRINITY_DN96022_c0_g1
NV2.21582	nv2.21582	NVE16015	-	-	-	-	-	0.089	8.52e-49	0.440897	6.7e-12	TRINITY_DN12286_c0_g1
NV2.15854	capa-like-1	NVE517	-	-	-	Bacterial capsule synthesis protein PGA_cap	-	0.089	2.37e-31	0.356265	0.00844795	TRINITY_DN11142_c0_g1
NV2.15888	nv2.15888	NVE548,NVE547	-	-	-	-	-	0.089	9.71e-29	0.0714922	5.56e-07	TRINITY_DN547_c0_g2
NV2.9078	xlrs1-like-7	NVE2362,NVE2361,NVE25918,NVE24437,NVE22662,NVE6533	-	-	-	MAC/Perforin domain	-	0.092	2.94e-34	3.71571	1.21e-07	TRINITY_DN7027_c0_g1
NV2.14941	bir7b-like	NVE7082	-	-	-	Baculoviral inhibition of apoptosis protein repeat	-	0.092	2.06e-32	0.221531	0.000448	TRINITY_DN303_c0_g1
NV2.6716	fkbp2-like	NVE9725	-	-	GO:0003755^molecular_function^peptidyl-prolyl cis-trans isomerase activity,GO:0003755^molecular_function^peptidyl-prolyl cis-trans isomerase activity`GO:0005509^molecular_function^calcium ion binding	peptidyl-prolyl cis-trans isomerase activity	FKBP14	0.093	1.73e-12	0.0570996	1.93e-58	TRINITY_DN8383_c0_g1
NV2.3560	svep1-like-34	NVE9623,NVE20690,NVE9234,NVE19648,NVE9235	-	-	GO:0005509^molecular_function^calcium ion binding	Domain abundant in complement control proteins; SUSHI repeat; short complement-like repeat (SCR)	-	0.094	5.53e-57	0.335905	0.0174845	TRINITY_DN69211_c0_g1
NV2.22155	tll1-like-1	NVE10321,NVE10319	-	-	-	metallocarboxypeptidase activity	-	0.095	4.4e-32	0.115582	1.29e-27	TRINITY_DN4770_c0_g2
NV2.5948	nv2.5948	NVE19313	-	-	-	-	-	0.097	4.33e-26	0.171791	4.9e-15	TRINITY_DN5931_c0_g1
NV2.17392	nv2.17392	NVE25815,NVE773	-	-	-	-	-	0.097	6.23e-07	0.616782	0.0015159	TRINITY_DN4243_c0_g1
NV2.6441	fbp1-like-25	NVE9378,NVE9379	-	-	-	calcium ion binding	-	0.098	2.52e-42	0.0748408	6.02e-08	TRINITY_DN6116_c0_g1
NV2.1925	ggt1-like-7	NVE20501	-	-	-	glutathione hydrolase activity	-	0.099	7.21e-43	0.00990114	2.46e-08	TRINITY_DN11840_c0_g1
NV2.19366	nv2.19366	NVE23372,NVE1041,NVE1042,NVE23501	-	-	GO:0008061^molecular_function^chitin binding`GO:0005576^cellular_component^extracellular region	-	-	0.099	4.19e-36	0.234918	0.00188822	TRINITY_DN10288_c0_g1
NV2.16007	cfad-like	NVE15528,NVE6547	-	-	GO:0008234^molecular_function^cysteine-type peptidase activity`GO:0006508^biological_process^proteolysis	Cathepsin propeptide inhibitor domain (I29)	26-29-p	0.1	3.04e-08	0.128868	8.06e-05	TRINITY_DN9722_c0_g1
NV2.24983	npff1-like	NVE18734	-	-	GO:0004930^molecular_function^G protein-coupled receptor activity`GO:0007186^biological_process^G protein-coupled receptor signaling pathway`GO:0016021^cellular_component^integral component of membrane	galanin-activated signaling pathway	-	0.1	4.93e-07	0.39908	0.00504002	TRINITY_DN11457_c0_g1
NV2.11077	mfsd6-like-7	NVE4054	-	-	-	MFS_1 like family	-	0.101	1.61e-18	0.241737	0.00149068	TRINITY_DN57011_c0_g1
NV2.8977	neca-like	NVE2303,NVE23652,NVE1557	-	-	GO:0008236^molecular_function^serine-type peptidase activity`GO:0006508^biological_process^proteolysis`GO:0004252^molecular_function^serine-type endopeptidase activity	Subtilase family	-	0.103	0.000345019	1.40342	0.0274814	TRINITY_DN1371_c2_g1
NV2.707	pikachurin-like	NVE6154	-	-	-	fibronectin type III and laminin G domains	AGRN	0.104	7.67e-55	0.286529	7.85e-11	TRINITY_DN12800_c0_g1
NV2.738	fucl1-like	NVE6129,NVE6130	-	-	-	Sushi, von Willebrand factor type A, EGF and pentraxin domain-containing protein 1-like	-	0.104	2.94e-34	0.144263	2.59e-24	TRINITY_DN2389_c0_g1
NV2.20521	gela-like	NVE22433	-	-	-	-	-	0.105	9.76e-18	0.0797994	0.000118	TRINITY_DN92801_c0_g1
NV2.18052	arsb-like	NVE16448	-	-	GO:0008484^molecular_function^sulfuric ester hydrolase activity	sulfuric ester hydrolase activity	-	0.106	1.23e-38	0.243526	5.59e-12	TRINITY_DN5769_c0_g1
NV2.8974	neca-like-1	NVE1559	-	-	GO:0008236^molecular_function^serine-type peptidase activity`GO:0006508^biological_process^proteolysis`GO:0004252^molecular_function^serine-type endopeptidase activity	Subtilase family	-	0.106	2.31e-25	1.96918	0.0156287	TRINITY_DN3951_c0_g2
NV2.17614	hs2st-like-1	NVE20101	-	-	GO:0008146^molecular_function^sulfotransferase activity`GO:0016021^cellular_component^integral component of membrane`GO:0001733^molecular_function^galactosylceramide sulfotransferase activity`GO:0009247^biological_process^glycolipid biosynthetic process	heparan sulfate 2-O-sulfotransferase activity	-	0.106	4.13e-19	0.0945325	8.92e-11	TRINITY_DN9876_c0_g2
NV2.23668	ppib-like-1	NVE9332	-	-	GO:0003755^molecular_function^peptidyl-prolyl cis-trans isomerase activity`GO:0000413^biological_process^protein peptidyl-prolyl isomerization	PPIases accelerate the folding of proteins. It catalyzes the cis-trans isomerization of proline imidic peptide bonds in oligopeptides	-	0.106	5.26e-12	1.585	0.000612	TRINITY_DN3787_c0_g1
NV2.15546	ampn-like	NVE20724,NVE21414	-	-	GO:0008237^molecular_function^metallopeptidase activity`GO:0008270^molecular_function^zinc ion binding	metalloaminopeptidase activity	ERAP1	0.109	2.83e-44	0.530491	7.47e-05	TRINITY_DN400_c0_g2
NV2.14320	nv2.14320	NVE1205	-	-	-	-	-	0.109	6.25e-14	0.2038	6.43e-10	TRINITY_DN4236_c0_g1
NV2.15638	cysp1-like-1	NVE16791,NVE16711	-	-	GO:0008234^molecular_function^cysteine-type peptidase activity`GO:0006508^biological_process^proteolysis	Cathepsin propeptide inhibitor domain (I29)	26-29-p	0.111	1.42e-27	0.261839	1.85e-14	TRINITY_DN3712_c0_g1
NV2.20419	calm3-like-1	NVE22513	-	-	GO:0005509^molecular_function^calcium ion binding	calcium ion binding	-	0.114	5.85e-06	3.30075	0.000628	TRINITY_DN20587_c0_g1
NV2.13059	pva-like-1	NVE23231,NVE14311,NVE18190	-	-	-	-	-	0.115	2.93e-39	0.0876426	3.84e-38	TRINITY_DN2983_c0_g1
NV2.2997	ach1-like	NVE5495	-	-	GO:0005230^molecular_function^extracellular ligand-gated ion channel activity`GO:0006811^biological_process^ion transport`GO:0016021^cellular_component^integral component of membrane	extracellular ligand-gated ion channel activity	-	0.116	1.07e-05	0.357326	1.06e-12	TRINITY_DN6019_c0_g1
NV2.6044	angp2-like	-	-	-	-	complement activation, lectin pathway	-	0.117	9e-13	0.0302581	0.00355144	TRINITY_DN20428_c0_g1
NV2.1851	dcbd2-like	NVE20437	-	-	-	-	-	0.118	6.61e-34	0.11927	1.25e-28	TRINITY_DN6279_c0_g1
NV2.19727	cah2-like-1	NVE5154	-	-	-	carbonate dehydratase activity	-	0.118	1.78e-26	0.0979153	3.03e-09	TRINITY_DN8998_c0_g1
NV2.2824	fbln2-like	NVE1151	-	-	GO:0005509^molecular_function^calcium ion binding	protein tyrosine kinase collagen receptor activity / calcium ion binding / coreceptor activity involved in Wnt signaling pathway, planar cell polarity pathway	-	0.121	2.03e-56	0.669921	0.00762191	TRINITY_DN31235_c0_g1
NV2.11286	celr1-like	NVE11308,NVE11307	-	-	GO:0004930^molecular_function^G protein-coupled receptor activity`GO:0016020^cellular_component^membrane	GPCR-Autoproteolysis INducing (GAIN) domain	GPRCIR	0.121	1.5e-32	0.123452	3.99e-11	TRINITY_DN5823_c0_g1
NV2.12315	asic2-like-2	NVE13023	-	-	GO:0005272^molecular_function^sodium channel activity`GO:0006814^biological_process^sodium ion transport`GO:0016020^cellular_component^membrane	regulation of systemic arterial blood pressure by aortic arch baroreceptor feedback	ASIC2	0.121	9.2e-17	0.59685	0.00722052	TRINITY_DN10344_c0_g1
NV2.4066	cadn-like-2	NVE2555,NVE16498,NVE16499,NVE16500	-	-	GO:0007165^biological_process^signal transduction	Netrin receptor / A disintegrin and metalloproteinase with thrombospondin motifs / coreceptor activity involved in Wnt signaling pathway, planar cell polarity pathway,A disintegrin and metalloproteinase with thrombospondin motifs / coreceptor activity involved in Wnt signaling pathway, planar cell polarity pathway	SSPO	0.122	3.29e-23	0.388523	3.38e-07	TRINITY_DN1455_c0_g1
NV2.15883	pae5-like-1	NVE541	-	-	GO:0016787^molecular_function^hydrolase activity	protein depalmitoleylation	-	0.122	5.35e-23	0.0849332	4.31e-20	TRINITY_DN12409_c0_g1
NV2.12104	co1a2-like-1	NVE4194,NVE23739,NVE22350,NVE12857	-	-	GO:0030414^molecular_function^peptidase inhibitor activity`GO:0005576^cellular_component^extracellular region`GO:0005201^molecular_function^extracellular matrix structural constituent	structural constituent of cuticle	-	0.122	2.1e-06	0.65312	0.0164979	TRINITY_DN8148_c0_g1
NV2.17826	pry1-like	NVE7870	-	-	-	peptidase inhibitor activity	-	0.13	1.48e-31	0.0808533	1.57e-11	TRINITY_DN8167_c1_g3
NV2.6444	notch-like-4	NVE18242,NVE9376	-	-	-	calcium ion binding	CRB1	0.131	1.86e-30	0.0604441	0.000104	TRINITY_DN1449_c0_g3
NV2.3150	acha7-like-11	NVE22007	-	-	GO:0005230^molecular_function^extracellular ligand-gated ion channel activity`GO:0006811^biological_process^ion transport`GO:0016021^cellular_component^integral component of membrane	Neuronal acetylcholine receptor subunit	CHRNA7	0.131	1.77e-05	0.42645	1.32e-08	TRINITY_DN4878_c0_g1
NV2.9001	nv2.9001	NVE1537	-	-	-	-	-	0.132	7.05e-11	0.213253	0.000104	TRINITY_DN30095_c0_g1
NV2.620	galr1-like	-	-	-	GO:0004930^molecular_function^G protein-coupled receptor activity`GO:0007186^biological_process^G protein-coupled receptor signaling pathway`GO:0016021^cellular_component^integral component of membrane	G-protein coupled receptor activity	-	0.132	0.00866224	0.0868388	0.0471965	TRINITY_DN24488_c0_g1
NV2.12573	nv2.12573	NVE17693	-	-	-	-	-	0.133	1.14e-16	1.31373	0.0422443	TRINITY_DN1093_c0_g1
NV2.450	nv2.450	NVE13968	-	-	-	MAC/Perforin domain	-	0.133	0.0248223	0.548367	0.000161	TRINITY_DN6554_c0_g1
NV2.15283	krem1-like	NVE12608,NVE12609,NVE21661	-	-	-	-	-	0.134	3.24e-47	0.0811245	6.53e-07	TRINITY_DN4836_c0_g2
NV2.4879	catl-like-6	NVE8852	-	-	GO:0008234^molecular_function^cysteine-type peptidase activity`GO:0006508^biological_process^proteolysis	cysteine-type endopeptidase activity	-	0.134	1.41e-36	2.57216	3.42e-16	TRINITY_DN7260_c1_g1
NV2.10539	nv2.10539	NVE20886,NVE23343,NVE12019	-	-	-	endocytic hemoglobin import	-	0.134	5.11e-28	0.112919	1.18e-14	TRINITY_DN8280_c0_g1
NV2.25442	copt2-like-1	NVE16610	-	-	GO:0005375^molecular_function^copper ion transmembrane transporter activity`GO:0035434^biological_process^copper ion transmembrane transport`GO:0016021^cellular_component^integral component of membrane	copper ion transmembrane transporter activity,Ctr copper transporter family	-	0.134	4.14e-05	1.82783	0.000225	TRINITY_DN16345_c0_g2
NV2.1940	dlrb1-like	NVE20514	-	-	-	dynein intermediate chain binding	-	0.135	7.39e-23	0.644574	0.0329357	TRINITY_DN12194_c0_g1
NV2.8406	ats7-like	NVE23888,NVE7526	-	-	-	structural constituent of cuticle	-	0.136	1.09e-15	0.306834	9.52e-17	TRINITY_DN4170_c0_g1
NV2.16021	ggt1-like-3	NVE15517	-	-	-	glutathione hydrolase activity	-	0.138	1.26e-23	0.317474	9.07e-18	TRINITY_DN5623_c0_g2
NV2.16825	nv2.16825	-	-	-	-	-	-	0.138	4.14e-21	0.250468	2.58e-27	TRINITY_DN14857_c0_g1
NV2.17379	rslba-like	NVE25790,NVE4935	-	-	GO:0003924^molecular_function^GTPase activity`GO:0005525^molecular_function^GTP binding	GTPase activity	RASL11A	0.139	8.05e-07	0.335236	4.28e-05	TRINITY_DN5631_c0_g1
NV2.12806	5ht4r-like-1	NVE7112	-	-	GO:0004930^molecular_function^G protein-coupled receptor activity`GO:0007186^biological_process^G protein-coupled receptor signaling pathway`GO:0016021^cellular_component^integral component of membrane	G-protein coupled receptor activity	-	0.141	5.48e-09	0.20972	0.000502	TRINITY_DN8557_c0_g1
NV2.9876	typh-like	NVE17882	-	-	GO:0016757^molecular_function^glycosyltransferase activity`GO:0016763^molecular_function^pentosyltransferase activity`GO:0006213^biological_process^pyrimidine nucleoside metabolic process	Catalyzes the reversible phosphorolysis of thymidine. The produced molecules are then utilized as carbon and energy sources or in the rescue of pyrimidine bases for nucleotide synthesis	TYMP	0.144	2.83e-51	1.76257	0.000217	TRINITY_DN4787_c1_g1
NV2.24332	nada-like-1	NVE10599	-	-	GO:0003953^molecular_function^NAD+ nucleosidase activity	NAD(P)+ nucleosidase activity	CD38	0.144	7.42e-23	0.204845	0.000349	TRINITY_DN3073_c0_g2
NV2.21330	kctd7-like-1	NVE4554,NVE7896	-	-	GO:0051260^biological_process^protein homooligomerization	protein homooligomerization	-	0.148	2.37e-21	0.396091	0.000597	TRINITY_DN14271_c0_g1
NV2.23195	lox5-like-2	NVE21165	-	-	GO:0016702^molecular_function^oxidoreductase activity, acting on single donors with incorporation of molecular oxygen, incorporation of two atoms of oxygen`GO:0046872^molecular_function^metal ion binding`GO:0055114^biological_process^obsolete oxidation-reduction process	Lipoxygenase	-	0.15	1.7e-21	0.405576	0.000608	TRINITY_DN6474_c0_g1
NV2.18480	txd12-like-1	NVE2100	-	-	-	protein-disulfide reductase (glutathione) activity	TXNDC12	0.151	7.18e-32	0.184212	2.57e-38	TRINITY_DN1544_c0_g1
NV2.7068	grd2i-like-1	NVE23955	-	-	-	Formin Homology 2 Domain	GRID2IP	0.151	3.07e-09	0.646058	0.00263626	TRINITY_DN5286_c0_g1
NV2.5958	fucl4-like-1	-	-	-	-	-	-	0.154	2.38e-06	0.337289	0.0063487	TRINITY_DN4935_c1_g1
NV2.12589	nv2.12589	NVE4253	-	-	-	-	-	0.156	6.76e-24	0.207331	3.44e-06	TRINITY_DN7774_c0_g1
NV2.931	p4htm-like-10	NVE25277	-	-	GO:0005509^molecular_function^calcium ion binding`GO:0016491^molecular_function^oxidoreductase activity`GO:0055114^biological_process^obsolete oxidation-reduction process	prolyl 4-hydroxylase	-	0.159	7.47e-24	0.171176	1.06e-08	TRINITY_DN8234_c0_g1
NV2.7009	nv2.7009	NVE301	-	-	-	RUN domain	-	0.159	2.33e-22	0.353412	6.34e-17	TRINITY_DN3789_c0_g1
NV2.3099	nv2.3099	NVE22046	-	-	-	-	-	0.159	1.76e-15	0.121815	9.07e-18	TRINITY_DN3831_c0_g1
NV2.19509	gela-like-5	NVE25087	-	-	-	-	-	0.161	1.53e-13	0.0730098	2.41e-12	TRINITY_DN11218_c0_g1
NV2.10691	fbp1-like-20	NVE24452,NVE9981,NVE9982	-	-	GO:0005509^molecular_function^calcium ion binding	neurogenic locus notch homolog protein,calcium ion binding	-	0.162	1.07e-11	0.625237	0.00522147	TRINITY_DN1285_c0_g1
NV2.18751	nv2.18751	NVE20904	-	-	-	endocytic hemoglobin import	-	0.165	4.63e-32	0.324034	5.51e-06	TRINITY_DN6855_c0_g1
NV2.17536	adam9-like	NVE10218,NVE1893	-	-	GO:0004222^molecular_function^metalloendopeptidase activity`GO:0006508^biological_process^proteolysis	metalloendopeptidase activity	ADAM29	0.166	4.46e-26	6.74733	0.0281323	TRINITY_DN3272_c0_g2
NV2.5169	coma-like	NVE3821	-	-	-	-	-	0.168	3.23e-12	0.524437	0.00524979	TRINITY_DN68990_c0_g1
NV2.4230	mypt2-like-1	NVE5208	-	-	-	-	-	0.169	1.63e-21	0.437132	0.00518197	TRINITY_DN6959_c0_g1
NV2.9863	nv2.9863	NVE17871	-	-	-	C-terminal domain of apextrin	-	0.17	8.28e-34	0.154806	1.61e-28	TRINITY_DN5203_c0_g1
NV2.24134	cttb2-like	-	-	-	GO:0005515^molecular_function^protein binding	spermatogenesis	-	0.17	2e-08	0.526204	6.55e-06	TRINITY_DN4122_c0_g1
NV2.16479	co6a4-like-4	NVE3052	-	-	-	chondrocyte morphogenesis	MATN1	0.171	2.74e-21	0.225037	0.00539214	TRINITY_DN9283_c0_g1
NV2.6295	nv2.6295	NVE10497,NVE10499	-	-	-	-	-	0.172	1.96e-24	0.0637228	2.13e-70	TRINITY_DN2024_c0_g1
NV2.19556	nv2.19556	NVE25130	-	-	-	-	-	0.176	4.66e-17	0.431124	0.00504002	TRINITY_DN9073_c0_g1
NV2.14410	nv2.14410	-	-	-	-	-	-	0.176	0.00711964	0.499669	0.0198642	TRINITY_DN10254_c0_g1
NV2.19165	loxl2-like-1	NVE3404	-	-	GO:0005044^molecular_function^scavenger receptor activity`GO:0016020^cellular_component^membrane`GO:0005507^molecular_function^copper ion binding`GO:0016641^molecular_function^oxidoreductase activity, acting on the CH-NH2 group of donors, oxygen as acceptor`GO:0055114^biological_process^obsolete oxidation-reduction process	Deleted in malignant brain tumors 1	-	0.177	2.75e-08	0.290571	1.26e-15	TRINITY_DN4145_c0_g1
NV2.22099	nv2.22099	NVE10364	-	-	-	-	-	0.178	9.42e-25	0.348502	0.0271874	TRINITY_DN10424_c1_g2
NV2.5136	p4htm-like-2	NVE3791,NVE3790	-	-	GO:0016491^molecular_function^oxidoreductase activity`GO:0055114^biological_process^obsolete oxidation-reduction process	prolyl 4-hydroxylase	P4HTM	0.179	1.17e-17	0.561569	0.00687692	TRINITY_DN7751_c0_g1
NV2.10708	tyro-like-1	NVE9995	-	-	GO:0016491^molecular_function^oxidoreductase activity	Common central domain of tyrosinase	-	0.181	3.03e-28	0.174768	1.76e-20	TRINITY_DN7817_c0_g2
NV2.5891	lox5-like-4	NVE12047,NVE14441	-	-	GO:0005515^molecular_function^protein binding`GO:0016702^molecular_function^oxidoreductase activity, acting on single donors with incorporation of molecular oxygen, incorporation of two atoms of oxygen`GO:0046872^molecular_function^metal ion binding`GO:0055114^biological_process^obsolete oxidation-reduction process	arachidonate 5-lipoxygenase activity	ALOX5	0.181	1.58e-14	0.531506	1.64e-05	TRINITY_DN7545_c0_g1
NV2.8766	fut10-like-1	NVE10699	-	-	GO:0008417^molecular_function^fucosyltransferase activity`GO:0006486^biological_process^protein glycosylation`GO:0016020^cellular_component^membrane	alpha-(1->3)-fucosyltransferase activity	-	0.181	3.15e-13	0.02172	3.26e-08	TRINITY_DN12746_c0_g1
NV2.2273	sc5aa-like	NVE9911	-	-	GO:0022857^molecular_function^transmembrane transporter activity`GO:0055085^biological_process^transmembrane transport`GO:0016020^cellular_component^membrane	glucose:sodium symporter activity	SLC5A9	0.182	5.36e-65	0.637329	4.01e-06	TRINITY_DN79675_c0_g1
NV2.3915	ddgs-like	NVE24722	-	-	GO:0008171^molecular_function^O-methyltransferase activity`GO:0016429^molecular_function^tRNA (adenine-N1-)-methyltransferase activity`GO:0030488^biological_process^tRNA methylation`GO:0031515^cellular_component^tRNA (m1A) methyltransferase complex	Pentafunctional AROM polypeptide-like	-	0.188	5.29e-16	0.216753	0.000168	TRINITY_DN915_c0_g1
NV2.16546	orct-like-1	-	-	-	GO:0004623^molecular_function^phospholipase A2 activity`GO:0006644^biological_process^phospholipid metabolic process`GO:0050482^biological_process^arachidonic acid secretion,GO:0022857^molecular_function^transmembrane transporter activity`GO:0055085^biological_process^transmembrane transport`GO:0016021^cellular_component^integral component of membrane	inorganic anion exchanger activity,Phospholipase A2	SLC22A8	0.189	1.8e-12	4.51418	9.87e-06	TRINITY_DN2582_c0_g1
NV2.7723	pkhl1-like-3	NVE5012,NVE1753,NVE7754	-	-	-	IPT/TIG domain	-	0.19	1.08e-26	0.510267	1.44e-10	TRINITY_DN126_c0_g1
NV2.23104	nv2.23104	NVE17299,NVE21447	-	-	-	-	-	0.193	2.3e-23	0.336912	1.16e-08	TRINITY_DN6553_c0_g1
NV2.11673	mfsd6-like-3	NVE19080	-	-	GO:0022857^molecular_function^transmembrane transporter activity`GO:0055085^biological_process^transmembrane transport	Major facilitator superfamily domain-containing protein 6-like	-	0.193	1.54e-19	0.209867	0.0048622	TRINITY_DN10968_c1_g1
NV2.10387	aebp1-like-2	NVE24261	-	-	GO:0005515^molecular_function^protein binding	biological adhesion	-	0.194	4.35e-29	0.50037	2.04e-05	TRINITY_DN7439_c0_g1
NV2.12132	cd5r1-like	NVE12889	-	-	GO:0061575^molecular_function^cyclin-dependent protein serine/threonine kinase activator activity`GO:0016533^cellular_component^protein kinase 5 complex	cyclin-dependent protein kinase 5 activator activity	CDK5R1	0.195	6.52e-11	0.413695	1.1e-10	TRINITY_DN4299_c0_g1
NV2.5081	agrd1-like-10	NVE9578,NVE9579	-	-	GO:0004930^molecular_function^G protein-coupled receptor activity`GO:0007186^biological_process^G protein-coupled receptor signaling pathway`GO:0016021^cellular_component^integral component of membrane	adenylate cyclase-activating G-protein coupled receptor signaling pathway	-	0.198	0.0140638	0.313946	0.00300097	TRINITY_DN12115_c0_g1
NV2.18273	adrb3-like	-	-	-	GO:0004930^molecular_function^G protein-coupled receptor activity`GO:0007186^biological_process^G protein-coupled receptor signaling pathway`GO:0016021^cellular_component^integral component of membrane	G-protein coupled receptor activity	-	0.202	1.31e-05	0.282057	0.00024	TRINITY_DN9588_c0_g1
NV2.17122	ctrb2-like-2	NVE25662	-	-	GO:0004252^molecular_function^serine-type endopeptidase activity`GO:0006508^biological_process^proteolysis	serine-type endopeptidase activity	-	0.203	5.63e-14	2.45224	3.05e-05	TRINITY_DN925_c0_g1
NV2.7008	tmm26-like-1	NVE302	-	-	-	Transmembrane protein 26	-	0.203	0.000379213	2.74181	5.11e-08	TRINITY_DN3396_c0_g1
NV2.880	zswim4-6	NVE25316	-	-	GO:0008270^molecular_function^zinc ion binding	zinc finger	ZSWIM6	0.204	4.39e-50	0.165057	2.82e-38	TRINITY_DN6317_c0_g1
NV2.21271	cnt3b-like	NVE5729,NVE5730,NVE5813,NVE5814	-	-	-	structural constituent of cuticle	KIAA0754,COL6A1	0.205	2.34e-28	0.0415558	0.000323	TRINITY_DN4169_c0_g1
NV2.13345	g3st1-like-4	NVE16687,NVE5949	-	-	GO:0001733^molecular_function^galactosylceramide sulfotransferase activity`GO:0009247^biological_process^glycolipid biosynthetic process`GO:0016021^cellular_component^integral component of membrane	galactosylceramide sulfotransferase activity	-	0.206	9.53e-26	0.152659	5.42e-05	TRINITY_DN91105_c0_g1
NV2.21053	chst1-like	NVE24978	-	-	GO:0008146^molecular_function^sulfotransferase activity	Sulfotransferase family	-	0.206	1.51e-11	0.0890832	6.43e-18	TRINITY_DN43_c3_g1
NV2.25109	prdx6-like	NVE4658	-	-	GO:0016209^molecular_function^antioxidant activity`GO:0016491^molecular_function^oxidoreductase activity`GO:0055114^biological_process^obsolete oxidation-reduction process`GO:0051920^molecular_function^peroxiredoxin activity	Thiol-specific peroxidase that catalyzes the reduction of hydrogen peroxide and organic hydroperoxides to water and alcohols, respectively. Can reduce H(2)O(2) and short chain organic, fatty acid, and phospholipid hydroperoxides. Also has phospholipase activity, and can therefore either reduce the oxidized sn-2 fatty acyl grup of phospholipids (peroxidase activity) or hydrolyze the sn-2 ester bon…	PRDX6	0.207	4.12e-51	0.558515	1.07e-05	TRINITY_DN9660_c0_g1
NV2.12620	fbn2-like	NVE4227	-	-	GO:0005509^molecular_function^calcium ion binding	biological adhesion	-	0.207	1.35e-24	2.52242	1.13e-05	TRINITY_DN772_c0_g5
NV2.6788	nv2.6788	NVE25856	-	-	-	-	-	0.212	5.75e-21	0.105991	2.66e-46	TRINITY_DN3464_c0_g1
NV2.18299	hs12a-like	NVE4958	-	-	-	ATP binding	-	0.212	1.37e-09	1.54451	0.039707	TRINITY_DN2554_c0_g1
NV2.17561	dnm3a-like	NVE10197	-	-	GO:0006306^biological_process^DNA methylation`GO:0010468^biological_process^regulation of gene expression`GO:0008168^molecular_function^methyltransferase activity	DNA (cytosine-5-)-methyltransferase activity, acting on CpN substrates	-	0.213	1.63e-16	0.191333	2.45e-28	TRINITY_DN34232_c0_g1
NV2.21947	adrb2-like-19	-	-	-	GO:0004984^molecular_function^olfactory receptor activity`GO:0007186^biological_process^G protein-coupled receptor signaling pathway`GO:0016021^cellular_component^integral component of membrane`GO:0004930^molecular_function^G protein-coupled receptor activity	7 transmembrane receptor (rhodopsin family)	-	0.214	0.00294612	0.0453948	0.00531447	TRINITY_DN83772_c0_g1
NV2.4131	gpr26-like	NVE10655	-	-	GO:0004930^molecular_function^G protein-coupled receptor activity`GO:0007186^biological_process^G protein-coupled receptor signaling pathway`GO:0016021^cellular_component^integral component of membrane	7 transmembrane receptor (rhodopsin family)	-	0.215	0.00239311	0.344211	0.00257887	TRINITY_DN8395_c0_g1
NV2.4851	agrd1-like-8	NVE13789	-	-	GO:0004930^molecular_function^G protein-coupled receptor activity`GO:0007186^biological_process^G protein-coupled receptor signaling pathway`GO:0016021^cellular_component^integral component of membrane	adenylate cyclase-activating G-protein coupled receptor signaling pathway	-	0.219	0.0109135	0.211789	2.26e-11	TRINITY_DN5989_c0_g1
NV2.12027	coa-like-1	NVE21289	-	-	GO:0005201^molecular_function^extracellular matrix structural constituent	collagen	-	0.223	3.81e-05	0.346485	8.11e-14	TRINITY_DN5066_c0_g1
NV2.4067	vwde-like-5	NVE16500,NVE16501	-	-	GO:0004867^molecular_function^serine-type endopeptidase inhibitor activity	A disintegrin and metalloproteinase with thrombospondin motifs / detection of mechanical stimulus / serine-type endopeptidase inhibitor activity	-	0.225	4.94e-33	0.0335912	2.51e-12	TRINITY_DN6870_c0_g1
NV2.10366	nv2.10366	NVE24272	-	-	-	-	-	0.225	4.52e-28	0.559137	0.00155261	TRINITY_DN5779_c0_g1
NV2.23451	lin41-like-8	NVE10008	-	-	GO:0046872^molecular_function^metal ion binding`GO:0008270^molecular_function^zinc ion binding`GO:0005515^molecular_function^protein binding	miRNA binding	nhl-1	0.229	7.14e-21	0.0782521	6.05e-33	TRINITY_DN7349_c0_g1
NV2.18560	lin41-like-2	NVE2154,NVE2153	-	-	GO:0046872^molecular_function^metal ion binding`GO:0008270^molecular_function^zinc ion binding`GO:0005515^molecular_function^protein binding,GO:0046872^molecular_function^metal ion binding`GO:0008270^molecular_function^zinc ion binding	zinc ion binding	-	0.229	1.86e-13	0.480462	7.87e-10	TRINITY_DN2798_c0_g1
NV2.1337	vldlr-like	NVE17413,NVE9710,NVE7890	-	-	GO:0005515^molecular_function^protein binding`GO:0005509^molecular_function^calcium ion binding	lipoprotein receptor-related protein	-	0.231	1.89e-34	0.669195	0.00079	TRINITY_DN1038_c0_g1
NV2.10294	fucl-like-1	-	-	-	-	F5/8 type C domain	-	0.231	0.00230928	0.246617	0.0264936	TRINITY_DN716_c0_g4
NV2.18585	pgcb-like-2	NVE2179,NVE2180	-	-	-	structural constituent of cell wall	-	0.232	2.16e-30	0.0739834	2.67e-49	TRINITY_DN1894_c0_g1
NV2.6479	stl2-like-1	NVE19322	-	-	-	-	-	0.233	5.11e-15	0.105328	0.00208325	TRINITY_DN8419_c0_g1
NV2.4506	cop2-like	NVE4456,NVE18876	-	-	-	-	-	0.233	7.43e-13	0.278948	4.9e-07	TRINITY_DN4277_c0_g1
NV2.7909	mprip-like	NVE19494,NVE2675	-	-	-	negative regulation of myosin-light-chain-phosphatase activity	-	0.242	3.99e-13	0.720773	0.00458949	TRINITY_DN9059_c1_g1
NV2.18752	nv2.18752	NVE20905	-	-	-	Parallel beta-helix repeats	-	0.242	0.01466	7.97149	0.0255675	TRINITY_DN24341_c0_g1
NV2.1253	cbpa2-like-2	NVE13106	-	-	GO:0004181^molecular_function^metallocarboxypeptidase activity`GO:0008270^molecular_function^zinc ion binding`GO:0006508^biological_process^proteolysis	Carboxypeptidase	CPB2	0.243	1.29e-43	0.348734	0.0482468	TRINITY_DN45412_c0_g1
NV2.19942	mec10-like	NVE11038	-	-	GO:0005272^molecular_function^sodium channel activity`GO:0006814^biological_process^sodium ion transport`GO:0016020^cellular_component^membrane	Belongs to the amiloride-sensitive sodium channel (TC 1.A.6) family	-	0.246	5.07e-08	0.274778	0.000612	TRINITY_DN7253_c0_g1
NV2.20119	disp1-like-3	NVE6941,NVE6940	-	-	GO:0016021^cellular_component^integral component of membrane	positive regulation of neural precursor cell proliferation	-	0.248	3.99e-11	0.266989	8.4e-11	TRINITY_DN2725_c0_g1
NV2.19770	nv2.19770	NVE5110	-	-	-	-	-	0.252	2.02e-14	0.111271	6.17e-12	TRINITY_DN5920_c0_g1
NV2.10497	gbrb3-like-4	NVE8577,NVE14451	-	-	GO:0005230^molecular_function^extracellular ligand-gated ion channel activity`GO:0006811^biological_process^ion transport`GO:0016021^cellular_component^integral component of membrane	GABA-A receptor activity	Rdl	0.255	1.01e-15	0.414555	2.19e-05	TRINITY_DN5703_c0_g1
NV2.14400	mlrp2-like-11	NVE1269,NVE8845,NVE1270	-	-	GO:0016020^cellular_component^membrane`GO:0005515^molecular_function^protein binding	metalloendopeptidase activity	-	0.257	3.77e-15	2.81076	5.42e-09	TRINITY_DN31025_c0_g1
NV2.5810	nv2.5810	NVE19955	-	-	-	-	-	0.257	0.000123328	0.265287	1.94e-19	TRINITY_DN2309_c0_g1
NV2.21360	mcf2l-like	NVE14124	-	-	GO:0005085^molecular_function^guanyl-nucleotide exchange factor activity,GO:0005085^molecular_function^guanyl-nucleotide exchange factor activity`GO:0005515^molecular_function^protein binding	Rho guanyl-nucleotide exchange factor activity	MCF2L	0.261	1.13e-22	1.49127	0.0147462	TRINITY_DN1037_c0_g1
NV2.674	agrg4-like	NVE6184	-	-	GO:0005515^molecular_function^protein binding`GO:0004930^molecular_function^G protein-coupled receptor activity`GO:0007186^biological_process^G protein-coupled receptor signaling pathway`GO:0016021^cellular_component^integral component of membrane	G-protein coupled receptor activity	-	0.261	9.34e-20	0.461026	0.0341704	TRINITY_DN6629_c0_g2
NV2.12289	s23a2-like-2	NVE13002	-	-	GO:0022857^molecular_function^transmembrane transporter activity`GO:0055085^biological_process^transmembrane transport`GO:0016020^cellular_component^membrane	sodium-dependent L-ascorbate transmembrane transporter activity	SLC23A2	0.263	0.00217002	0.264926	1.31e-22	TRINITY_DN9659_c0_g2
NV2.6485	b3ga3-like	NVE17524,NVE19318	-	-	GO:0015018^molecular_function^galactosylgalactosylxylosylprotein 3-beta-glucuronosyltransferase activity`GO:0016020^cellular_component^membrane	Belongs to the glycosyltransferase 43 family	B3GAT1	0.265	6.39e-14	1.78027	0.00185672	TRINITY_DN12586_c0_g1
NV2.14236	p4ha2-like	NVE19866	-	-	GO:0004656^molecular_function^procollagen-proline 4-dioxygenase activity`GO:0016702^molecular_function^oxidoreductase activity, acting on single donors with incorporation of molecular oxygen, incorporation of two atoms of oxygen`GO:0055114^biological_process^obsolete oxidation-reduction process`GO:0005783^cellular_component^endoplasmic reticulum`GO:0005515^molecular_function^protein binding`GO:00…	procollagen-proline 4-dioxygenase activity	-	0.268	4.35e-15	0.0794363	4.65e-12	TRINITY_DN8582_c0_g1
NV2.13381	xylt-like-1	NVE1974,NVE18801	-	-	-	protein xylosyltransferase activity	-	0.269	2.41e-33	0.151792	0.000274	TRINITY_DN7445_c0_g1
NV2.7146	gbra3-like-1	NVE24039	-	-	GO:0005230^molecular_function^extracellular ligand-gated ion channel activity`GO:0006811^biological_process^ion transport`GO:0016021^cellular_component^integral component of membrane	GABA-A receptor activity	-	0.27	0.00258295	0.24641	2.09e-07	TRINITY_DN7122_c0_g1
NV2.10687	ccd93-like	NVE9977,NVE20735	-	-	-	Golgi to plasma membrane transport	CCDC93	0.271	8.11e-27	1.59733	0.00044	TRINITY_DN1869_c0_g1
NV2.11056	bace2-like	NVE4034	-	-	-	amyloid-beta metabolic process	-	0.271	5.42e-21	0.20396	6.7e-15	TRINITY_DN13599_c0_g1
NV2.24852	calua-like	NVE9095	-	-	GO:0005509^molecular_function^calcium ion binding	calcium ion binding	-	0.273	1.08e-23	0.245675	3.4e-11	TRINITY_DN5620_c0_g1
NV2.4676	traf4-like-4	NVE10794	-	-	GO:0046872^molecular_function^metal ion binding`GO:0008270^molecular_function^zinc ion binding	activation of NF-kappaB-inducing kinase activity	-	0.275	1.72e-10	0.554909	0.00244484	TRINITY_DN7125_c0_g1
NV2.22006	lac1-like	NVE14429,NVE14431	-	-	GO:0005507^molecular_function^copper ion binding`GO:0055114^biological_process^obsolete oxidation-reduction process`GO:0016491^molecular_function^oxidoreductase activity	iron assimilation by reduction and transport	-	0.276	0.00195091	0.112814	9.54e-19	TRINITY_DN4636_c0_g1
NV2.6709	mth2-like	NVE9728	-	-	GO:0004930^molecular_function^G protein-coupled receptor activity`GO:0007186^biological_process^G protein-coupled receptor signaling pathway`GO:0016021^cellular_component^integral component of membrane	G-protein coupled receptor activity	-	0.277	0.00248864	0.214496	0.00311029	TRINITY_DN10253_c0_g5
NV2.24159	mctp1-like	NVE11748	-	-	-	calcium ion binding	MCTP2	0.278	1.49e-21	0.503339	4.78e-12	TRINITY_DN495_c2_g1
NV2.295	plk1-like	NVE11158	-	-	GO:0004672^molecular_function^protein kinase activity`GO:0005524^molecular_function^ATP binding`GO:0006468^biological_process^protein phosphorylation`GO:0005515^molecular_function^protein binding	protein serine/threonine kinase activity	-	0.279	8.76e-23	0.363304	1.47e-07	TRINITY_DN1790_c0_g1
NV2.24331	glra3-like	NVE10600,NVE20397	-	-	GO:0005230^molecular_function^extracellular ligand-gated ion channel activity`GO:0006811^biological_process^ion transport`GO:0016021^cellular_component^integral component of membrane	extracellularly glycine-gated chloride channel activity	GluCl	0.279	7.4e-14	0.349867	4.02e-06	TRINITY_DN5494_c1_g1
NV2.5138	p4htm-like	NVE3793	-	-	GO:0005509^molecular_function^calcium ion binding`GO:0016491^molecular_function^oxidoreductase activity`GO:0055114^biological_process^obsolete oxidation-reduction process	procollagen-proline 4-dioxygenase activity	-	0.281	9.89e-14	2.26357	5.39e-12	TRINITY_DN3717_c0_g1
NV2.24375	coba1-like	NVE12072,NVE12294,NVE12462,NVE21107,NVE12295,NVE21197,NVE21105	-	-	GO:0005201^molecular_function^extracellular matrix structural constituent	Thrombospondin N-terminal -like domains.	-	0.281	2.88e-08	0.526519	5.57e-08	TRINITY_DN189_c1_g1
NV2.254	mtap-like	NVE8969	-	-	GO:0003824^molecular_function^catalytic activity`GO:0009116^biological_process^nucleoside metabolic process	S-methyl-5-thioadenosine phosphorylase activity	MTAP	0.285	3.13e-29	3.00709	1.42e-23	TRINITY_DN9076_c0_g1
NV2.949	klh20-like-8	NVE25264,NVE25263	-	-	-	proton channel activity	-	0.285	1.37e-16	0.212199	0.000368	TRINITY_DN10247_c0_g1
NV2.13246	g3st1-like-3	NVE11642	-	-	GO:0001733^molecular_function^galactosylceramide sulfotransferase activity`GO:0009247^biological_process^glycolipid biosynthetic process`GO:0016021^cellular_component^integral component of membrane	galactose-3-O-sulfotransferase 1	GAL3ST1	0.285	1.84e-12	0.088932	6.29e-05	TRINITY_DN37694_c0_g1
NV2.922	g3st1-like-1	NVE25283	-	-	GO:0001733^molecular_function^galactosylceramide sulfotransferase activity`GO:0009247^biological_process^glycolipid biosynthetic process`GO:0016021^cellular_component^integral component of membrane	galactose-3-O-sulfotransferase 1	GAL3ST1	0.285	5.73e-12	0.283546	1.38e-06	TRINITY_DN7174_c0_g1
NV2.15241	g3st1-like-2	NVE3745	-	-	GO:0001733^molecular_function^galactosylceramide sulfotransferase activity`GO:0009247^biological_process^glycolipid biosynthetic process`GO:0016021^cellular_component^integral component of membrane	Galactose-3-O-sulfotransferase	-	0.287	2.86e-14	0.0856731	5.28e-09	TRINITY_DN34574_c1_g1
NV2.22810	nv2.22810	NVE18197	-	-	-	zinc finger	-	0.287	2.53e-10	0.654786	0.00225887	TRINITY_DN3961_c0_g1
NV2.8625	zup1-like	NVE13806,NVE15744	-	-	-	ubiquitin-like protein-specific protease activity	ZUFSP	0.288	1e-27	0.541445	2.51e-05	TRINITY_DN7966_c0_g1
NV2.12678	sosd1-like	NVE3631	-	-	GO:0005615^cellular_component^extracellular space	Sclerostin (SOST)	SOSTDC1	0.29	2.58e-16	0.464278	5.95e-09	TRINITY_DN2740_c0_g1
NV2.4584	tcaim-like	NVE10859	-	-	-	activation inhibitor, mitochondrial	TCAIM	0.29	7.11e-16	2.06433	0.000123	TRINITY_DN5550_c0_g1
NV2.12277	nv2.12277	NVE12997	-	-	-	-	-	0.29	8.15e-06	0.247559	0.00218314	TRINITY_DN9867_c0_g1
NV2.17645	ctrl-like-1	NVE20128	-	-	GO:0004252^molecular_function^serine-type endopeptidase activity`GO:0006508^biological_process^proteolysis	serine-type endopeptidase activity	CELA3B	0.295	3.6e-06	6.59175	4.9e-58	TRINITY_DN6983_c0_g1
NV2.23864	gas1-like	NVE22898	-	-	-	GDNF/GAS1 domain	GAS1	0.296	5.01e-12	0.556839	0.0031394	TRINITY_DN4826_c0_g2
NV2.23465	hmcn1-like-4	NVE10021	-	-	-	A disintegrin and metalloproteinase with thrombospondin motifs / coreceptor activity involved in Wnt signaling pathway, planar cell polarity pathway	SSPO	0.297	3.18e-09	0.727036	0.0381028	TRINITY_DN1048_c0_g1
NV2.6916	nv2.6916	NVE381	-	-	-	negative regulation of canonical Wnt signaling pathway involved in cardiac muscle cell fate commitment	-	0.298	0.000432941	2.25716	0.0245237	TRINITY_DN32736_c0_g1
NV2.13881	opsd-like-6	NVE21879	-	-	GO:0004930^molecular_function^G protein-coupled receptor activity`GO:0007186^biological_process^G protein-coupled receptor signaling pathway`GO:0016021^cellular_component^integral component of membrane	7 transmembrane receptor (rhodopsin family)	-	0.3	4.52e-16	0.421115	0.000384	TRINITY_DN7037_c0_g1
NV2.17695	anr55-like	NVE20171	-	-	GO:0005515^molecular_function^protein binding	ankyrin repeat	ANKRD55	0.3	4.6e-05	0.661197	0.012921	TRINITY_DN5185_c0_g1
NV2.18856	cpeb2-like	NVE11055,NVE20985	-	-	GO:0003676^molecular_function^nucleic acid binding	translation regulator activity	cpb-2	0.301	1.06e-10	0.267946	3.4e-15	TRINITY_DN2555_c0_g1
NV2.17154	dyl5a-like-6	NVE25682	-	-	-	Tctex-1 family	-	0.301	0.0155383	0.374191	0.000101	TRINITY_DN5245_c0_g1
NV2.19607	npc2-like	NVE18456	-	-	-	Epididymal secretory protein E1	NPC2	0.302	7.15e-19	1.33644	0.0329357	TRINITY_DN183_c0_g2
NV2.5339	snrk-like	NVE5560	-	-	GO:0004672^molecular_function^protein kinase activity`GO:0005524^molecular_function^ATP binding`GO:0006468^biological_process^protein phosphorylation	protein kinase activity	SNRK	0.304	1.41e-13	0.662354	0.00122982	TRINITY_DN5636_c0_g1
NV2.6019	nas13-like	NVE12485	-	-	GO:0004222^molecular_function^metalloendopeptidase activity`GO:0006508^biological_process^proteolysis`GO:0016020^cellular_component^membrane	Astacin (Peptidase family M12A)	-	0.304	1.31e-07	0.043536	1.03e-21	TRINITY_DN8213_c0_g2
NV2.8660	big3-like	NVE5835	-	-	-	Brefeldin A-inhibited guanine nucleotide-exchange protein	-	0.307	3.28e-12	0.213179	3.7e-11	TRINITY_DN8041_c0_g1
NV2.12557	tm163-like-1	NVE17678	-	-	-	zinc ion binding	TMEM163	0.309	2.38e-12	0.727021	0.040025	TRINITY_DN6286_c0_g1
NV2.5137	p4htm-like-13	NVE3792	-	-	GO:0016491^molecular_function^oxidoreductase activity`GO:0055114^biological_process^obsolete oxidation-reduction process	procollagen-proline 4-dioxygenase activity	-	0.31	4.51e-10	0.281022	1.71e-07	TRINITY_DN2536_c0_g1
NV2.20036	gela-like-6	NVE6877	-	-	-	-	-	0.31	6.89e-09	0.0940295	9.6e-11	TRINITY_DN9053_c0_g1
NV2.14230	ece1-like-1	NVE22771,NVE22770	-	-	GO:0006508^biological_process^proteolysis`GO:0004222^molecular_function^metalloendopeptidase activity	Metalloendopeptidase activity. It is involved in the biological process described with proteolysis	-	0.311	7.22e-14	0.453014	2.83e-06	TRINITY_DN2983_c1_g1
NV2.11298	agrd1-like-4	NVE11318,NVE11317	-	-	GO:0005515^molecular_function^protein binding	calcium ion binding	SSPO	0.317	8.43e-06	0.116311	7.43e-49	TRINITY_DN446_c0_g1
NV2.12258	traf4-like-5	NVE4339,NVE12988	-	-	GO:0008270^molecular_function^zinc ion binding	activation of NF-kappaB-inducing kinase activity	-	0.319	6.08e-17	0.403568	9.84e-08	TRINITY_DN3955_c0_g1
NV2.18915	vglu1-like-6	NVE21028	-	-	GO:0022857^molecular_function^transmembrane transporter activity`GO:0055085^biological_process^transmembrane transport	transmembrane transport	-	0.32	2e-26	0.120172	7.88e-13	TRINITY_DN10194_c1_g1
NV2.18706	tyrdc-like	NVE4331,NVE24907,NVE21977,NVE22086,NVE19263,NVE24899,NVE24901,NVE24906,NVE13440	-	-	GO:0016831^molecular_function^carboxy-lyase activity`GO:0030170^molecular_function^pyridoxal phosphate binding`GO:0019752^biological_process^carboxylic acid metabolic process	Pyridoxal-dependent decarboxylase conserved domain	-	0.32	2.02e-16	6.31249	6.32e-10	TRINITY_DN6569_c0_g1
NV2.2136	nv2.2136	NVE11058,NVE20052,NVE10996,NVE1904	-	-	-	-	-	0.32	0.00508683	0.240741	0.00206479	TRINITY_DN11462_c0_g1
NV2.16035	nas4-like-1	NVE15508,NVE15510	-	-	GO:0004222^molecular_function^metalloendopeptidase activity`GO:0006508^biological_process^proteolysis`GO:0016020^cellular_component^membrane	metalloendopeptidase activity	-	0.323	0.000176952	0.225157	1.13e-20	TRINITY_DN34355_c0_g1
NV2.23115	ras2-like-1	NVE21457	-	-	GO:0003924^molecular_function^GTPase activity`GO:0005525^molecular_function^GTP binding	Rap protein signal transduction	-	0.324	3.58e-05	0.295289	0.0173594	TRINITY_DN7431_c0_g2
NV2.20240	nv2.20240	NVE23173,NVE6600,NVE23174	-	-	-	-	-	0.327	8.12e-19	0.282204	0.000684	TRINITY_DN12608_c0_g1
NV2.10596	wrn-like-9	NVE17539,NVE11945,NVE17536,NVE11946	-	-	GO:0003676^molecular_function^nucleic acid binding`GO:0005524^molecular_function^ATP binding`GO:0043138^molecular_function^3'-5' DNA helicase activity`GO:0006260^biological_process^DNA replication`GO:0006281^biological_process^DNA repair	3'-flap-structured DNA binding	WRN	0.329	4.59e-15	1.35365	0.0163051	TRINITY_DN1947_c0_g1
NV2.14199	npff2-like-22	-	-	-	GO:0004930^molecular_function^G protein-coupled receptor activity`GO:0007186^biological_process^G protein-coupled receptor signaling pathway`GO:0016021^cellular_component^integral component of membrane	G-protein coupled receptor activity	-	0.329	0.0116983	0.679389	0.033452	TRINITY_DN4535_c0_g2
NV2.22341	acadv-like	NVE596,NVE18445	-	-	GO:0016627^molecular_function^oxidoreductase activity, acting on the CH-CH group of donors`GO:0050660^molecular_function^flavin adenine dinucleotide binding`GO:0055114^biological_process^obsolete oxidation-reduction process,GO:0016627^molecular_function^oxidoreductase activity, acting on the CH-CH group of donors`GO:0055114^biological_process^obsolete oxidation-reduction process	long-chain-acyl-CoA dehydrogenase activity	ACADVL	0.33	1.34e-33	1.64679	0.00730708	TRINITY_DN1805_c0_g1
NV2.8713	sodc-like-3	NVE21549	-	-	GO:0046872^molecular_function^metal ion binding`GO:0006801^biological_process^superoxide metabolic process	oxidoreductase activity, acting on superoxide radicals as acceptor	-	0.331	3.5e-15	0.72453	0.00714428	TRINITY_DN7185_c1_g1
NV2.4456	pnph-like	NVE24635	-	-	GO:0003824^molecular_function^catalytic activity`GO:0009116^biological_process^nucleoside metabolic process	nicotinamide riboside catabolic process	-	0.332	1.11e-36	1.86708	6.7e-06	TRINITY_DN3168_c0_g1
NV2.23613	nec1-like-1	NVE2234	-	-	GO:0008236^molecular_function^serine-type peptidase activity`GO:0006508^biological_process^proteolysis`GO:0004252^molecular_function^serine-type endopeptidase activity	positive regulation of smooth muscle cell-matrix adhesion	PCSK1	0.333	3.84e-15	0.189092	1.72e-40	TRINITY_DN3922_c0_g1
NV2.18768	calm-like-14	NVE12317,NVE20919	-	-	GO:0005509^molecular_function^calcium ion binding	calcium ion binding	-	0.335	4.06e-10	1.90843	2.76e-08	TRINITY_DN1904_c0_g1
NV2.12221	vwde-like-3	NVE12956	-	-	GO:0043236^molecular_function^laminin binding`GO:0007213^biological_process^G protein-coupled acetylcholine receptor signaling pathway`GO:0043113^biological_process^receptor clustering	Thrombospondin type 1 repeats	-	0.335	7.14e-06	0.137361	3.26e-30	TRINITY_DN5910_c0_g1
NV2.9383	nv2.9383	NVE14378	-	-	-	Death domain	-	0.34	1.16e-17	0.600487	0.00172911	TRINITY_DN4424_c0_g1
NV2.9534	nv2.9534	NVE22166,NVE22167	-	-	-	negative regulation of aldosterone biosynthetic process	DKK3	0.34	3.54e-13	0.0752922	1.27e-09	TRINITY_DN70699_c0_g1
NV2.5949	matn2-like	NVE19314,NVE19315	-	-	GO:0005509^molecular_function^calcium ion binding	calcium ion binding	-	0.341	9.48e-19	19.7416	0.00378939	TRINITY_DN13840_c0_g1
NV2.7788	gpr54-like-1	NVE10061	-	-	GO:0004930^molecular_function^G protein-coupled receptor activity`GO:0007186^biological_process^G protein-coupled receptor signaling pathway`GO:0016021^cellular_component^integral component of membrane	7 transmembrane receptor (rhodopsin family)	-	0.342	3.81e-07	1.72488	1.49e-06	TRINITY_DN8438_c0_g1
NV2.3485	ece1-like-7	NVE8207	-	-	GO:0006508^biological_process^proteolysis`GO:0004222^molecular_function^metalloendopeptidase activity	Metalloendopeptidase activity. It is involved in the biological process described with proteolysis	-	0.343	1.03e-12	0.138018	1.48e-05	TRINITY_DN2758_c0_g1
NV2.417	foxd3-like	-	-	-	-	-	-	0.347	8.44e-07	0.228537	5.49e-14	TRINITY_DN7118_c0_g1
NV2.10528	y683-like	NVE23350	-	-	-	-	-	0.349	1.58e-14	0.0850158	2.69e-11	TRINITY_DN426_c1_g1
NV2.14821	hexb-like	NVE48	-	-	GO:0004553^molecular_function^hydrolase activity, hydrolyzing O-glycosyl compounds`GO:0005975^biological_process^carbohydrate metabolic process	N-acetyl-beta-D-galactosaminidase activity	-	0.351	2.28e-38	0.271189	0.0169938	TRINITY_DN57618_c0_g1
NV2.21450	pcca-like	NVE7749,NVE7748	-	-	GO:0005524^molecular_function^ATP binding`GO:0008716^molecular_function^D-alanine-D-alanine ligase activity	propionyl-CoA carboxylase activity	-	0.351	1.32e-35	1.43944	0.00445272	TRINITY_DN2475_c0_g1
NV2.8757	5ntd-like	NVE21513	-	-	GO:0016787^molecular_function^hydrolase activity`GO:0009166^biological_process^nucleotide catabolic process	AMP catabolic process	-	0.353	3.06e-14	0.737311	0.0437355	TRINITY_DN3621_c0_g1
NV2.23331	astra-like	NVE12155,NVE16302	-	-	-	Domain of unknown function (DUF4782),GRAM domain containing 1A	GRAMD1A	0.353	3.56e-10	13.1757	4.74e-21	TRINITY_DN846_c2_g1
NV2.25682	rt33-like	NVE10232	-	-	-	mitochondrial translation	MRPS33	0.354	6.36e-22	1.59269	0.00400598	TRINITY_DN1131_c0_g1
NV2.12570	cdk14-like	NVE17690	-	-	GO:0004672^molecular_function^protein kinase activity`GO:0005524^molecular_function^ATP binding`GO:0006468^biological_process^protein phosphorylation	protein serine/threonine kinase activity	CDK14	0.356	2.04e-13	0.324524	5.88e-16	TRINITY_DN50_c0_g1
NV2.11543	nv2.11543	NVE25916,NVE14901	-	-	-	-	-	0.356	2.68e-08	1.6158	0.0216416	TRINITY_DN4441_c0_g3
NV2.12597	cnpy3-like	NVE4244	-	-	-	signaling receptor binding	CNPY3	0.357	0.000241032	0.429201	0.00887043	TRINITY_DN8543_c0_g1
NV2.18013	acss3-like	NVE16422	-	-	-	acetate-CoA ligase activity	ACSS3	0.358	1.4e-18	0.493279	6.91e-09	TRINITY_DN1471_c0_g1
NV2.12563	plcb3-like	NVE17684,NVE17685	-	-	GO:0004435^molecular_function^phosphatidylinositol phospholipase C activity`GO:0006629^biological_process^lipid metabolic process`GO:0007165^biological_process^signal transduction`GO:0035556^biological_process^intracellular signal transduction	phosphatidylinositol phospholipase C activity	-	0.361	5.35e-27	1.4176	0.0412909	TRINITY_DN5353_c0_g1
NV2.3713	ndkb-like	NVE2820	-	-	-	UTP biosynthetic process	awd	0.361	1.15e-20	0.0706742	3.34e-16	TRINITY_DN80724_c0_g1
NV2.14783	thiom-like	NVE13487,NVE76	-	-	-	Thioredoxin	TXN2	0.367	7.55e-16	1.7854	7.08e-05	TRINITY_DN2975_c0_g1
NV2.2778	syn2-like	NVE26175,NVE26173	-	-	-	signal release from synapse	-	0.372	1.08e-05	0.344859	4.5e-10	TRINITY_DN56_c1_g2
NV2.24659	tyr3-like-1	NVE15245,NVE3834,NVE15248	-	-	-	metalloendopeptidase activity	-	0.373	8.76e-09	0.228109	3.57e-08	TRINITY_DN6894_c0_g1
NV2.12693	gbrb3-like-3	NVE3646	-	-	GO:0005230^molecular_function^extracellular ligand-gated ion channel activity`GO:0006811^biological_process^ion transport`GO:0016021^cellular_component^integral component of membrane	GABA-A receptor activity	Rdl	0.373	0.000337101	0.482053	1.17e-06	TRINITY_DN482_c0_g1
NV2.25233	kcnt1-like	NVE13277	-	-	GO:0006813^biological_process^potassium ion transport`GO:0016020^cellular_component^membrane	intracellular sodium activated potassium channel activity	KCNT2	0.374	3.75e-09	0.313115	2.09e-16	TRINITY_DN3701_c0_g1
NV2.8711	nv2.8711	NVE21551	-	-	-	-	-	0.375	0.000129755	0.675309	0.0246584	TRINITY_DN5262_c0_g1
NV2.18603	s49a3-like	NVE2199	-	-	GO:0022857^molecular_function^transmembrane transporter activity`GO:0055085^biological_process^transmembrane transport	transmembrane transport	MFSD7	0.376	2.08e-09	1.50501	0.0341455	TRINITY_DN6334_c0_g1
NV2.12540	nv2.12540	NVE17664	-	-	-	-	-	0.376	3.69e-07	0.0759975	3.04e-15	TRINITY_DN5547_c0_g1
NV2.25327	wdr47-like	NVE18517	-	-	GO:0005515^molecular_function^protein binding	WD repeat-containing protein	WDR47	0.377	4.09e-15	0.376753	3.67e-09	TRINITY_DN2250_c0_g1
NV2.18374	pcf5a-like	NVE4497	-	-	GO:0046872^molecular_function^metal ion binding	Polycomb group ring finger	-	0.378	7.2e-08	2.65813	3.37e-07	TRINITY_DN970_c0_g1
NV2.5962	svep1-like-13	NVE1857	-	-	-	-	-	0.38	6.12e-06	0.47711	0.00142068	TRINITY_DN4851_c0_g1
NV2.13313	acha7-like-20	NVE21509	-	-	GO:0005230^molecular_function^extracellular ligand-gated ion channel activity`GO:0006811^biological_process^ion transport`GO:0016021^cellular_component^integral component of membrane	acetylcholine receptor subunit	-	0.38	0.00100805	0.492445	0.0166812	TRINITY_DN8656_c0_g1
NV2.11502	co8b-like	NVE21832	-	-	-	calcium ion binding	-	0.38	0.00167041	0.649918	0.0195762	TRINITY_DN1291_c0_g1
NV2.4436	wrip1-like	NVE24613	-	-	GO:0009378^molecular_function^four-way junction helicase activity`GO:0006281^biological_process^DNA repair`GO:0006310^biological_process^DNA recombination`GO:0005524^molecular_function^ATP binding`GO:0016887^molecular_function^ATP hydrolysis activity	regulation of DNA-dependent DNA replication initiation	WRNIP1	0.382	8.66e-10	0.0932377	2.72e-06	TRINITY_DN91515_c0_g1
NV2.20840	nv2.20840	NVE19595	-	-	-	-	-	0.382	0.000252294	0.135562	6.52e-12	TRINITY_DN91821_c0_g1
NV2.7434	pk1l2-like	NVE25496	-	-	GO:0005515^molecular_function^protein binding`GO:0005216^molecular_function^ion channel activity`GO:0006811^biological_process^ion transport`GO:0055085^biological_process^transmembrane transport`GO:0016020^cellular_component^membrane	polycystic kidney disease protein 1-like	-	0.383	1.78e-06	0.362667	0.00366101	TRINITY_DN580_c0_g1
NV2.12694	opsd1-like-7	NVE3647	-	-	GO:0004930^molecular_function^G protein-coupled receptor activity`GO:0007186^biological_process^G protein-coupled receptor signaling pathway`GO:0016021^cellular_component^integral component of membrane	7 transmembrane receptor (rhodopsin family)	-	0.384	0.0057381	0.636924	0.00412205	TRINITY_DN8313_c0_g1
NV2.4236	orct-like-9	NVE5213	-	-	GO:0022857^molecular_function^transmembrane transporter activity`GO:0055085^biological_process^transmembrane transport`GO:0016021^cellular_component^integral component of membrane	organic anion transmembrane transporter activity	-	0.387	4.09e-10	0.617741	0.000217	TRINITY_DN1623_c0_g1
NV2.12616	galt1-like-2	NVE4231	-	-	-	protein O-linked glycosylation via threonine	-	0.39	8.09e-17	0.498604	5.3e-06	TRINITY_DN1813_c0_g1
NV2.18764	elov4-like-2	NVE20916,NVE16771,NVE20917	-	-	GO:0016021^cellular_component^integral component of membrane	GNS1/SUR4 family	-	0.391	2.79e-19	0.710414	0.00385133	TRINITY_DN13487_c0_g1
NV2.21728	cntn3-like-1	NVE13384,NVE13383	-	-	GO:0005515^molecular_function^protein binding	cell adhesion	-	0.392	0.0457619	0.116667	0.0167343	TRINITY_DN699_c3_g1
NV2.14853	if4e-like	NVE25,NVE21319	-	-	GO:0003723^molecular_function^RNA binding`GO:0003743^molecular_function^translation initiation factor activity`GO:0006413^biological_process^translational initiation	eukaryotic initiation factor 4G binding	EIF4E	0.393	1.45e-29	2.03655	1.73e-11	TRINITY_DN2739_c0_g1
NV2.3343	moxd1-like-5	NVE8089	-	-	GO:0004497^molecular_function^monooxygenase activity`GO:0005507^molecular_function^copper ion binding`GO:0016715^molecular_function^oxidoreductase activity, acting on paired donors, with incorporation or reduction of molecular oxygen, reduced ascorbate as one donor, and incorporation of one atom of oxygen`GO:0055114^biological_process^obsolete oxidation-reduction process	DBH-like monooxygenase protein 1	MOXD1	0.394	1.58e-14	0.470969	0.00180827	TRINITY_DN27729_c0_g1
NV2.21725	cp3ab-like	NVE13382,NVE23715	-	-	GO:0005506^molecular_function^iron ion binding`GO:0016705^molecular_function^oxidoreductase activity, acting on paired donors, with incorporation or reduction of molecular oxygen`GO:0020037^molecular_function^heme binding`GO:0055114^biological_process^obsolete oxidation-reduction process	heme binding	TBXAS1	0.397	9.69e-28	23.7753	1.33e-76	TRINITY_DN5743_c0_g1
NV2.2372	lonf3-like	NVE24611	-	-	GO:0005515^molecular_function^protein binding`GO:0046872^molecular_function^metal ion binding	LON peptidase N-terminal domain and RING finger	-	0.397	1.18e-08	0.326288	5.99e-14	TRINITY_DN242_c0_g1
NV2.11931	white-like-2	NVE21227	-	-	GO:0042626^molecular_function^ATPase-coupled transmembrane transporter activity`GO:0016020^cellular_component^membrane,GO:0005524^molecular_function^ATP binding`GO:0042626^molecular_function^ATPase-coupled transmembrane transporter activity`GO:0016020^cellular_component^membrane	ATPase activity	wht-7	0.399	1.13e-12	0.477003	9.86e-13	TRINITY_DN627_c0_g1
NV2.3447	rir1-like	NVE8178	-	-	GO:0004748^molecular_function^ribonucleoside-diphosphate reductase activity, thioredoxin disulfide as acceptor`GO:0005524^molecular_function^ATP binding`GO:0006260^biological_process^DNA replication`GO:0055114^biological_process^obsolete oxidation-reduction process	ribonucleoside-diphosphate reductase activity	RRM1	0.4	1.21e-14	0.195307	1.17e-32	TRINITY_DN4011_c1_g1
NV2.12511	galt1-like-1	NVE17639	-	-	-	protein O-linked glycosylation via threonine	-	0.401	2.3e-18	0.277427	5.66e-13	TRINITY_DN6209_c0_g1
NV2.1811	dpyd-like	NVE6332	-	-	GO:0016627^molecular_function^oxidoreductase activity, acting on the CH-CH group of donors`GO:0055114^biological_process^obsolete oxidation-reduction process`GO:0005737^cellular_component^cytoplasm`GO:0017150^molecular_function^tRNA dihydrouridine synthase activity`GO:0050660^molecular_function^flavin adenine dinucleotide binding`GO:0008033^biological_process^tRNA processing	dihydropyrimidine dehydrogenase (NADP+) activity	DPYD	0.401	3.55e-18	0.720976	0.00413988	TRINITY_DN3053_c0_g1
NV2.18745	asi1b-like-1	NVE20900	-	-	GO:0005272^molecular_function^sodium channel activity`GO:0006814^biological_process^sodium ion transport`GO:0016020^cellular_component^membrane	sodium channel activity	-	0.401	2.42e-05	0.589891	0.0478578	TRINITY_DN8169_c0_g1
NV2.18562	ach10-like-3	NVE2156	-	-	GO:0005230^molecular_function^extracellular ligand-gated ion channel activity`GO:0006811^biological_process^ion transport`GO:0016021^cellular_component^integral component of membrane	Neuronal acetylcholine receptor subunit	CHRNA7	0.401	0.000346271	0.207988	7.04e-29	TRINITY_DN3443_c0_g1
NV2.11516	co6a3-like-7	NVE19495,NVE14880,NVE14878,NVE14879	-	-	GO:0030414^molecular_function^peptidase inhibitor activity`GO:0005576^cellular_component^extracellular region	calcium ion binding,collagen	col6a6	0.401	0.000688425	0.593861	0.0113337	TRINITY_DN2986_c0_g1
NV2.18137	np1l1-like	NVE19398	-	-	GO:0006334^biological_process^nucleosome assembly`GO:0005634^cellular_component^nucleus	nucleosome assembly	NAP1L1	0.402	1.15e-26	0.575147	2.57e-08	TRINITY_DN499_c0_g1
NV2.4216	tppp2-like	NVE5196	-	-	-	microtubule polymerization	TPPP	0.402	7.66e-21	0.356334	1.3e-15	TRINITY_DN1400_c0_g1
NV2.10998	mfsd6-like-11	NVE19828	-	-	GO:0005351^molecular_function^carbohydrate:proton symporter activity`GO:0008643^biological_process^carbohydrate transport`GO:0016020^cellular_component^membrane`GO:0005337^molecular_function^nucleoside transmembrane transporter activity`GO:0015858^biological_process^nucleoside transport`GO:0016021^cellular_component^integral component of membrane	MFS_1 like family	-	0.402	0.00173301	2.87883	1.65e-15	TRINITY_DN8796_c0_g1
NV2.4473	nv2.4473	-	-	-	-	-	-	0.403	3.48e-09	0.583904	9.19e-05	TRINITY_DN754_c0_g1
NV2.2896	tda6-like	NVE5412	-	-	-	-	-	0.406	0.0103462	0.476048	0.0298719	TRINITY_DN68498_c0_g1
NV2.16432	ncah-like	NVE3093,NVE3091,NVE3092	-	-	GO:0005509^molecular_function^calcium ion binding	calcium ion binding	-	0.408	1.26e-21	0.346943	1.43e-05	TRINITY_DN7295_c0_g1
NV2.16972	b3glt-like	NVE23026	-	-	GO:0016757^molecular_function^glycosyltransferase activity`GO:0016020^cellular_component^membrane	fucose metabolic process	B3GALTL	0.408	1.74e-13	1.74932	0.00127861	TRINITY_DN2279_c0_g1
NV2.14440	s7a14-like	NVE1308	-	-	GO:0022857^molecular_function^transmembrane transporter activity`GO:0055085^biological_process^transmembrane transport`GO:0016020^cellular_component^membrane	cationic amino acid transporter	SLC7A14	0.409	4.38e-09	0.255643	4.48e-06	TRINITY_DN11311_c0_g1
NV2.3553	kctd8-like	NVE9230	-	-	GO:0051260^biological_process^protein homooligomerization	BTB POZ domain-containing protein	KCTD16	0.41	3.84e-05	0.440983	0.00214895	TRINITY_DN8638_c0_g1
NV2.6918	nv2.6918	NVE23487,NVE381	-	-	-	negative regulation of canonical Wnt signaling pathway involved in cardiac muscle cell fate commitment	-	0.411	0.0120673	2.41699	0.0155186	TRINITY_DN6188_c0_g1
NV2.19962	tasp1-like	NVE7204	-	-	GO:0016787^molecular_function^hydrolase activity	threonine aspartase 1	TASP1	0.414	0.00102362	0.364324	3.51e-09	TRINITY_DN5575_c0_g1
NV2.9826	nv2.9826	NVE17840	-	-	-	PhoD-like phosphatase	-	0.415	2.18e-10	3.32624	2.3e-18	TRINITY_DN1605_c0_g1
NV2.1634	bhmt2-like-1	NVE21075,NVE11993,NVE21073,NVE21074,NVE21072	-	-	GO:0005515^molecular_function^protein binding	coreceptor activity involved in Wnt signaling pathway, planar cell polarity pathway	-	0.416	1.66e-06	0.385186	0.0136184	TRINITY_DN30921_c0_g1
NV2.17802	c7a46-like	NVE15613	-	-	GO:0005506^molecular_function^iron ion binding`GO:0016705^molecular_function^oxidoreductase activity, acting on paired donors, with incorporation or reduction of molecular oxygen`GO:0020037^molecular_function^heme binding`GO:0055114^biological_process^obsolete oxidation-reduction process	Cytochrome P450	-	0.418	4.93e-09	2.57009	7.21e-11	TRINITY_DN762_c0_g1
NV2.13532	ctr2-like-3	NVE23814	-	-	GO:0022857^molecular_function^transmembrane transporter activity`GO:0055085^biological_process^transmembrane transport`GO:0016020^cellular_component^membrane	cationic amino acid transporter	-	0.42	2.89e-17	0.689378	0.0042171	TRINITY_DN6086_c0_g1
NV2.23900	nv2.23900	NVE26199	-	-	-	Bacterial protein of unknown function (DUF885)	-	0.421	2.03e-09	0.383069	5.17e-08	TRINITY_DN5081_c0_g1
NV2.3226	fat4-like-11	NVE2527,NVE7705,NVE7707	-	-	GO:0005509^molecular_function^calcium ion binding`GO:0007156^biological_process^homophilic cell adhesion via plasma membrane adhesion molecules`GO:0016020^cellular_component^membrane	condensed mesenchymal cell proliferation	-	0.421	2.05e-06	0.711241	0.00803743	TRINITY_DN2833_c0_g1
NV2.13635	loxh1-like-4	NVE14993,NVE23584	-	-	GO:0005515^molecular_function^protein binding	Lipoxygenase homology	-	0.421	0.000159169	0.223985	1.05e-20	TRINITY_DN878_c0_g1
NV2.9855	sap-like-2	NVE17861	-	-	GO:0006629^biological_process^lipid metabolic process	Prosaposin	PSAP	0.423	5.2e-18	0.601688	0.000886	TRINITY_DN9129_c1_g1
NV2.16111	anr66-like-1	NVE15448	-	-	GO:0005515^molecular_function^protein binding	Ankyrin repeats (3 copies)	ANKRD66	0.423	3.28e-07	0.711479	0.0288878	TRINITY_DN1145_c0_g1
NV2.6249	msh6-like	NVE10658,NVE9489,NVE9488	-	-	GO:0005524^molecular_function^ATP binding`GO:0030983^molecular_function^mismatched DNA binding`GO:0006298^biological_process^mismatch repair	guanine/thymine mispair binding	Msh6	0.424	7.82e-14	0.358865	1.22e-08	TRINITY_DN5607_c0_g1
NV2.25537	cda1-like-1	NVE20076	-	-	GO:0016810^molecular_function^hydrolase activity, acting on carbon-nitrogen (but not peptide) bonds`GO:0005975^biological_process^carbohydrate metabolic process	Polysaccharide deacetylase	Cda5	0.424	8.86e-07	1.7312	2.14e-06	TRINITY_DN404_c0_g1
NV2.8992	aprv1-like-2	NVE15563	-	-	GO:0004190^molecular_function^aspartic-type endopeptidase activity`GO:0006508^biological_process^proteolysis	aspartic-type endopeptidase activity	ASPRV1	0.424	0.000200301	38.8673	0.000202	TRINITY_DN12168_c0_g1
NV2.10081	deoc-like	NVE25962	-	-	GO:0016829^molecular_function^lyase activity	deoxyribose-phosphate aldolase activity	DERA	0.425	4.82e-18	2.59457	2.02e-12	TRINITY_DN2408_c0_g1
NV2.2640	mat2b-like	NVE24140	-	-	GO:0003824^molecular_function^catalytic activity	Regulatory subunit of S-adenosylmethionine synthetase 2, an enzyme that catalyzes the formation of S-adenosylmethionine from methionine and ATP. Regulates MAT2A catalytic activity by changing its kinetic properties, increasing its affinity for L- methionine	MAT2B	0.425	5.29e-06	1.43129	0.00989186	TRINITY_DN3623_c0_g1
NV2.16338	co6a5-like-1	NVE255,NVE8414	-	-	-	metallocarboxypeptidase activity / G-protein coupled receptor activity,von Willebrand factor (vWF) type A domain,WSC domain	-	0.428	6.34e-08	0.0783199	0.000462	TRINITY_DN1534_c0_g1
NV2.1812	hibn-like	NVE6334,NVE6333	-	-	GO:0005515^molecular_function^protein binding	DNA replication-dependent nucleosome assembly	NASP	0.429	1.72e-13	0.320613	7.69e-13	TRINITY_DN6956_c1_g1
NV2.17493	abtb2-like	NVE10100	-	-	GO:0005515^molecular_function^protein binding	ubiquitin protein ligase binding	ABTB2	0.429	1.3e-06	0.266967	6.71e-08	TRINITY_DN5183_c0_g1
NV2.10775	reck-like-1	NVE18038	-	-	GO:0005515^molecular_function^protein binding	negative regulation of metalloendopeptidase activity	RECK	0.43	4.11e-19	0.562645	0.00117589	TRINITY_DN26287_c0_g1
NV2.25566	notum-like	NVE1463,NVE1464	-	-	GO:0016787^molecular_function^hydrolase activity	pectin acetylesterase activity	-	0.43	3.48e-14	0.431967	3.43e-13	TRINITY_DN330_c1_g1
NV2.12157	dnhd1-like	NVE12911	-	-	GO:0005524^molecular_function^ATP binding	dynein heavy chain	DNHD1	0.431	0.000467675	1.72984	3.73e-06	TRINITY_DN4847_c0_g1
NV2.7256	spsb3-like	NVE24130	-	-	GO:0005515^molecular_function^protein binding	SOCS box	SPSB3	0.432	5.78e-10	0.508547	0.000889	TRINITY_DN5949_c0_g1
NV2.13485	pde9a-like	NVE14474	-	-	GO:0004114^molecular_function^3',5'-cyclic-nucleotide phosphodiesterase activity`GO:0007165^biological_process^signal transduction	High affinity cGMP-specific 3',5'-cyclic phosphodiesterase	-	0.433	7.8e-17	3.20874	0.0286106	TRINITY_DN7373_c0_g1
NV2.15992	invs-like-1	NVE15542,NVE15541	-	-	GO:0005515^molecular_function^protein binding	Ankyrin repeats (many copies)	-	0.434	9.98e-09	0.419773	1.03e-09	TRINITY_DN3760_c0_g1
NV2.273	tmm43-like	NVE19887,NVE19886,NVE8989	-	-	-	Transmembrane protein 43	TMEM43	0.437	9.83e-09	2.55665	3.58e-19	TRINITY_DN3967_c0_g1
NV2.20220	exog-like	-	-	-	GO:0003676^molecular_function^nucleic acid binding`GO:0016787^molecular_function^hydrolase activity`GO:0046872^molecular_function^metal ion binding	5'-3' exonuclease activity	EXOG	0.437	0.000152882	1.72079	0.0181617	TRINITY_DN5267_c0_g1
NV2.12863	oit3-like-16	NVE4770	-	-	GO:0005509^molecular_function^calcium ion binding	CUB and zona pellucida-like domain-containing protein	-	0.438	7.22e-07	0.259243	2.84e-06	TRINITY_DN34567_c0_g1
NV2.9315	ima1-like	NVE18847	-	-	GO:0061608^molecular_function^nuclear import signal receptor activity`GO:0006606^biological_process^protein import into nucleus`GO:0005515^molecular_function^protein binding	nuclear import signal receptor activity	KPNA2	0.44	1.22e-21	1.83454	1.2e-07	TRINITY_DN5158_c0_g1
NV2.3830	fgfr1-like-5	NVE15859	-	-	GO:0004672^molecular_function^protein kinase activity`GO:0006468^biological_process^protein phosphorylation`GO:0005524^molecular_function^ATP binding	transmembrane receptor protein tyrosine kinase activity	-	0.441	1.37e-11	1.52888	5.87e-05	TRINITY_DN3573_c0_g2
NV2.1054	pde-like	NVE15580,NVE6441	-	-	GO:0003676^molecular_function^nucleic acid binding`GO:0016787^molecular_function^hydrolase activity`GO:0046872^molecular_function^metal ion binding	phosphodiesterase I activity	C27A7.1	0.442	2.27e-09	1.32098	0.0470563	TRINITY_DN15605_c0_g1
NV2.22118	pank4-like	NVE10347,NVE17706,NVE10348	-	-	GO:0004594^molecular_function^pantothenate kinase activity`GO:0005524^molecular_function^ATP binding`GO:0015937^biological_process^coenzyme A biosynthetic process	Pantothenate kinase 4	PANK4	0.442	2.22e-08	1.58929	0.000382	TRINITY_DN2944_c0_g1
NV2.9904	gpr22-like	-	-	-	GO:0004930^molecular_function^G protein-coupled receptor activity`GO:0007186^biological_process^G protein-coupled receptor signaling pathway`GO:0016021^cellular_component^integral component of membrane	peptide binding	GPR22	0.442	5.67e-07	0.361375	0.00323156	TRINITY_DN9443_c0_g1
NV2.8168	kcsa-like	NVE15071	-	-	GO:0005216^molecular_function^ion channel activity`GO:0006811^biological_process^ion transport`GO:0055085^biological_process^transmembrane transport`GO:0016020^cellular_component^membrane	voltage-gated potassium channel activity	-	0.442	0.0038386	0.46263	1.67e-05	TRINITY_DN1505_c1_g1
NV2.11828	flnb-like	NVE18949	-	-	GO:0005515^molecular_function^protein binding	Filamin C, gamma	-	0.443	1.26e-05	0.247189	2.35e-08	TRINITY_DN7764_c0_g1
NV2.19676	aof-like-1	NVE15952	-	-	GO:0016491^molecular_function^oxidoreductase activity`GO:0055114^biological_process^obsolete oxidation-reduction process	Amine oxidase flavin-containing	-	0.444	2.56e-07	0.454591	0.00862916	TRINITY_DN1293_c0_g2
NV2.4274	bat1-like-4	NVE22232	-	-	GO:0022857^molecular_function^transmembrane transporter activity`GO:0055085^biological_process^transmembrane transport`GO:0016020^cellular_component^membrane	L-alpha-amino acid transmembrane transport	SLC7A9	0.446	1.07e-05	0.0770761	2.16e-07	TRINITY_DN12587_c0_g1
NV2.657	ctns-like	NVE6203	-	-	-	cystinosin, lysosomal cystine transporter	CTNS	0.447	3.96e-07	1.50257	0.00730177	TRINITY_DN11469_c0_g1
NV2.7475	nv2.7475	NVE25464	-	-	-	-	-	0.447	0.00210125	2.91634	8.27e-09	TRINITY_DN7711_c1_g3
NV2.9022	tex11-like	NVE1518,NVE2402	-	-	GO:0051321^biological_process^meiotic cell cycle	meiotic gene conversion	TEX11	0.448	7.26e-16	0.185376	0.0449427	TRINITY_DN17118_c0_g1
NV2.12802	pa2g4-like	NVE7114	-	-	-	rRNA processing	PA2G4	0.45	6.1e-21	0.753283	0.0148021	TRINITY_DN5025_c2_g1
NV2.3549	lppd-like	NVE17169,NVE9226	-	-	-	Acid phosphatase homologues	-	0.45	4.48e-11	0.617745	0.000102	TRINITY_DN697_c0_g3
NV2.12598	cnpy4-like	NVE4243	-	-	-	signaling receptor binding	CNPY3	0.45	9.98e-08	0.350924	2.66e-05	TRINITY_DN11744_c0_g2
NV2.4337	osgi2-like	NVE22292	-	-	-	negative regulation of cell growth	OSGIN2	0.451	5.22e-12	0.628252	0.00031	TRINITY_DN1243_c0_g1
NV2.14355	vps18-like	NVE1232	-	-	GO:0006886^biological_process^intracellular protein transport`GO:0016192^biological_process^vesicle-mediated transport	regulation of SNARE complex assembly	VPS18	0.452	1.69e-15	1.37767	0.0191393	TRINITY_DN316_c0_g1
NV2.10841	marhb-like	NVE18094,NVE18095	-	-	GO:0008270^molecular_function^zinc ion binding	protein polyubiquitination	-	0.452	1.49e-10	0.473001	2.14e-06	TRINITY_DN3612_c0_g1
NV2.14215	sfi1-like-1	NVE22757,NVE817,NVE22758	-	-	-	Sfi1 spindle body protein	-	0.453	8.34e-07	0.618461	0.00471389	TRINITY_DN5897_c0_g1
NV2.25501	set-like	NVE16558	-	-	GO:0006334^biological_process^nucleosome assembly`GO:0005634^cellular_component^nucleus	nucleosome assembly	SET	0.454	1.42e-17	0.670966	7.14e-05	TRINITY_DN1816_c1_g2
NV2.22740	nada-like-2	NVE13337	-	-	GO:0003953^molecular_function^NAD+ nucleosidase activity	NAD(P)+ nucleosidase activity	-	0.454	6.63e-05	0.447127	0.0204866	TRINITY_DN8317_c0_g1
NV2.914	aplp-like	NVE25290,NVE3548	-	-	GO:0005319^molecular_function^lipid transporter activity`GO:0006869^biological_process^lipid transport	Apolipoprotein,triglyceride mobilization	APOB	0.455	9.78e-05	0.186888	9.19e-16	TRINITY_DN6178_c0_g1
NV2.11304	dbf4b-like-1	NVE11324	-	-	GO:0003676^molecular_function^nucleic acid binding`GO:0008270^molecular_function^zinc ion binding	Protein DBF4 homolog A	DBF4	0.456	3.69e-11	0.216169	1.34e-06	TRINITY_DN10202_c0_g1
NV2.19817	jag1b-like	NVE990,NVE9693	-	-	GO:0007154^biological_process^cell communication`GO:0016020^cellular_component^membrane`GO:0005509^molecular_function^calcium ion binding	Notch ligand involved in the mediation of Notch signaling	JAG2	0.456	7.75e-10	0.336541	4.9e-13	TRINITY_DN1500_c0_g1
NV2.23006	ga2pe-like	NVE12790,NVE24671	-	-	GO:0005515^molecular_function^protein binding`GO:0008017^molecular_function^microtubule binding	cell cycle arrest	-	0.457	7.2e-20	0.351317	7.76e-12	TRINITY_DN814_c0_g1
NV2.21017	vrk1-like	NVE15999,NVE7051	-	-	GO:0004672^molecular_function^protein kinase activity`GO:0005524^molecular_function^ATP binding`GO:0006468^biological_process^protein phosphorylation	belongs to the protein kinase superfamily	-	0.457	1.7e-18	0.61179	0.00200342	TRINITY_DN5919_c0_g1
NV2.12969	djc13-like	NVE21916,NVE13652,NVE21698,NVE21915	-	-	-	receptor-mediated endocytosis	DNAJC13	0.458	1.54e-08	1.88941	0.00144731	TRINITY_DN2640_c0_g1
NV2.18400	dd3-like-1	NVE4525	-	-	-	-	-	0.459	5.37e-15	17.8864	0.0178944	TRINITY_DN16757_c0_g1
NV2.24618	ninl-like	NVE9608,NVE19278,NVE9607	-	-	GO:0005509^molecular_function^calcium ion binding,GO:0008289^molecular_function^lipid binding`GO:0006869^biological_process^lipid transport`GO:0042157^biological_process^lipoprotein metabolic process`GO:0005576^cellular_component^extracellular region	Ninein-like	NINL	0.459	9.14e-10	0.572322	7.72e-05	TRINITY_DN447_c0_g1
NV2.10550	4ebp1-like	NVE16210	-	-	GO:0008190^molecular_function^eukaryotic initiation factor 4E binding`GO:0045947^biological_process^negative regulation of translational initiation	eukaryotic initiation factor 4E binding	EIF4EBP3	0.463	2.14e-17	0.649378	1.2e-06	TRINITY_DN5656_c0_g1
NV2.22301	dpola-like	NVE632,NVE635,NVE7925,NVE13790,NVE22110	-	-	GO:0000166^molecular_function^nucleotide binding`GO:0003677^molecular_function^DNA binding`GO:0003887^molecular_function^DNA-directed DNA polymerase activity`GO:0006260^biological_process^DNA replication	DNA polymerase	POLA1	0.463	4.89e-13	0.195111	3.63e-21	TRINITY_DN5909_c0_g1
NV2.13451	xrn1-like	NVE20744	-	-	GO:0003676^molecular_function^nucleic acid binding`GO:0004527^molecular_function^exonuclease activity	5'-3' exoribonuclease 1	XRN1	0.464	1.48e-14	1.4272	0.0115494	TRINITY_DN2035_c1_g1
NV2.22707	tnf10	NVE3152	-	-	GO:0005164^molecular_function^tumor necrosis factor receptor binding`GO:0006955^biological_process^immune response`GO:0016020^cellular_component^membrane	tumor necrosis factor (ligand) superfamily, member	TNFSF10	0.464	9.21e-13	0.612194	6.45e-06	TRINITY_DN5759_c0_g1
NV2.516	xpf-like	NVE1092,NVE1090	-	-	GO:0003677^molecular_function^DNA binding`GO:0004518^molecular_function^nuclease activity	regulation of double-stranded telomeric DNA binding	ERCC4	0.464	2.97e-11	1.43547	0.00110186	TRINITY_DN2190_c0_g1
NV2.7750	gilt-like-1	-	-	-	-	antigen processing and presentation of exogenous peptide antigen via MHC class I	IFI30	0.464	4.6e-09	1.42568	0.0206371	TRINITY_DN3847_c0_g1
NV2.9984	nv2.9984	NVE165	-	-	-	-	-	0.466	0.00253168	0.573708	0.0461307	TRINITY_DN7911_c0_g1
NV2.1300	mfd4a-like-1	NVE13074	-	-	GO:0022857^molecular_function^transmembrane transporter activity`GO:0055085^biological_process^transmembrane transport	glucose transmembrane transporter activity	MFSD4	0.466	0.0342992	0.260562	5.34e-18	TRINITY_DN2471_c0_g1
NV2.13866	ski-like	NVE21867	-	-	GO:0046332^molecular_function^SMAD binding	c-SKI Smad4 binding domain	-	0.467	5.64e-07	0.279463	2.98e-13	TRINITY_DN1974_c1_g1
NV2.2799	dyhc2-like-2	NVE21467,NVE17470,NVE1172	-	-	GO:0005524^molecular_function^ATP binding	cytoplasmic dynein 2 heavy chain	-	0.467	5.31e-05	0.462302	0.0348345	TRINITY_DN2142_c0_g1
NV2.8609	elel-like-2	NVE13796	-	-	GO:0030246^molecular_function^carbohydrate binding	Galactose binding lectin domain	-	0.469	1.98e-07	0.453039	0.000147	TRINITY_DN5817_c0_g1
NV2.20458	kif3a-like-1	NVE22487,NVE22485,NVE22486	-	-	GO:0008017^molecular_function^microtubule binding`GO:0005524^molecular_function^ATP binding`GO:0007018^biological_process^microtubule-based movement	Microtubule binding	-	0.469	0.0100065	0.0912361	4.63e-27	TRINITY_DN32147_c0_g1
NV2.12	grap1-like	NVE9648	-	-	-	regulation of modification of synaptic structure	GRIPAP1	0.47	2.73e-09	1.67793	0.000918	TRINITY_DN4789_c0_g1
NV2.8693	s28a3-like	NVE21569,NVE15089	-	-	-	nucleoside:sodium symporter activity	SLC28A3	0.471	3.77e-15	0.721691	0.0486655	TRINITY_DN1501_c0_g1
NV2.24843	csl3-like-2	NVE9104	-	-	GO:0008061^molecular_function^chitin binding`GO:0005576^cellular_component^extracellular region`GO:0030246^molecular_function^carbohydrate binding	Galactose binding lectin domain	-	0.472	1.66e-06	8.56004	0.00394131	TRINITY_DN57769_c0_g1
NV2.22812	wasc2-like	NVE13620,NVE19683	-	-	-	retrograde transport, endosome to Golgi	FAM21A	0.472	2.57e-06	2.01109	6.03e-05	TRINITY_DN800_c0_g3
NV2.3783	dcx-like	NVE15812,NVE15813	-	-	GO:0035556^biological_process^intracellular signal transduction,GO:0035556^biological_process^intracellular signal transduction`GO:0004672^molecular_function^protein kinase activity`GO:0005524^molecular_function^ATP binding`GO:0006468^biological_process^protein phosphorylation	Neuronal migration protein doublecortin,serine threonine-protein kinase	DCX	0.473	4.25e-13	1.68131	0.0263816	TRINITY_DN6807_c0_g1
NV2.21607	anmy1-like	NVE5905	-	-	GO:0005515^molecular_function^protein binding	Ankyrin repeat and MYND	ANKMY1	0.473	6.32e-08	1.60453	0.0254389	TRINITY_DN8792_c0_g1
NV2.24802	qor-like-1	NVE18182,NVE11924	-	-	GO:0055114^biological_process^obsolete oxidation-reduction process	Crystallin, zeta (quinone reductase)	-	0.473	0.000318431	0.588197	7.94e-05	TRINITY_DN4803_c0_g1
NV2.11655	zn830-like	NVE19097	-	-	-	preantral ovarian follicle growth	ZNF830	0.475	5.61e-14	0.69097	0.00642844	TRINITY_DN1935_c0_g3
NV2.18812	cacl1-like	NVE20953	-	-	GO:0031625^molecular_function^ubiquitin protein ligase binding`GO:0006511^biological_process^ubiquitin-dependent protein catabolic process	cell cycle G1/S phase transition	CACUL1	0.477	5.57e-06	0.692125	0.00971338	TRINITY_DN865_c1_g1
NV2.8092	rnh2c-like	NVE5745	-	-	GO:0006401^biological_process^RNA catabolic process`GO:0032299^cellular_component^ribonuclease H2 complex	RNA catabolic process	RNASEH2C	0.478	1.86e-13	0.539535	0.00598273	TRINITY_DN15318_c0_g1
NV2.14463	opsp-like-2	NVE1327,NVE15063	-	-	GO:0004930^molecular_function^G protein-coupled receptor activity`GO:0007186^biological_process^G protein-coupled receptor signaling pathway`GO:0016021^cellular_component^integral component of membrane	detection of visible light	RRH	0.478	0.00129186	0.308273	0.0122117	TRINITY_DN9335_c0_g1
NV2.12641	fbx11-like	NVE4208	-	-	GO:0005515^molecular_function^protein binding,GO:0008270^molecular_function^zinc ion binding,GO:0005515^molecular_function^protein binding`GO:0008270^molecular_function^zinc ion binding	zinc ion binding	FBXO11	0.479	3.91e-09	0.155538	1.1e-25	TRINITY_DN5354_c0_g1
NV2.12784	nv2.12784	NVE7125	-	-	-	-	-	0.479	3.48e-07	0.230864	1.14e-06	TRINITY_DN6328_c0_g1
NV2.2652	opsd2-like-2	NVE24152	-	-	GO:0004930^molecular_function^G protein-coupled receptor activity`GO:0007186^biological_process^G protein-coupled receptor signaling pathway`GO:0016021^cellular_component^integral component of membrane	G-protein coupled receptor activity	sro-1	0.479	1.75e-06	0.157525	4.7e-29	TRINITY_DN5117_c0_g1
NV2.3597	vili-like	NVE1791,NVE10781	-	-	GO:0003779^molecular_function^actin binding`GO:0007010^biological_process^cytoskeleton organization	actin filament severing	-	0.48	0.000575175	0.495696	0.000115	TRINITY_DN261_c0_g2
NV2.299	dyl5a-like-2	NVE11163,NVE18780,NVE12013,NVE11162	-	-	-	regulation of intraciliary retrograde transport	-	0.48	0.0463302	0.197375	0.0030609	TRINITY_DN19997_c0_g2
NV2.5045	agrd1-like	NVE6622,NVE18149,NVE4261	-	-	GO:0004930^molecular_function^G protein-coupled receptor activity`GO:0007186^biological_process^G protein-coupled receptor signaling pathway`GO:0016021^cellular_component^integral component of membrane	adenylate cyclase-activating G-protein coupled receptor signaling pathway	-	0.483	1.19e-07	0.329732	1.79e-12	TRINITY_DN1269_c0_g1
NV2.10972	glym-like	NVE4141,NVE19802	-	-	-	glycine biosynthetic process from serine	SHMT2	0.484	6.7e-16	4.59242	2.94e-30	TRINITY_DN717_c0_g1
NV2.14796	peak1-like	NVE65	-	-	GO:0004672^molecular_function^protein kinase activity`GO:0006468^biological_process^protein phosphorylation`GO:0005524^molecular_function^ATP binding	cell-substrate adherens junction assembly	PEAK1	0.484	2.55e-10	0.41729	1.01e-09	TRINITY_DN846_c1_g1
NV2.10987	ce128-like-1	NVE19818	-	-	-	protein localization	CEP128	0.484	4.62e-06	0.3464	5.15e-09	TRINITY_DN8809_c0_g1
NV2.18346	lbp-like	NVE7887,NVE4476	-	-	GO:0008289^molecular_function^lipid binding	bactericidal permeability-increasing protein	BPIFC	0.486	1.31e-08	2.42511	7.4e-18	TRINITY_DN4813_c0_g1
NV2.20872	nald2-like-2	NVE19565	-	-	-	acidic dipeptidase	-	0.486	1.92e-06	0.103152	0.00883843	TRINITY_DN9591_c0_g1
NV2.24103	cc124-like	NVE11798,NVE25842	-	-	-	cell division	CCDC124	0.486	7.9e-06	1.80414	5.04e-05	TRINITY_DN2058_c0_g1
NV2.20772	htr5b-like	NVE2621,NVE2622,NVE2887,NVE15954	-	-	-	HEAT repeat-containing protein	HEATR5B	0.487	1.46e-07	1.53149	0.000407	TRINITY_DN894_c0_g2
NV2.4126	nepr1-like	NVE21176	-	-	GO:0035307^biological_process^positive regulation of protein dephosphorylation`GO:0071595^cellular_component^Nem1-Spo7 phosphatase complex	CTD nuclear envelope phosphatase 1 regulatory subunit 1	CNEP1R1	0.488	1.38e-13	1.48699	0.0426258	TRINITY_DN8195_c1_g1
NV2.13380	wrp73-like	NVE1973	-	-	-	positive regulation of non-motile cilium assembly	WRAP73	0.488	2.31e-11	0.683709	0.0143492	TRINITY_DN2403_c0_g1
NV2.2306	al1l1-like	NVE9930,NVE17243	-	-	GO:0016491^molecular_function^oxidoreductase activity`GO:0055114^biological_process^obsolete oxidation-reduction process,GO:0016742^molecular_function^hydroxymethyl-, formyl- and related transferase activity`GO:0009058^biological_process^biosynthetic process`GO:0016491^molecular_function^oxidoreductase activity`GO:0055114^biological_process^obsolete oxidation-reduction process	belongs to the aldehyde dehydrogenase family	ALDH1L2	0.488	6.4e-09	0.607149	6.76e-08	TRINITY_DN18931_c0_g2
NV2.16403	mark3-like	NVE12763	-	-	GO:0004672^molecular_function^protein kinase activity`GO:0005524^molecular_function^ATP binding`GO:0006468^biological_process^protein phosphorylation	Protein tyrosine kinase	-	0.488	0.000235281	0.114977	0.0160317	TRINITY_DN69170_c0_g1
NV2.15511	acsa-like	NVE21378,NVE21377	-	-	-	acetate-CoA ligase activity	ACSS2	0.49	7.91e-17	1.6331	1.72e-05	TRINITY_DN4342_c0_g1
NV2.5109	nelfd-like	NVE23079,NVE3775,NVE23080	-	-	GO:0045892^biological_process^negative regulation of transcription, DNA-templated`GO:0005634^cellular_component^nucleus	Negative elongation factor	NELFCD	0.49	6.15e-10	1.46796	0.0226627	TRINITY_DN3903_c0_g1
NV2.19100	p2xe-like	NVE19163	-	-	-	ATP P2X receptor	-	0.49	4.99e-07	1.73832	0.0155272	TRINITY_DN8341_c0_g1
NV2.19687	calm-like-7	NVE18816	-	-	GO:0005509^molecular_function^calcium ion binding	calcium ion binding	-	0.49	0.00133364	0.423867	3.51e-08	TRINITY_DN57827_c0_g1
NV2.15804	egln1-like	-	-	-	-	-	-	0.49	0.0237539	0.531309	0.000204	TRINITY_DN9337_c0_g3
NV2.25390	dnmt1-like	NVE25730,NVE9538,NVE25728,NVE9537,NVE25729	-	-	GO:0003677^molecular_function^DNA binding`GO:0008270^molecular_function^zinc ion binding`GO:0003682^molecular_function^chromatin binding`GO:0008168^molecular_function^methyltransferase activity	DNA (cytosine-5-)-methyltransferase activity	DNMT1	0.491	2.82e-09	0.209252	1.16e-14	TRINITY_DN6999_c0_g1
NV2.21172	naa50-like	NVE15056	-	-	GO:0008080^molecular_function^N-acetyltransferase activity	peptidyl-lysine acetyltransferase activity	NAA50	0.492	7.92e-16	2.60267	3.46e-14	TRINITY_DN10120_c0_g1
NV2.614	scot1-like	NVE6238,NVE14328	-	-	GO:0008410^molecular_function^CoA-transferase activity	3-oxoacid CoA-transferase activity	-	0.492	1.37e-12	1.45097	0.0126432	TRINITY_DN2007_c0_g1
NV2.19653	nr3ba-like-1	NVE5777	-	-	-	Laminin G domain	-	0.493	4.59e-06	0.415526	4.54e-08	TRINITY_DN760_c1_g1
NV2.21891	sbno1-like-2	NVE18281,NVE18276	-	-	-	P-loop containing NTP hydrolase pore-1	-	0.494	1.58e-08	0.454491	7.17e-05	TRINITY_DN8430_c0_g1
NV2.6142	arsb-like-1	NVE9400	-	-	GO:0008484^molecular_function^sulfuric ester hydrolase activity	sulfuric ester hydrolase activity	ARSB	0.496	5.11e-08	0.172151	3.38e-07	TRINITY_DN5290_c1_g1
NV2.11196	pmgt1-like	NVE11234	-	-	GO:0008375^molecular_function^acetylglucosaminyltransferase activity`GO:0006486^biological_process^protein glycosylation	protein O-linked-mannose beta-1,2-N-acetylglucosaminyltransferase 1	POMGNT1	0.497	2.44e-08	0.33925	9.43e-07	TRINITY_DN68652_c0_g1
NV2.12650	epa4a-like-1	NVE3608	-	-	GO:0016020^cellular_component^membrane`GO:0004672^molecular_function^protein kinase activity`GO:0006468^biological_process^protein phosphorylation`GO:0005524^molecular_function^ATP binding	Tyrosine kinase, catalytic domain	-	0.498	8.64e-06	0.559603	0.000184	TRINITY_DN3444_c0_g1
NV2.10569	nmdz1-like-5	NVE7397,NVE11049,NVE7396,NVE7399,NVE21704	-	-	GO:0004970^molecular_function^ionotropic glutamate receptor activity`GO:0016020^cellular_component^membrane`GO:0015276^molecular_function^ligand-gated ion channel activity	NMDA glutamate receptor activity	GRIN1	0.5	0.00112732	0.473728	3.68e-07	TRINITY_DN686_c0_g1
NV2.13656	aqp9-like	NVE23572	-	-	GO:0015267^molecular_function^channel activity`GO:0055085^biological_process^transmembrane transport`GO:0016020^cellular_component^membrane	glycerol channel activity	-	0.502	1.39e-12	0.504024	2.75e-09	TRINITY_DN3198_c0_g1
NV2.13874	idhc-like	NVE21874	-	-	GO:0016616^molecular_function^oxidoreductase activity, acting on the CH-OH group of donors, NAD or NADP as acceptor`GO:0055114^biological_process^obsolete oxidation-reduction process	isocitrate dehydrogenase (NADP+) activity	IDH1	0.503	6.79e-10	0.486151	1.12e-11	TRINITY_DN2866_c0_g1
NV2.23186	katl2-like	NVE6289	-	-	GO:0005515^molecular_function^protein binding`GO:0005524^molecular_function^ATP binding`GO:0016887^molecular_function^ATP hydrolysis activity`GO:0009378^molecular_function^four-way junction helicase activity`GO:0006281^biological_process^DNA repair`GO:0006310^biological_process^DNA recombination	Katanin p60 ATPase-containing subunit A-like	KATNAL2	0.503	1.06e-06	1.70698	0.0106789	TRINITY_DN6074_c0_g1
NV2.2060	scp2-like-1	NVE24473	-	-	GO:0016747^molecular_function^acyltransferase activity, transferring groups other than amino-acyl groups	propanoyl-CoA C-acyltransferase activity	-	0.505	7.81e-15	0.693283	0.000619	TRINITY_DN2495_c0_g2
NV2.24195	m2gd-like-1	NVE24881	-	-	GO:0016491^molecular_function^oxidoreductase activity`GO:0055114^biological_process^obsolete oxidation-reduction process	dimethylglycine dehydrogenase activity	DMGDH	0.506	1.86e-09	0.365321	4.26e-20	TRINITY_DN20799_c0_g1
NV2.24826	flowr-like	NVE9110	-	-	GO:0016021^cellular_component^integral component of membrane	positive regulation of presynaptic cytosolic calcium concentration	CACFD1	0.506	9.9e-06	1.96616	1.3e-06	TRINITY_DN9895_c0_g1
NV2.20231	syt16-like	NVE23165	-	-	-	Synaptotagmin	SYT16	0.508	1.06e-07	0.248442	1.15e-12	TRINITY_DN5377_c0_g1
NV2.25190	mcmbp-like	NVE4721	-	-	-	minichromosome maintenance	MCMBP	0.508	1.91e-07	0.616234	0.0185765	TRINITY_DN5972_c0_g1
NV2.2244	asna-like	NVE9891	-	-	-	ATPase required for the post-translational delivery of tail-anchored (TA) proteins to the endoplasmic reticulum. Recognizes and selectively binds the transmembrane domain of TA proteins in the cytosol. This complex then targets to the endoplasmic reticulum by membrane-bound receptors, where the tail- anchored protein is released for insertion. This process is regulated by ATP binding and hydrolys…	ASNA1	0.508	2.72e-05	1.52831	0.00107086	TRINITY_DN2917_c0_g1
NV2.6685	nv2.6685	NVE17415	-	-	-	-	-	0.509	1.21e-05	0.0315013	0.000102	TRINITY_DN7679_c0_g1
NV2.5831	adcy3-like	NVE19939,NVE19940	-	-	GO:0009190^biological_process^cyclic nucleotide biosynthetic process`GO:0035556^biological_process^intracellular signal transduction	cAMP biosynthetic process	ADCY3	0.51	9.63e-07	0.631393	0.000346	TRINITY_DN5156_c0_g1
NV2.13916	ptgr2-like	NVE21902	-	-	GO:0055114^biological_process^obsolete oxidation-reduction process	13-prostaglandin reductase activity	-	0.511	3.18e-10	0.640834	0.0224059	TRINITY_DN6235_c0_g1
NV2.15485	ud12-like	NVE3944	-	-	GO:0008194^molecular_function^UDP-glycosyltransferase activity`GO:0016758^molecular_function^hexosyltransferase activity	glucuronosyltransferase activity	UGT1A1	0.511	9.99e-07	4.35923	6.34e-17	TRINITY_DN4824_c0_g1
NV2.6119	nv2.6119	NVE8947	-	-	-	-	-	0.511	1.01e-05	0.283552	1.04e-14	TRINITY_DN3563_c0_g1
NV2.6839	cac1i-like-1	NVE7616	-	-	GO:0005216^molecular_function^ion channel activity`GO:0006811^biological_process^ion transport`GO:0055085^biological_process^transmembrane transport`GO:0016020^cellular_component^membrane	low voltage-gated calcium channel activity	CACNA1G	0.512	0.00296299	0.350927	1.75e-11	TRINITY_DN5386_c0_g1
NV2.11359	at7l3-like	NVE11370	-	-	-	Component of the transcription regulatory histone acetylation (HAT) complex SAGA, a multiprotein complex that activates transcription by remodeling chromatin and mediating histone acetylation and deubiquitination. Within the SAGA complex, participates in a subcomplex that specifically deubiquitinates	ATXN7L3	0.513	2.99e-09	0.546908	0.000147	TRINITY_DN2336_c0_g1
NV2.22111	pa1b3-like	NVE10356	-	-	-	platelet-activating factor acetyltransferase activity	PAFAH1B2	0.514	2.75e-06	2.08987	1.25e-07	TRINITY_DN5809_c0_g1
NV2.22136	prga-r.32	NVE10335	-	-	GO:0004930^molecular_function^G protein-coupled receptor activity`GO:0007186^biological_process^G protein-coupled receptor signaling pathway`GO:0016021^cellular_component^integral component of membrane	neuropeptide Y receptor activity	GPRNPY4	0.515	0.011387	0.473195	5.25e-05	TRINITY_DN4616_c0_g1
NV2.23890	chd1-like	NVE26190,NVE26189	-	-	GO:0003677^molecular_function^DNA binding`GO:0005524^molecular_function^ATP binding`GO:0016787^molecular_function^hydrolase activity	ATP-dependent helicase activity	CHD1	0.518	3.09e-07	0.444496	2.3e-11	TRINITY_DN1674_c2_g1
NV2.17691	paat-like	NVE20168,NVE11454	-	-	-	protein C10orf88 homolog	C10orf88	0.518	1.76e-05	1.96222	0.000584	TRINITY_DN5853_c0_g1
NV2.12870	pisd-like	NVE13764,NVE4766	-	-	GO:0004609^molecular_function^phosphatidylserine decarboxylase activity`GO:0008654^biological_process^phospholipid biosynthetic process	phosphatidylserine decarboxylase activity	PISD	0.52	1.74e-11	1.8409	0.00106835	TRINITY_DN6031_c0_g1
NV2.2703	cetn1-like	NVE24190	-	-	GO:0005509^molecular_function^calcium ion binding	heterotrimeric G-protein binding	cetn2	0.52	4.02e-10	0.745268	0.00579994	TRINITY_DN1648_c0_g1
NV2.3953	nas6-like-4	NVE24695	-	-	GO:0004222^molecular_function^metalloendopeptidase activity`GO:0006508^biological_process^proteolysis	Meprin A	MEP1B	0.52	0.00126676	0.256201	0.0368308	TRINITY_DN11520_c0_g1
NV2.10262	acha2-like	NVE9202,NVE9201	-	-	GO:0005230^molecular_function^extracellular ligand-gated ion channel activity`GO:0006811^biological_process^ion transport`GO:0016021^cellular_component^integral component of membrane	acetylcholine-gated cation-selective channel activity	-	0.52	0.0025175	0.405331	0.000823	TRINITY_DN1142_c1_g1
NV2.14627	ank2-like	NVE8353	-	-	GO:0005515^molecular_function^protein binding	-	-	0.521	0.0173359	0.258293	0.00277796	TRINITY_DN8677_c0_g1
NV2.24262	d19l1-like	NVE16774,NVE12231,NVE12232	-	-	GO:0016021^cellular_component^integral component of membrane	C-mannosyltransferase	DPY19L1	0.522	1.63e-11	0.490346	0.000326	TRINITY_DN6030_c0_g1
NV2.12904	ahnk-like-3	NVE4633,NVE16867	-	-	-	Von Willebrand factor	-	0.522	2.17e-08	0.268979	0.00826249	TRINITY_DN161_c1_g1
NV2.324	rn123-like-1	NVE5852,NVE13857,NVE12613,NVE13858,NVE11667	-	-	GO:0005515^molecular_function^protein binding	metal ion binding	RNF123	0.522	6.41e-08	1.29003	0.0175036	TRINITY_DN1075_c0_g1
NV2.20571	mcm5a-like	NVE22377	-	-	GO:0003677^molecular_function^DNA binding`GO:0005524^molecular_function^ATP binding`GO:0032508^biological_process^DNA duplex unwinding	Belongs to the MCM family	MCM5	0.523	6.63e-14	0.494621	2.81e-06	TRINITY_DN10016_c1_g1
NV2.1777	xpc-like	NVE6304,NVE17445,NVE6305	-	-	GO:0003677^molecular_function^DNA binding	DNA repair protein complementing XP-C cells	XPC	0.523	3.68e-09	1.41411	0.0279716	TRINITY_DN3859_c0_g1
NV2.15995	srsf1-like	NVE15539	-	-	GO:0003676^molecular_function^nucleic acid binding	serine arginine-rich splicing factor	SRSF1	0.524	3.17e-15	1.50345	0.000844	TRINITY_DN861_c0_g2
NV2.1366	ror1-like	NVE17393	-	-	GO:0005515^molecular_function^protein binding`GO:0004672^molecular_function^protein kinase activity`GO:0006468^biological_process^protein phosphorylation`GO:0005524^molecular_function^ATP binding	neurotrophin receptor activity	ROR1	0.525	8.83e-10	0.410983	2.59e-09	TRINITY_DN527_c1_g1
NV2.11934	pgap3-like	NVE21230	-	-	GO:0006506^biological_process^GPI anchor biosynthetic process	GPI anchor metabolic process	PGAP3	0.525	8e-09	1.75068	2.59e-05	TRINITY_DN437_c0_g1
NV2.4026	pgdh-like-1	NVE4609	-	-	GO:0055114^biological_process^obsolete oxidation-reduction process`GO:0003854^molecular_function^3-beta-hydroxy-delta5-steroid dehydrogenase activity`GO:0016616^molecular_function^oxidoreductase activity, acting on the CH-OH group of donors, NAD or NADP as acceptor`GO:0006694^biological_process^steroid biosynthetic process	15-hydroxyprostaglandin dehydrogenase (NAD(	HPGD	0.525	2.89e-08	1.49044	0.00417785	TRINITY_DN1590_c1_g1
NV2.19719	xdh-like-1	NVE10693,NVE14346,NVE11981	-	-	GO:0009055^molecular_function^electron transfer activity`GO:0051536^molecular_function^iron-sulfur cluster binding`GO:0016491^molecular_function^oxidoreductase activity`GO:0046872^molecular_function^metal ion binding`GO:0055114^biological_process^obsolete oxidation-reduction process,GO:0016491^molecular_function^oxidoreductase activity`GO:0055114^biological_process^obsolete oxidation-reduction pr…	Xanthine dehydrogenase,molybdopterin cofactor binding	xdh	0.525	1.06e-07	0.184325	0.0142987	TRINITY_DN1414_c0_g4
NV2.16639	nv2.16639	NVE2906	-	-	-	-	-	0.526	0.000921748	0.358439	9.73e-09	TRINITY_DN6126_c1_g1
NV2.822	rtcb-like	NVE25352	-	-	GO:0008452^molecular_function^RNA ligase activity`GO:0006396^biological_process^RNA processing	RNA ligase (ATP) activity	RTCB	0.527	1.23e-08	1.83642	0.000102	TRINITY_DN736_c0_g1
NV2.21591	ascc1-like	NVE22958	-	-	GO:0003723^molecular_function^RNA binding	RNA binding	ASCC1	0.528	3.02e-12	1.48915	0.0131701	TRINITY_DN2333_c0_g2
NV2.16786	brap-like	NVE15964	-	-	GO:0046872^molecular_function^metal ion binding`GO:0008270^molecular_function^zinc ion binding	BRCA1 associated protein	BRAP	0.528	4.06e-07	1.70493	0.000227	TRINITY_DN5776_c0_g1
NV2.2049	ing3-like	NVE24482,NVE16769	-	-	GO:0003677^molecular_function^DNA binding`GO:0003916^molecular_function^DNA topoisomerase activity`GO:0006265^biological_process^DNA topological change`GO:0005694^cellular_component^chromosome	histone H2A acetylation,inhibitor of growth	ING3	0.528	1.12e-06	0.545792	3.41e-08	TRINITY_DN2157_c0_g1
NV2.17253	macf1-like-2	NVE3472,NVE22839,NVE22838,NVE5243,NVE22837	-	-	GO:0005515^molecular_function^protein binding`GO:0005509^molecular_function^calcium ion binding`GO:0008017^molecular_function^microtubule binding	actin binding	DST	0.529	1.63e-05	2.92642	3.09e-13	TRINITY_DN2221_c0_g1
NV2.9032	mos-like-3	NVE2396	-	-	GO:0004672^molecular_function^protein kinase activity`GO:0006468^biological_process^protein phosphorylation`GO:0005524^molecular_function^ATP binding	negative regulation of meiotic chromosome separation	MOS	0.529	0.000891159	0.390773	1.79e-14	TRINITY_DN34518_c0_g1
NV2.8815	fabg-like	NVE17059,NVE8690,NVE17061	-	-	GO:0055114^biological_process^obsolete oxidation-reduction process	oxidation-reduction process	-	0.53	5.58e-10	0.529473	0.00153394	TRINITY_DN6285_c0_g1
NV2.22674	phld-like	NVE3122,NVE3121,NVE20538	-	-	-	glycosylphosphatidylinositol phospholipase D activity	GPLD1	0.53	5.67e-10	0.42608	9.08e-07	TRINITY_DN5592_c0_g1
NV2.16096	chk2-like	NVE15459	-	-	GO:0005515^molecular_function^protein binding`GO:0004672^molecular_function^protein kinase activity`GO:0005524^molecular_function^ATP binding`GO:0006468^biological_process^protein phosphorylation	signal transduction involved in intra-S DNA damage checkpoint	CHEK2	0.53	3.02e-07	0.551114	8.96e-07	TRINITY_DN4433_c0_g1
NV2.22675	eaa4-like-1	NVE3123,NVE22647	-	-	GO:0015293^molecular_function^symporter activity`GO:0016021^cellular_component^integral component of membrane	L-glutamate import across plasma membrane	SLC1A2	0.531	2.38e-12	0.753873	0.0215217	TRINITY_DN507_c0_g1
NV2.17944	phrf1-like	NVE16359	-	-	GO:0046872^molecular_function^metal ion binding	Ring finger	PHRF1	0.531	1.16e-07	1.60065	0.00268947	TRINITY_DN301_c3_g1
NV2.2644	nv2.2644	NVE24145	-	-	-	Patatin-like phospholipase	-	0.531	0.00418357	0.121311	6.32e-12	TRINITY_DN15210_c1_g2
NV2.13942	purg-like	NVE26106	-	-	GO:0000977^molecular_function^RNA polymerase II transcription regulatory region sequence-specific DNA binding`GO:0032422^molecular_function^purine-rich negative regulatory element binding	purine-rich negative regulatory element binding	PURA	0.532	1.15e-10	0.654405	4.35e-05	TRINITY_DN2230_c0_g1
NV2.12271	obscurin-like-2	NVE12992	-	-	GO:0005515^molecular_function^protein binding	calcium ion binding	-	0.532	0.039574	0.353013	0.000236	TRINITY_DN5933_c0_g1
NV2.18711	ttc6-like	NVE14158,NVE24909	-	-	GO:0005515^molecular_function^protein binding	TeTratriCopeptide repeat	TTC6	0.535	2.52e-05	0.694045	0.0245124	TRINITY_DN9287_c1_g1
NV2.11927	rnd3-like	NVE21223	-	-	GO:0005525^molecular_function^GTP binding`GO:0003924^molecular_function^GTPase activity	small GTPase mediated signal transduction	RND3	0.535	0.000980414	1.63374	0.000246	TRINITY_DN1182_c0_g1
NV2.23366	mp2k1-like	NVE12126	-	-	GO:0004672^molecular_function^protein kinase activity`GO:0005524^molecular_function^ATP binding`GO:0006468^biological_process^protein phosphorylation	regulation of Golgi inheritance	MAP2K1	0.536	1.27e-13	2.00543	2.4e-10	TRINITY_DN3907_c0_g1
NV2.7351	suz12-like	NVE11980,NVE20309	-	-	-	polycomb	SUZ12	0.537	9.66e-11	0.590125	6.22e-05	TRINITY_DN3186_c0_g1
NV2.360	dscam-like	NVE26227,NVE13890	-	-	GO:0005515^molecular_function^protein binding	Down syndrome cell adhesion	-	0.537	3.76e-05	6.93781	4.2e-07	TRINITY_DN6962_c0_g1
NV2.3242	ccni-like-1	NVE20841,NVE7995	-	-	-	regulation of cell cycle	CCNI	0.538	6.78e-06	0.67568	0.00102996	TRINITY_DN5013_c0_g1
NV2.9849	vldlr-like-2	NVE17856,NVE17858,NVE24446	-	-	GO:0005515^molecular_function^protein binding`GO:0005509^molecular_function^calcium ion binding	lipoprotein receptor-related protein	-	0.538	2.78e-05	3.44435	8.6e-05	TRINITY_DN5772_c0_g3
NV2.8875	prdx4-like	NVE5860,NVE1743	-	-	GO:0016209^molecular_function^antioxidant activity`GO:0016491^molecular_function^oxidoreductase activity`GO:0055114^biological_process^obsolete oxidation-reduction process`GO:0051920^molecular_function^peroxiredoxin activity	negative regulation of male germ cell proliferation	PRDX4	0.539	8.07e-12	1.89605	5.99e-07	TRINITY_DN2939_c0_g1
NV2.15205	pde6d-like	NVE3715	-	-	-	3',5'-cyclic-nucleotide phosphodiesterase activity	PDE6D	0.539	1.86e-10	1.53659	0.00384775	TRINITY_DN3991_c0_g1
NV2.12905	pp16a-like-1	NVE16866	-	-	GO:0005515^molecular_function^protein binding	Ankyrin repeats (many copies)	-	0.539	2.35e-07	1.5619	0.00165192	TRINITY_DN5543_c0_g1
NV2.25321	odr4-like	NVE18793,NVE18511	-	-	-	Protein odr-4 homolog	C1orf27	0.539	1.43e-05	1.49624	0.00244923	TRINITY_DN14249_c0_g1
NV2.19132	cryd-like	NVE17254	-	-	-	Cryptochrome	-	0.539	0.000104557	0.659173	0.00101495	TRINITY_DN56887_c0_g1
NV2.12643	mctp1-like-2	NVE4207	-	-	-	Protein kinase C conserved region 2 (CalB)	-	0.539	0.00833749	0.640825	0.00199331	TRINITY_DN1502_c0_g1
NV2.23830	drc8-like	NVE20854,NVE20855	-	-	GO:0016021^cellular_component^integral component of membrane	elongation of very long chain fatty acids protein	-	0.54	9.99e-10	3.30072	1.89e-08	TRINITY_DN15_c1_g1
NV2.7089	gbge-like	NVE23972	-	-	-	-	-	0.541	0.00115034	0.394933	7.2e-12	TRINITY_DN5126_c3_g1
NV2.10484	cartf-like-2	NVE20320,NVE20319	-	-	GO:0003700^molecular_function^DNA-binding transcription factor activity`GO:0061400^biological_process^positive regulation of transcription from RNA polymerase II promoter in response to calcium ion	Transcription factor	CARF	0.542	4.85e-06	0.733269	0.00918045	TRINITY_DN3013_c0_g1
NV2.23309	herc1-like-1	NVE24586,NVE25418,NVE11142,NVE24886,NVE4187,NVE12173,NVE4188,NVE4406,NVE17526	-	-	GO:0005515^molecular_function^protein binding	Regulator of chromosome condensation (RCC1) repeat	HERC1	0.542	0.00452204	1.51408	0.00647743	TRINITY_DN3733_c0_g1
NV2.10145	agrd1-like-2	NVE10304,NVE13836	-	-	GO:0004930^molecular_function^G protein-coupled receptor activity`GO:0007186^biological_process^G protein-coupled receptor signaling pathway`GO:0016021^cellular_component^integral component of membrane	Belongs to the G-protein coupled receptor 2 family	-	0.544	0.00465436	0.462822	0.00247012	TRINITY_DN7734_c0_g1
NV2.10744	faaa-like	NVE5577,NVE18014	-	-	GO:0003824^molecular_function^catalytic activity	fumarylacetoacetase activity	FAH	0.546	4.3e-09	0.668821	0.000128	TRINITY_DN1867_c1_g1
NV2.17121	ofut1-like	NVE25661	-	-	-	peptide-O-fucosyltransferase activity	-	0.547	1.47e-07	1.47504	0.0141597	TRINITY_DN6014_c0_g1
NV2.4217	cep72-like	NVE5197	-	-	GO:0005515^molecular_function^protein binding	gamma-tubulin complex localization	CEP72	0.548	1.88e-08	0.632603	0.0421272	TRINITY_DN4935_c0_g3
NV2.7276	f16p2-like	NVE9159	-	-	GO:0046855^biological_process^inositol phosphate dephosphorylation	Belongs to the FBPase class 1 family	FBP1	0.548	8.49e-06	2.07685	1.76e-11	TRINITY_DN1771_c0_g1
NV2.8556	dyh5-like-1	NVE17018,NVE665,NVE21202,NVE15182,NVE666,NVE15183	-	-	GO:0005524^molecular_function^ATP binding	dynein light chain binding	-	0.55	0.00090363	1.43137	0.00899992	TRINITY_DN3668_c0_g1
NV2.1032	kcnc1-like-1	NVE25203	-	-	GO:0051260^biological_process^protein homooligomerization`GO:0005216^molecular_function^ion channel activity`GO:0006811^biological_process^ion transport`GO:0055085^biological_process^transmembrane transport`GO:0016020^cellular_component^membrane	voltage-gated potassium channel activity	-	0.55	0.0129781	0.476781	6.52e-06	TRINITY_DN2568_c2_g1
NV2.21146	fxr1b-like	NVE7934,NVE7936,NVE14839,NVE7935	-	-	GO:0003723^molecular_function^RNA binding	fragile X mental retardation	FXR1	0.55	0.0230893	0.598884	2.16e-05	TRINITY_DN175_c0_g1
NV2.14405	ampn-like-1	NVE1274	-	-	GO:0008237^molecular_function^metallopeptidase activity`GO:0008270^molecular_function^zinc ion binding	metalloaminopeptidase activity	-	0.552	1.03e-05	0.463747	2.42e-10	TRINITY_DN4952_c0_g1
NV2.12320	lin41-like-11	NVE13027	-	-	GO:0046872^molecular_function^metal ion binding`GO:0008270^molecular_function^zinc ion binding`GO:0005515^molecular_function^protein binding	zinc ion binding	-	0.552	0.000497775	0.372473	4.88e-07	TRINITY_DN4598_c0_g2
NV2.23095	ypt1-like	NVE21440	-	-	GO:0005525^molecular_function^GTP binding`GO:0003924^molecular_function^GTPase activity	GTPase activity	-	0.552	0.00418651	0.32668	0.000269	TRINITY_DN9443_c0_g2
NV2.3406	dram2-like-1	NVE8149	-	-	-	photoreceptor cell maintenance	DRAM2	0.552	0.010375	0.173	3.47e-06	TRINITY_DN10828_c0_g1
NV2.3314	prga-r.210	NVE8062	-	-	GO:0004984^molecular_function^olfactory receptor activity`GO:0007186^biological_process^G protein-coupled receptor signaling pathway`GO:0016021^cellular_component^integral component of membrane`GO:0004930^molecular_function^G protein-coupled receptor activity	neuropeptide receptor activity	-	0.553	0.000861387	0.18337	4.23e-06	TRINITY_DN36448_c0_g1
NV2.4787	dyh5-like-3	NVE7297	-	-	GO:0005524^molecular_function^ATP binding`GO:0016887^molecular_function^ATP hydrolysis activity	ATP-dependent microtubule motor activity, minus-end-directed	-	0.553	0.00244431	0.547824	4.78e-08	TRINITY_DN939_c0_g2
NV2.20162	fancm-like-1	NVE14025,NVE14026	-	-	GO:0003676^molecular_function^nucleic acid binding`GO:0005524^molecular_function^ATP binding`GO:0003677^molecular_function^DNA binding`GO:0016787^molecular_function^hydrolase activity	Fanconi anemia group M	FANCM	0.554	0.0245152	0.502041	0.0129419	TRINITY_DN45479_c0_g1
NV2.1358	dyhc1-like	NVE6657,NVE6658,NVE3693,NVE6656,NVE14108,NVE17398	-	-	-	minus-end-directed vesicle transport along microtubule	-	0.557	8.9e-06	1.34733	0.0240187	TRINITY_DN3677_c0_g1
NV2.17115	lat3-like	NVE25651	-	-	-	L-amino acid transmembrane transporter activity	SLC43A2	0.557	0.00104566	0.40135	8.75e-11	TRINITY_DN11812_c0_g1
NV2.19778	phnw-like	NVE5102	-	-	GO:0030170^molecular_function^pyridoxal phosphate binding`GO:0009058^biological_process^biosynthetic process	serine-pyruvate transaminase activity	-	0.559	2.11e-11	0.687264	4.61e-05	TRINITY_DN848_c0_g1
NV2.17845	vps51-like	NVE16283,NVE7856,NVE23759	-	-	GO:0017119^cellular_component^Golgi transport complex	endocytic recycling	-	0.559	8.81e-11	1.44751	0.00656748	TRINITY_DN3367_c0_g1
NV2.11830	dap1-like	NVE18947	-	-	-	death-associated protein	DAP	0.559	1.88e-07	2.52881	1.16e-10	TRINITY_DN13910_c0_g1
NV2.13014	pdia5-like	NVE22856	-	-	-	protein disulfide isomerase family A, member 5	-	0.56	5.58e-11	3.88001	7.63e-47	TRINITY_DN192_c0_g1
NV2.22268	2aaa-like	NVE11117	-	-	GO:0005515^molecular_function^protein binding	meiotic spindle elongation,Serine threonine-protein phosphatase 2A 65 kDa regulatory subunit A beta	PPP2R1B	0.561	1.41e-09	1.99368	0.00417161	TRINITY_DN3209_c0_g1
NV2.10097	zn593-like	NVE8677,NVE8676	-	-	-	Zinc finger protein 593	ZNF593	0.561	1.39e-06	0.594993	1.86e-05	TRINITY_DN13641_c0_g1
NV2.1069	rhcl2-like	NVE6447,NVE6448,NVE21668,NVE16276,NVE6449	-	-	GO:0008519^molecular_function^ammonium transmembrane transporter activity`GO:0015696^biological_process^ammonium transport`GO:0016020^cellular_component^membrane	Belongs to the ammonium transporter (TC 2.A.49) family. Rh subfamily	-	0.562	0.000482682	0.323107	5.2e-10	TRINITY_DN233_c3_g1
NV2.16913	xpo2-like	NVE22979	-	-	GO:0006886^biological_process^intracellular protein transport`GO:0005515^molecular_function^protein binding`GO:0031267^molecular_function^small GTPase binding,GO:0031267^molecular_function^small GTPase binding`GO:0006886^biological_process^intracellular protein transport`GO:0005515^molecular_function^protein binding	Ran GTPase binding	CSE1L	0.564	5.16e-07	1.3196	0.0269603	TRINITY_DN697_c1_g1
NV2.14299	guaa-like	NVE9058,NVE16247	-	-	GO:0016787^molecular_function^hydrolase activity`GO:0003922^molecular_function^GMP synthase (glutamine-hydrolyzing) activity`GO:0005524^molecular_function^ATP binding`GO:0006164^biological_process^purine nucleotide biosynthetic process`GO:0006177^biological_process^GMP biosynthetic process	GMP synthase (glutamine-hydrolyzing) activity	GMPS	0.565	3.55e-11	1.421	0.00737698	TRINITY_DN4579_c0_g1
NV2.967	gstpa-like	NVE25243	-	-	-	Glutathione S-transferase, C-terminal domain	-	0.565	1.81e-07	2.45738	3.81e-08	TRINITY_DN8354_c2_g1
NV2.2472	celr-like	NVE3180	-	-	GO:0005509^molecular_function^calcium ion binding`GO:0007156^biological_process^homophilic cell adhesion via plasma membrane adhesion molecules`GO:0016020^cellular_component^membrane	homophilic cell adhesion via plasma membrane adhesion molecules	-	0.565	0.000420514	0.359532	6.17e-16	TRINITY_DN2512_c0_g1
NV2.22486	dcyd1-like-1	NVE16019,NVE13508,NVE16020	-	-	-	Pyridoxal-phosphate dependent enzyme	-	0.565	0.0217369	1.58053	0.00318365	TRINITY_DN4642_c0_g1
NV2.19604	clspn-like	NVE18453	-	-	-	anaphase-promoting complex binding	CLSPN	0.566	1.01e-05	0.276778	3.39e-08	TRINITY_DN6982_c0_g1
NV2.11447	dapk3-like	NVE20628	-	-	GO:0004672^molecular_function^protein kinase activity`GO:0005524^molecular_function^ATP binding`GO:0006468^biological_process^protein phosphorylation	protein kinase activity	-	0.566	0.000101106	0.316786	2.08e-24	TRINITY_DN2287_c0_g2
NV2.16374	lhpl6-like	NVE8436	-	-	-	detection of mechanical stimulus involved in sensory perception of sound	TMEM211	0.567	1.73e-06	0.539197	1.47e-07	TRINITY_DN4681_c0_g1
NV2.4631	vps35-like	NVE6103,NVE10827	-	-	-	Vacuolar protein sorting-associated protein 35	VPS35	0.568	6.46e-10	2.31578	1.56e-14	TRINITY_DN2149_c0_g1
NV2.10976	ofut2-like	NVE19805	-	-	-	O-fucosyltransferase 2	POFUT2	0.568	2.73e-06	3.86719	1.38e-18	TRINITY_DN3085_c0_g1
NV2.24951	clip3-like	NVE18760	-	-	-	linker protein	CLIP4	0.568	3.44e-06	0.561331	2.03e-06	TRINITY_DN2379_c0_g1
NV2.11985	wds-like	NVE21262	-	-	GO:0005515^molecular_function^protein binding	Lissencephaly type-1-like homology motif	-	0.57	4.66e-06	2.40559	2.26e-06	TRINITY_DN4172_c0_g1
NV2.20312	gnmt-like	NVE11971	-	-	GO:0008168^molecular_function^methyltransferase activity	glycine N-methyltransferase activity	-	0.571	0.000130759	0.362671	3.97e-19	TRINITY_DN2285_c0_g1
NV2.15894	nv2.15894	NVE554,NVE5240	-	-	-	-	-	0.572	8.74e-06	0.33511	2.52e-13	TRINITY_DN10052_c0_g1
NV2.3014	dhrsx-like	NVE5513	-	-	GO:0055114^biological_process^obsolete oxidation-reduction process	oxidoreductase activity	DHRSX	0.572	0.000106286	12.0793	2.21e-26	TRINITY_DN5578_c0_g2
NV2.25299	ddc-like-1	NVE18494	-	-	GO:0016831^molecular_function^carboxy-lyase activity`GO:0030170^molecular_function^pyridoxal phosphate binding`GO:0019752^biological_process^carboxylic acid metabolic process`GO:0016829^molecular_function^lyase activity`GO:0006520^biological_process^cellular amino acid metabolic process`GO:0009058^biological_process^biosynthetic process	aromatic-L-amino-acid decarboxylase activity	HDC	0.572	0.000846853	0.512686	0.0488076	TRINITY_DN1519_c0_g1
NV2.17534	2aba-like	NVE10220	-	-	-	peptidyl-serine dephosphorylation	PPP2R2A	0.574	1.77e-08	1.58549	3.77e-05	TRINITY_DN7465_c0_g1
NV2.4846	ktnb1-like	NVE13784	-	-	GO:0005515^molecular_function^protein binding`GO:0008017^molecular_function^microtubule binding	microtubule severing	KATNB1	0.574	9.17e-08	1.40397	0.00247182	TRINITY_DN5941_c0_g1
NV2.22930	fbn2-like-2	NVE1612,NVE6431,NVE20271	-	-	GO:0005509^molecular_function^calcium ion binding	sequestering of TGFbeta in extracellular matrix	-	0.574	0.00170149	0.299337	4.01e-26	TRINITY_DN1288_c0_g1
NV2.3781	pgm2l-like	NVE15809,NVE15811	-	-	GO:0016868^molecular_function^intramolecular transferase activity, phosphotransferases`GO:0005975^biological_process^carbohydrate metabolic process	glucose-1,6-bisphosphate synthase activity	PGM2	0.575	5.34e-09	0.689472	0.00127491	TRINITY_DN2189_c0_g1
NV2.13862	nphp4-like	NVE21862,NVE21864,NVE21863	-	-	-	positive regulation of bicellular tight junction assembly	NPHP4	0.575	3.25e-05	0.60218	1.59e-05	TRINITY_DN21531_c0_g2
NV2.151	sup9-like-1	NVE18685	-	-	-	Ion channel	-	0.575	0.0103163	0.126518	3.67e-05	TRINITY_DN7192_c1_g1
NV2.4147	rm03-like	NVE10643	-	-	GO:0003735^molecular_function^structural constituent of ribosome`GO:0006412^biological_process^translation`GO:0005840^cellular_component^ribosome	structural constituent of ribosome	-	0.576	4.46e-08	1.38392	0.0160382	TRINITY_DN57010_c0_g1
NV2.23694	amda-like	NVE9312	-	-	GO:0004497^molecular_function^monooxygenase activity`GO:0005507^molecular_function^copper ion binding`GO:0016715^molecular_function^oxidoreductase activity, acting on paired donors, with incorporation or reduction of molecular oxygen, reduced ascorbate as one donor, and incorporation of one atom of oxygen`GO:0055114^biological_process^obsolete oxidation-reduction process`GO:0005515^molecular_func…	Peptidylglycine alpha-amidating monooxygenase,oxidoreductase activity, acting on paired donors, with incorporation or reduction of molecular oxygen, reduced ascorbate as one donor, and incorporation of one atom of oxygen	Phm,PAM	0.576	2.54e-07	1.56257	8.56e-06	TRINITY_DN283_c0_g1
NV2.2535	usom5-like-2	NVE11709	-	-	-	Common central domain of tyrosinase	-	0.576	0.0023228	0.274789	1.82e-05	TRINITY_DN3527_c3_g1
NV2.24437	odfp2-like-1	NVE2536,NVE9659,NVE2535	-	-	-	spectrin binding	-	0.577	1.03e-06	0.148706	1.28e-24	TRINITY_DN4866_c0_g1
NV2.15958	aacs-like	NVE4103	-	-	-	acetoacetyl-CoA synthetase	AACS	0.577	1.5e-05	1.89752	0.000219	TRINITY_DN5088_c0_g1
NV2.21472	cnga3-like-1	NVE7732	-	-	GO:0005216^molecular_function^ion channel activity`GO:0006811^biological_process^ion transport`GO:0055085^biological_process^transmembrane transport`GO:0016020^cellular_component^membrane	cyclic nucleotide-gated ion channel activity	-	0.577	0.0239449	0.232028	3.93e-06	TRINITY_DN10712_c0_g1
NV2.11160	mc6zb-like	NVE19859,NVE10574,NVE23333	-	-	GO:0003677^molecular_function^DNA binding`GO:0005524^molecular_function^ATP binding`GO:0032508^biological_process^DNA duplex unwinding`GO:0016887^molecular_function^ATP hydrolysis activity	Belongs to the MCM family	MCM6	0.579	3.16e-10	0.455373	2.82e-06	TRINITY_DN4309_c0_g1
NV2.11684	epc1-like	NVE19073	-	-	-	histone acetylation	EPC1	0.579	1.99e-07	0.537588	1.84e-07	TRINITY_DN2911_c0_g1
NV2.14755	s1c2a-like-1	NVE98	-	-	GO:0008146^molecular_function^sulfotransferase activity	aryl sulfotransferase activity	SULT1C3	0.58	0.00202856	2.49646	2.93e-10	TRINITY_DN309_c0_g1
NV2.11012	syne1-like	NVE7237,NVE3235,NVE6093,NVE4004	-	-	GO:0005515^molecular_function^protein binding	cytoskeletal anchoring at nuclear membrane	-	0.582	4.01e-05	0.699613	0.00537797	TRINITY_DN6938_c0_g1
NV2.17057	ap1b1-like	NVE6398	-	-	GO:0006886^biological_process^intracellular protein transport`GO:0016192^biological_process^vesicle-mediated transport`GO:0030117^cellular_component^membrane coat`GO:0030131^cellular_component^clathrin adaptor complex,GO:0006886^biological_process^intracellular protein transport`GO:0016192^biological_process^vesicle-mediated transport`GO:0030117^cellular_component^membrane coat	Complex) subunit	-	0.583	3.51e-07	1.25785	0.0124093	TRINITY_DN2233_c0_g1
NV2.15387	mos-like-1	NVE14825	-	-	GO:0004672^molecular_function^protein kinase activity`GO:0006468^biological_process^protein phosphorylation`GO:0005524^molecular_function^ATP binding	negative regulation of meiotic chromosome separation	MOS	0.583	6.81e-05	0.223726	1.06e-09	TRINITY_DN69129_c0_g1
NV2.7837	nubp2-like	NVE8544,NVE2734	-	-	-	iron-sulfur cluster assembly	NUBP2	0.584	4.49e-05	1.99703	2.12e-06	TRINITY_DN3700_c0_g1
NV2.755	pigf-like	NVE6113	-	-	GO:0006506^biological_process^GPI anchor biosynthetic process`GO:0005789^cellular_component^endoplasmic reticulum membrane	GPI anchor biosynthetic process	PIGF	0.584	0.00102442	2.6374	5.68e-05	TRINITY_DN5702_c0_g1
NV2.18857	trm1-like	NVE20986,NVE11054	-	-	GO:0003723^molecular_function^RNA binding`GO:0004809^molecular_function^tRNA (guanine-N2-)-methyltransferase activity`GO:0008033^biological_process^tRNA processing	tRNA methyltransferase 1 homolog (S. cerevisiae)	TRMT1	0.585	4.91e-06	1.79454	3.5e-05	TRINITY_DN96_c1_g1
NV2.10401	ccnd2-like	NVE21203	-	-	-	Belongs to the cyclin family	CCND3	0.586	2.65e-05	0.375214	2.7e-28	TRINITY_DN15639_c0_g1
NV2.21358	cntrb-like	NVE14125,NVE7924,NVE7921	-	-	-	mitotic cytokinetic process	CNTROB	0.586	4.09e-05	0.519626	0.00041	TRINITY_DN4499_c0_g1
NV2.15922	nos1-like	NVE572,NVE573	-	-	GO:0005515^molecular_function^protein binding`GO:0004517^molecular_function^nitric-oxide synthase activity`GO:0006809^biological_process^nitric oxide biosynthetic process`GO:0055114^biological_process^obsolete oxidation-reduction process`GO:0010181^molecular_function^FMN binding`GO:0016491^molecular_function^oxidoreductase activity	nitric-oxide synthase activity	-	0.587	0.000940198	0.464385	1.5e-07	TRINITY_DN3_c1_g1
NV2.9781	ubcd1-like	NVE17814,NVE17815	-	-	-	protein K48-linked ubiquitination	eff	0.59	3.96e-06	2.10573	2.71e-15	TRINITY_DN91347_c0_g1
NV2.25037	syt6-like	NVE18693	-	-	-	phosphatidylserine binding	-	0.59	0.000528542	0.0593263	7.86e-08	TRINITY_DN10196_c0_g1
NV2.7790	dus1l-like	NVE10059	-	-	GO:0017150^molecular_function^tRNA dihydrouridine synthase activity`GO:0050660^molecular_function^flavin adenine dinucleotide binding`GO:0008033^biological_process^tRNA processing`GO:0055114^biological_process^obsolete oxidation-reduction process	tRNA-dihydrouridine(16 17) synthase NAD(P)( ) -like	-	0.59	0.000688467	0.672957	0.00174196	TRINITY_DN14669_c0_g1
NV2.5242	chd9-like	NVE3883	-	-	GO:0003677^molecular_function^DNA binding`GO:0005524^molecular_function^ATP binding`GO:0016787^molecular_function^hydrolase activity`GO:0005515^molecular_function^protein binding,GO:0003677^molecular_function^DNA binding`GO:0005524^molecular_function^ATP binding`GO:0016787^molecular_function^hydrolase activity,GO:0005515^molecular_function^protein binding	DNA helicase that acts as a chromatin remodeling factor and regulates transcription. Acts as a transcription repressor by remodeling chromatin structure and recruiting histone H1 to target genes. Suppresses p53 TP53-mediated apoptosis by recruiting histone H1 and preventing p53 TP53 transactivation activity. Acts as a negative regulator of Wnt signaling pathway by regulating beta-catenin (CTNNB1)…	CHD7	0.591	2.41e-06	0.645508	0.0100472	TRINITY_DN2522_c0_g1
NV2.22567	nv2.22567	NVE25590,NVE25589	-	-	-	-	-	0.591	0.00123554	1.85512	7.98e-11	TRINITY_DN102_c1_g2
NV2.14695	cndd3-like-1	NVE8403,NVE8401,NVE4384	-	-	-	meiotic chromosome condensation	NCAPD3	0.592	3.86e-08	0.568069	0.0022292	TRINITY_DN4687_c0_g1
NV2.12367	cfa69-like	NVE14865	-	-	-	-	CFAP69	0.592	6.27e-08	1.59682	0.00270404	TRINITY_DN4278_c0_g1
NV2.25614	tf2h4-like	NVE1498	-	-	GO:0001671^molecular_function^ATPase activator activity`GO:0006289^biological_process^nucleotide-excision repair`GO:0000439^cellular_component^transcription factor TFIIH core complex	phosphorylation of RNA polymerase II C-terminal domain	GTF2H4	0.593	9.4e-07	1.69251	0.00989614	TRINITY_DN7573_c1_g1
NV2.23800	tipin-like	NVE11685	-	-	GO:0006974^biological_process^cellular response to DNA damage stimulus`GO:0048478^biological_process^replication fork protection`GO:0005634^cellular_component^nucleus	replication fork protection	TIPIN	0.593	3.67e-05	0.298583	0.00589714	TRINITY_DN49375_c0_g1
NV2.14028	ch033-like	NVE24802	-	-	-	Domain of unknown function (DUF4615)	C8orf33	0.593	0.000943012	1.78677	0.00301057	TRINITY_DN201_c0_g1
NV2.2895	adcy9-like	NVE5411,NVE17709	-	-	GO:0009190^biological_process^cyclic nucleotide biosynthetic process`GO:0035556^biological_process^intracellular signal transduction	Belongs to the adenylyl cyclase class-4 guanylyl cyclase family	-	0.593	0.000957516	0.704066	0.00896888	TRINITY_DN2998_c0_g1
NV2.22729	ce295-like	NVE13344,NVE13345	-	-	-	Centrosomal protein KIAA1731 homolog	KIAA1731	0.594	1.12e-05	0.539188	0.0135807	TRINITY_DN6722_c0_g1
NV2.15672	nv2.15672	NVE6788	-	-	GO:0008080^molecular_function^N-acetyltransferase activity	-	-	0.594	0.000207624	0.605701	0.0148229	TRINITY_DN3510_c0_g3
NV2.8755	rbbp7-like	NVE21514	-	-	GO:0005515^molecular_function^protein binding	histone-binding protein	RBBP4	0.595	1.12e-07	0.632671	8.18e-06	TRINITY_DN4776_c0_g1
NV2.16879	kdm2b-like	NVE23289,NVE23290	-	-	GO:0003677^molecular_function^DNA binding`GO:0008270^molecular_function^zinc ion binding,GO:0003677^molecular_function^DNA binding`GO:0008270^molecular_function^zinc ion binding`GO:0005515^molecular_function^protein binding	initiation of neural tube closure	KDM2A	0.595	2.54e-07	0.536715	2.23e-07	TRINITY_DN924_c0_g1
NV2.10655	y1101-like-3	NVE3595	-	-	-	Universal stress protein family	-	0.595	3.71e-06	2.79395	0.0335516	TRINITY_DN7172_c0_g1
NV2.17620	kcip2-like	NVE20107	-	-	GO:0005509^molecular_function^calcium ion binding	potassium channel regulator activity	KCNIP4	0.595	0.00164409	0.162852	8.82e-06	TRINITY_DN13557_c0_g1
NV2.18112	rgs12-like	NVE19424	-	-	GO:0005515^molecular_function^protein binding	termination of G-protein coupled receptor signaling pathway	-	0.596	0.000684422	0.66808	0.00428822	TRINITY_DN3150_c0_g1
NV2.3937	uhrf1-like-1	NVE24705	-	-	GO:0005515^molecular_function^protein binding	maintenance of DNA methylation	UHRF2	0.597	6.18e-09	0.354818	7.25e-09	TRINITY_DN8332_c0_g1
NV2.5593	s20a1-like	NVE9680,NVE9679	-	-	GO:0005315^molecular_function^inorganic phosphate transmembrane transporter activity`GO:0006817^biological_process^phosphate ion transport`GO:0016020^cellular_component^membrane	sodium:inorganic phosphate symporter activity	SLC20A2	0.597	7.03e-07	0.182364	2.21e-05	TRINITY_DN3335_c0_g1
NV2.1870	cgl-like	NVE20452,NVE21473	-	-	GO:0030170^molecular_function^pyridoxal phosphate binding`GO:0019346^biological_process^transsulfuration`GO:0009058^biological_process^biosynthetic process	Cystathionine gamma-lyase	CTH	0.597	7.29e-07	1.26087	0.0413964	TRINITY_DN1157_c0_g1
NV2.22324	kdm6a-like	NVE11955,NVE612,NVE18008	-	-	GO:0005515^molecular_function^protein binding	histone H3-K27 demethylation	KDM6A	0.597	1.74e-06	0.573368	6.02e-06	TRINITY_DN498_c0_g1
NV2.11880	nv2.11880	NVE18912	-	-	-	-	-	0.597	4.66e-06	1.98509	0.000238	TRINITY_DN11645_c0_g4
NV2.17084	pcy2-like-1	NVE16749	-	-	GO:0003824^molecular_function^catalytic activity`GO:0009058^biological_process^biosynthetic process	Phosphate cytidylyltransferase 2, ethanolamine	Pect	0.597	1.2e-05	1.62905	5.25e-05	TRINITY_DN4648_c0_g2
NV2.25181	flot1-like	NVE6299,NVE4716	-	-	-	positive regulation of cell-cell adhesion mediated by cadherin	FLOT1	0.598	4.88e-09	1.26153	0.021801	TRINITY_DN1326_c0_g1
NV2.24009	met-like	NVE3523	-	-	GO:0004672^molecular_function^protein kinase activity`GO:0006468^biological_process^protein phosphorylation	transmembrane receptor protein tyrosine kinase activity	-	0.598	1.04e-06	1.3507	0.0136762	TRINITY_DN3532_c0_g1
NV2.4110	rraah-like	NVE12596	-	-	-	Aldolase/RraA	-	0.598	0.000299259	4.58407	2.39e-14	TRINITY_DN56914_c0_g1
NV2.189	kcnaw-like-4	NVE2512,NVE1009	-	-	GO:0051260^biological_process^protein homooligomerization`GO:0005216^molecular_function^ion channel activity`GO:0006811^biological_process^ion transport`GO:0055085^biological_process^transmembrane transport`GO:0016020^cellular_component^membrane	voltage-gated potassium channel activity	-	0.598	0.0175299	0.239533	2.24e-14	TRINITY_DN7591_c1_g1
NV2.7472	kith-like	NVE25467	-	-	GO:0004797^molecular_function^thymidine kinase activity`GO:0005524^molecular_function^ATP binding	thymidine kinase activity	TK1	0.599	1.1e-07	0.0933819	3.9e-17	TRINITY_DN6878_c0_g1
NV2.14565	s6a15-like	NVE8295,NVE24860,NVE24861	-	-	GO:0016021^cellular_component^integral component of membrane	neurotransmitter:sodium symporter activity	-	0.599	4.63e-07	0.316978	0.00912607	TRINITY_DN9736_c0_g1
NV2.1717	kdm7a-like	NVE457,NVE22335	-	-	-	histone demethylase activity (H4-K20 specific)	PHF2	0.599	5.47e-07	0.638929	0.000721	TRINITY_DN2926_c0_g1
NV2.12423	md2l1-like-1	NVE11842	-	-	-	mitotic spindle assembly checkpoint	MAD2L1	0.599	1.52e-05	0.323507	0.0073753	TRINITY_DN69044_c0_g1
NV2.331	npal2-like	NVE21463,NVE13864	-	-	GO:0015095^molecular_function^magnesium ion transmembrane transporter activity`GO:0015693^biological_process^magnesium ion transport`GO:0016021^cellular_component^integral component of membrane`GO:0016020^cellular_component^membrane	magnesium ion transmembrane transporter activity	NIPAL2	0.599	0.00188199	0.488935	0.000446	TRINITY_DN3078_c0_g1
NV2.20124	fbp3-like-4	NVE6946	-	-	GO:0005509^molecular_function^calcium ion binding	homophilic cell adhesion via plasma membrane adhesion molecules,granule membrane	GP2	0.599	0.00843543	0.238485	6.52e-05	TRINITY_DN2808_c1_g1
NV2.17996	tysy-like	NVE16410	-	-	-	5,10-methylenetetrahydrofolate-dependent methyltransferase activity	-	0.6	9.99e-09	0.0290451	1.28e-41	TRINITY_DN1378_c0_g1
NV2.16141	rffl-like	NVE15419	-	-	-	negative regulation of cysteine-type endopeptidase activity involved in execution phase of apoptosis	RFFL	0.6	2.53e-06	1.80855	0.000131	TRINITY_DN6748_c0_g1
NV2.23155	ticrr-like	NVE14960,NVE6275,NVE6274	-	-	-	regulation of DNA-dependent DNA replication initiation	TICRR	0.6	0.00471597	0.267629	1.21e-05	TRINITY_DN13045_c0_g2
NV2.3000	tm272-like	NVE5498,NVE12073	-	-	-	-	-	0.601	3.49e-07	1.33518	0.0045145	TRINITY_DN790_c0_g1
NV2.13060	rhm1-like	NVE14310	-	-	GO:0003824^molecular_function^catalytic activity`GO:0003854^molecular_function^3-beta-hydroxy-delta5-steroid dehydrogenase activity`GO:0016616^molecular_function^oxidoreductase activity, acting on the CH-OH group of donors, NAD or NADP as acceptor`GO:0006694^biological_process^steroid biosynthetic process`GO:0055114^biological_process^obsolete oxidation-reduction process	NAD dependent epimerase/dehydratase family	-	0.601	1.47e-05	2.84198	1.58e-15	TRINITY_DN543_c0_g1
NV2.18397	abcd2-like	NVE5041,NVE4521	-	-	GO:0005524^molecular_function^ATP binding`GO:0042626^molecular_function^ATPase-coupled transmembrane transporter activity`GO:0055085^biological_process^transmembrane transport`GO:0016021^cellular_component^integral component of membrane	very long-chain fatty acid catabolic process	ABCD2	0.602	4.89e-07	1.57786	0.000129	TRINITY_DN155_c0_g1
NV2.25103	dus14-like	NVE4654,NVE4655	-	-	-	MAP kinase tyrosine/serine/threonine phosphatase activity	-	0.602	0.00026814	0.0827106	2.36e-32	TRINITY_DN568_c0_g1
NV2.15691	dyh10-like	NVE6779,NVE6101,NVE6647,NVE6778,NVE7393,NVE6100	-	-	GO:0005524^molecular_function^ATP binding`GO:0016887^molecular_function^ATP hydrolysis activity`GO:0008569^molecular_function^minus-end-directed microtubule motor activity`GO:0007018^biological_process^microtubule-based movement`GO:0030286^cellular_component^dynein complex	ATP-dependent microtubule motor activity, minus-end-directed	-	0.602	0.00240078	1.3546	0.0236869	TRINITY_DN45748_c0_g1
NV2.5461	gshb-like	NVE12386	-	-	GO:0004363^molecular_function^glutathione synthase activity`GO:0005524^molecular_function^ATP binding`GO:0006750^biological_process^glutathione biosynthetic process	glutathione synthase activity	GSS	0.603	3.19e-06	0.465343	2.75e-05	TRINITY_DN3885_c0_g1
NV2.18125	drd1l-like-4	NVE19409	-	-	GO:0004930^molecular_function^G protein-coupled receptor activity`GO:0007186^biological_process^G protein-coupled receptor signaling pathway`GO:0016021^cellular_component^integral component of membrane	7 transmembrane receptor (rhodopsin family)	-	0.603	0.042694	0.513943	0.0238323	TRINITY_DN5075_c0_g1
NV2.18297	pigt-like	NVE4956	-	-	GO:0016255^biological_process^attachment of GPI anchor to protein`GO:0042765^cellular_component^GPI-anchor transamidase complex	Phosphatidylinositol glycan anchor biosynthesis class T	PIGT	0.604	1.46e-07	1.87906	4.91e-05	TRINITY_DN25625_c0_g1
NV2.25293	ssr5-like	NVE18490	-	-	GO:0004930^molecular_function^G protein-coupled receptor activity`GO:0007186^biological_process^G protein-coupled receptor signaling pathway`GO:0016021^cellular_component^integral component of membrane	G-protein coupled receptor activity	-	0.604	0.0437603	0.527849	0.00228846	TRINITY_DN8092_c0_g1
NV2.20097	nac1-like-1	NVE6925	-	-	GO:0055085^biological_process^transmembrane transport`GO:0016021^cellular_component^integral component of membrane`GO:0007154^biological_process^cell communication	Belongs to the Ca(2 ) cation antiporter (CaCA) (TC 2.A.19) family	-	0.605	1.94e-07	0.245428	1.16e-31	TRINITY_DN7010_c0_g1
NV2.23607	aldh2-like	NVE2228	-	-	GO:0016491^molecular_function^oxidoreductase activity`GO:0055114^biological_process^obsolete oxidation-reduction process	aldehyde dehydrogenase (NAD) activity	ALDH2	0.606	7.69e-08	0.661052	0.00334112	TRINITY_DN432_c2_g1
NV2.12738	goga4-like-1	NVE12356	-	-	-	Golgin subfamily A member	GOLGA4	0.606	0.000191469	1.96638	5.47e-08	TRINITY_DN2628_c0_g1
NV2.12145	lrp2-like-2	NVE7379,NVE7380,NVE12903,NVE26139,NVE12904,NVE26140	-	-	GO:0005515^molecular_function^protein binding`GO:0005509^molecular_function^calcium ion binding	Calcium ion binding	-	0.606	0.000402298	1.90126	1.19e-08	TRINITY_DN2255_c0_g1
NV2.15486	dek-like	NVE3942,NVE3943	-	-	-	regulation of double-strand break repair via nonhomologous end joining,DNA- binding	DEK	0.607	2.56e-07	0.311554	2.57e-15	TRINITY_DN740_c0_g1
NV2.21595	acsl4-like	NVE22955	-	-	-	Acyl-CoA synthetase long-chain family member	ACSL4	0.607	3.86e-07	1.59687	1.54e-06	TRINITY_DN3845_c0_g1
NV2.8115	rnh2a-like	NVE2878	-	-	-	RNA-DNA hybrid ribonuclease activity	RNASEH2A	0.607	0.0014089	0.292781	4.68e-06	TRINITY_DN7711_c0_g1
NV2.2930	pkd2-like-1	NVE5442	-	-	GO:0005509^molecular_function^calcium ion binding,GO:0005216^molecular_function^ion channel activity`GO:0006811^biological_process^ion transport`GO:0055085^biological_process^transmembrane transport`GO:0016020^cellular_component^membrane`GO:0005509^molecular_function^calcium ion binding	Polycystic kidney disease	PKD2	0.608	4.32e-08	0.189222	8.75e-50	TRINITY_DN682_c0_g1
NV2.2117	naa10-like	NVE6079	-	-	GO:0008080^molecular_function^N-acetyltransferase activity`GO:0016747^molecular_function^acyltransferase activity, transferring groups other than amino-acyl groups	N-terminal peptidyl-glutamic acid acetylation	NAA10	0.608	9.14e-08	0.744607	0.0472984	TRINITY_DN46173_c0_g1
NV2.17433	p5cs1-like	NVE23748,NVE23749,NVE1394	-	-	GO:0016491^molecular_function^oxidoreductase activity`GO:0055114^biological_process^obsolete oxidation-reduction process	glutamate 5-kinase activity	ALDH18A1	0.608	0.00289686	2.52906	2.32e-10	TRINITY_DN5564_c0_g1
NV2.8488	qorx-like	NVE18628	-	-	GO:0055114^biological_process^obsolete oxidation-reduction process	Zinc-binding dehydrogenase	TP53I3	0.609	5.6e-05	1.3489	0.0465165	TRINITY_DN3157_c0_g1
NV2.16056	pde5-like	NVE15492	-	-	GO:0005515^molecular_function^protein binding`GO:0004114^molecular_function^3',5'-cyclic-nucleotide phosphodiesterase activity`GO:0007165^biological_process^signal transduction	3',5'-cyclic-GMP phosphodiesterase activity	-	0.609	0.000358554	0.398988	1.68e-11	TRINITY_DN2066_c0_g2
NV2.9869	tgm1-like	NVE17877	-	-	GO:0018149^biological_process^peptide cross-linking`GO:0003810^molecular_function^protein-glutamine gamma-glutamyltransferase activity	protein-glutamine gamma-glutamyltransferase activity	F13A1	0.609	0.0201893	0.408895	1.23e-12	TRINITY_DN2055_c0_g2
NV2.1461	huti-like	NVE17317	-	-	GO:0016787^molecular_function^hydrolase activity	amidohydrolase domain containing 1	AMDHD1	0.611	4.19e-05	1.51244	0.00581784	TRINITY_DN2272_c0_g1
NV2.8703	lanc3-like	NVE14042,NVE21555	-	-	-	LanC lantibiotic synthetase component C-like 3 (bacterial)	LANCL3	0.611	0.000146864	1.52116	0.00148212	TRINITY_DN13800_c0_g1
NV2.3532	ttca-like	NVE8258,NVE8259	-	-	-	regulation of transcription by RNA polymerase II	-	0.611	0.000651609	12.0075	2.79e-06	TRINITY_DN31967_c0_g1
NV2.10149	nv2.10149	NVE2413	-	-	-	-	-	0.611	0.00232683	2.33425	0.00832821	TRINITY_DN12418_c0_g1
NV2.7871	kif19-like	NVE2709,NVE2707,NVE2710,NVE9037	-	-	GO:0005524^molecular_function^ATP binding`GO:0008017^molecular_function^microtubule binding`GO:0007018^biological_process^microtubule-based movement	tubulin-dependent ATPase activity	KIF19	0.612	6.93e-06	0.695889	0.0256434	TRINITY_DN3125_c0_g1
NV2.4237	octl-like-4	NVE5214,NVE23119	-	-	GO:0022857^molecular_function^transmembrane transporter activity`GO:0055085^biological_process^transmembrane transport`GO:0016021^cellular_component^integral component of membrane	organic anion transmembrane transporter activity	-	0.612	0.00160114	0.442629	0.00299285	TRINITY_DN5365_c0_g1
NV2.18637	fnbp4-like	NVE13426	-	-	GO:0005515^molecular_function^protein binding	Formin-binding protein 4	FNBP4	0.614	0.00139685	1.42106	0.0240656	TRINITY_DN1407_c0_g1
NV2.16294	hdac2-like	NVE222,NVE4165	-	-	-	Belongs to the histone deacetylase family. HD Type 1 subfamily	HDAC2	0.615	1.98e-09	0.544662	3.63e-12	TRINITY_DN3020_c0_g1
NV2.6996	ap5z1-like	NVE311,NVE312	-	-	GO:0044599^cellular_component^AP-5 adaptor complex	protein complex 5, zeta 1 subunit	AP5Z1	0.615	1.39e-05	0.621534	0.0357188	TRINITY_DN8904_c0_g1
NV2.23664	mrm1-like	NVE9336,NVE9337	-	-	GO:0003723^molecular_function^RNA binding`GO:0008173^molecular_function^RNA methyltransferase activity`GO:0006396^biological_process^RNA processing	enzyme-directed rRNA 2'-O-methylation	MRM1	0.615	0.000671741	2.07873	2.34e-11	TRINITY_DN1812_c0_g1
NV2.12246	tmed7-like	-	-	-	-	protein transport	-	0.615	0.000977147	0.311681	5.85e-13	TRINITY_DN4818_c0_g1
NV2.23081	nv2.23081	NVE21427	-	-	-	-	-	0.615	0.00241373	0.101235	2.9e-05	TRINITY_DN14270_c0_g1
NV2.18067	lmf2-like	NVE16457	-	-	-	Involved in the maturation of specific proteins in the endoplasmic reticulum	-	0.615	0.0294448	0.0374356	4.54e-12	TRINITY_DN7950_c0_g1
NV2.23847	reep5-like-1	NVE14762	-	-	-	Receptor expression-enhancing protein	REEP5	0.616	1.33e-08	1.90173	2.61e-07	TRINITY_DN1870_c0_g3
NV2.10915	pif1-like-11	NVE19759,NVE19758	-	-	GO:0003678^molecular_function^DNA helicase activity`GO:0000723^biological_process^telomere maintenance`GO:0006281^biological_process^DNA repair	ATP-dependent 5'-3' DNA/RNA helicase activity	PIF1	0.617	5.4e-05	1.32453	0.0499589	TRINITY_DN8289_c0_g1
NV2.9035	pur2-like	NVE2394,NVE6816	-	-	GO:0004637^molecular_function^phosphoribosylamine-glycine ligase activity`GO:0009113^biological_process^purine nucleobase biosynthetic process`GO:0016742^molecular_function^hydroxymethyl-, formyl- and related transferase activity`GO:0009058^biological_process^biosynthetic process	Trifunctional purine biosynthetic protein	GART	0.618	5.17e-05	1.45802	0.021584	TRINITY_DN5269_c0_g1
NV2.25585	mppa-like	NVE1478	-	-	-	protein processing involved in protein targeting to mitochondrion	PMPCA	0.618	8.13e-05	2.32364	2.27e-13	TRINITY_DN3881_c0_g1
NV2.24692	akna-like	NVE20291	-	-	-	proximal promoter DNA-binding transcription activator activity, RNA polymerase II-specific	AKNA	0.619	0.000337306	0.681809	0.0491746	TRINITY_DN4154_c0_g1
NV2.2539	pgk-like	NVE11712	-	-	GO:0004618^molecular_function^phosphoglycerate kinase activity`GO:0006096^biological_process^glycolytic process	phosphoglycerate kinase activity	PGK1	0.62	1.88e-07	0.735029	0.00729311	TRINITY_DN4843_c0_g1
NV2.24212	smc5-like	NVE15002,NVE9304	-	-	-	positive regulation of maintenance of mitotic sister chromatid cohesion	SMC5	0.62	0.000255216	0.342366	7.66e-08	TRINITY_DN8141_c0_g1
NV2.24203	di3l1-like-1	NVE24875	-	-	GO:0003723^molecular_function^RNA binding`GO:0004540^molecular_function^ribonuclease activity	RNA phosphodiester bond hydrolysis, exonucleolytic	DIS3L	0.62	0.00393508	1.51415	0.006745	TRINITY_DN6591_c0_g2
NV2.11610	sosb1-like	NVE19141	-	-	-	establishment of protein localization to telomere	NABP2	0.621	0.00331633	1.54202	0.00888484	TRINITY_DN4540_c0_g1
NV2.22907	rgrf1-like-1	NVE5347	-	-	GO:0005085^molecular_function^guanyl-nucleotide exchange factor activity`GO:0007264^biological_process^small GTPase mediated signal transduction	guanine nucleotide-releasing factor	RASGRF1	0.621	0.0182556	0.345051	4.58e-09	TRINITY_DN8547_c0_g1
NV2.10562	nu205-like	NVE16202,NVE16054,NVE9865,NVE18404,NVE4557,NVE4875,NVE4558	-	-	GO:0005643^cellular_component^nuclear pore	nuclear pore organization	NUP205	0.622	0.00119676	1.34281	0.00996212	TRINITY_DN3962_c0_g1
NV2.4826	lrcc1-like	NVE7812,NVE22840,NVE13767	-	-	GO:0005515^molecular_function^protein binding	repeat and coiled-coil,cell division	LRRCC1	0.622	0.00552621	0.136405	1.73e-09	TRINITY_DN7917_c0_g1
NV2.3887	uchl3-like	NVE24742	-	-	GO:0004843^molecular_function^thiol-dependent deubiquitinase`GO:0006511^biological_process^ubiquitin-dependent protein catabolic process	thiol-dependent ubiquitin-specific protease activity	UCHL3	0.623	3.46e-05	2.31157	2.98e-10	TRINITY_DN9126_c0_g2
NV2.18315	smtl1-like-1	NVE4968	-	-	GO:0005515^molecular_function^protein binding	actin binding	-	0.623	4.55e-05	0.217764	5.44e-14	TRINITY_DN3748_c0_g3
NV2.25647	dhys-like	NVE9284	-	-	GO:0008612^biological_process^peptidyl-lysine modification to peptidyl-hypusine	deoxyhypusine synthase activity	DHPS	0.623	0.000250225	1.75985	0.0164337	TRINITY_DN11421_c0_g1
NV2.19322	cc85c-like	NVE26065,NVE1019,NVE19656	-	-	-	Coiled-coil domain-containing protein 85C	CCDC85C	0.623	0.000684144	0.612095	5.55e-05	TRINITY_DN10259_c0_g1
NV2.3680	cnbd2-like-4	NVE2859,NVE2858	-	-	-	Cyclic nucleotide-binding domain	-	0.623	0.00389238	0.366682	8.85e-10	TRINITY_DN6059_c0_g1
NV2.3823	mt21d-like	NVE15853	-	-	-	negative regulation of ATPase activity	VCPKMT	0.625	0.000653754	0.244529	0.0117657	TRINITY_DN9350_c0_g1
NV2.1365	nv2.1365	NVE17394	-	-	GO:0008080^molecular_function^N-acetyltransferase activity`GO:0003950^molecular_function^NAD+ ADP-ribosyltransferase activity	Acetyltransferase (GNAT) domain	-	0.625	0.00188796	3.55352	4.43e-05	TRINITY_DN295_c0_g1
NV2.14134	an32a-like	NVE22689	-	-	GO:0005515^molecular_function^protein binding	Acidic (leucine-rich) nuclear phosphoprotein 32 family, member	ANP32A	0.625	0.00448062	0.648708	1.11e-06	TRINITY_DN170_c0_g1
NV2.16195	rang-like	NVE21741	-	-	GO:0046907^biological_process^intracellular transport	positive regulation of mitotic centrosome separation	RANBP1	0.626	3.8e-06	1.51895	0.00209504	TRINITY_DN2870_c0_g1
NV2.10057	f149b-like	NVE19245,NVE18379,NVE25946	-	-	-	Protein of unknown function (DUF3719)	FAM149A	0.626	6.9e-06	0.710034	0.00882412	TRINITY_DN665_c0_g1
NV2.7136	lec-like	NVE24027,NVE12620,NVE24028,NVE7975	-	-	GO:0008484^molecular_function^sulfuric ester hydrolase activity	DDE superfamily endonuclease,Catalytic activity. It is involved in the biological process described with metabolic process	-	0.627	1.71e-06	0.360759	0.0325482	TRINITY_DN12335_c0_g1
NV2.22313	catac-like	NVE623	-	-	-	Coiled-coil domain containing 84	CCDC84	0.628	0.00228036	2.00106	0.0291357	TRINITY_DN6391_c0_g2
NV2.9195	apn1-like	NVE11520	-	-	-	AP endonuclease family 2	apn-1	0.628	0.0306181	1.74401	0.000263	TRINITY_DN4800_c0_g1
NV2.20561	3hao-like	NVE22388	-	-	GO:0000334^molecular_function^3-hydroxyanthranilate 3,4-dioxygenase activity`GO:0005506^molecular_function^iron ion binding`GO:0055114^biological_process^obsolete oxidation-reduction process	3-hydroxyanthranilate 3,4-dioxygenase activity	HAAO	0.63	0.000128763	1.34584	0.0337663	TRINITY_DN8740_c0_g2
NV2.9002	pex7-like	NVE1536	-	-	GO:0005515^molecular_function^protein binding	peroxisome matrix targeting signal-2 binding	-	0.63	0.000184594	2.52137	7.07e-08	TRINITY_DN9347_c0_g1
NV2.15893	spns1-like	NVE553	-	-	GO:0022857^molecular_function^transmembrane transporter activity`GO:0055085^biological_process^transmembrane transport`GO:0016021^cellular_component^integral component of membrane	sphingolipid transporter activity	SPNS3	0.631	5.46e-07	1.35047	0.0272305	TRINITY_DN6169_c0_g1
NV2.11938	spt48-like	NVE21234	-	-	-	Domain of unknown function (DUF4540)	C7orf72	0.632	6.52e-07	1.52607	0.0123446	TRINITY_DN91081_c0_g1
NV2.5129	sahh-like	NVE3785	-	-	GO:0051287^molecular_function^NAD binding`GO:0055114^biological_process^obsolete oxidation-reduction process	S-adenosylhomocysteine catabolic process	AHCY	0.632	3.85e-05	0.609697	3.66e-06	TRINITY_DN4497_c0_g2
NV2.19433	map12-like	NVE17132	-	-	-	aminopeptidase activity	METAP1D	0.634	0.00100347	1.7912	9.97e-06	TRINITY_DN1711_c0_g1
NV2.5457	apt-like	NVE12389	-	-	GO:0009116^biological_process^nucleoside metabolic process	adenine phosphoribosyltransferase activity	Aprt	0.636	4.31e-05	0.511171	1.38e-10	TRINITY_DN624_c0_g1
NV2.15568	if-like	NVE16849	-	-	GO:0031419^molecular_function^cobalamin binding`GO:0015889^biological_process^cobalamin transport`GO:0003824^molecular_function^catalytic activity	Cobalamin binding. It is involved in the biological process described with cobalamin transport	-	0.636	0.000309527	0.58932	0.00672297	TRINITY_DN2231_c0_g1
NV2.23380	home2-like	NVE12119	-	-	GO:0004674^molecular_function^protein serine/threonine kinase activity`GO:0005524^molecular_function^ATP binding`GO:0006468^biological_process^protein phosphorylation	Homer protein homolog	HOMER2	0.636	0.000419386	0.71478	0.00515823	TRINITY_DN789_c2_g1
NV2.12928	lorf2-like-2	NVE12645	-	-	-	NACHT, LRR and PYD domains-containing protein	-	0.636	0.00867466	0.4419	0.00938136	TRINITY_DN15231_c0_g4
NV2.14479	efc4b-like	NVE9560,NVE1342	-	-	GO:0005509^molecular_function^calcium ion binding`GO:0005525^molecular_function^GTP binding`GO:0003924^molecular_function^GTPase activity	Calcium release activated channel regulator	CRACR2A	0.637	3.9e-05	0.235927	0.00260317	TRINITY_DN10497_c0_g2
NV2.16386	traf4-like-1	NVE12749	-	-	GO:0046872^molecular_function^metal ion binding`GO:0008270^molecular_function^zinc ion binding	activation of NF-kappaB-inducing kinase activity	-	0.637	0.000237566	0.234466	1.65e-18	TRINITY_DN1887_c0_g1
NV2.10515	irag2-like	NVE23361,NVE6482,NVE23360,NVE6481	-	-	-	microtubule cytoskeleton organization involved in homologous chromosome segregation	CCDC155	0.637	0.00154307	0.470837	4.35e-07	TRINITY_DN4914_c0_g1
NV2.23998	iqch-like	NVE3529,NVE5987	-	-	GO:0005515^molecular_function^protein binding	Short calmodulin-binding motif containing conserved Ile and Gln residues.	IQCH	0.637	0.00340954	2.38177	4.96e-06	TRINITY_DN6856_c0_g1
NV2.18780	aktip-like	NVE20925,NVE5166	-	-	-	Belongs to the ubiquitin-conjugating enzyme family	ubc-19	0.637	0.00979738	0.300035	2.79e-05	TRINITY_DN7240_c1_g1
NV2.19266	pdcd4-like	NVE8700	-	-	-	Programmed cell death	PDCD4	0.638	2.78e-07	0.697483	0.000347	TRINITY_DN3291_c0_g1
NV2.4509	r10b2-like	NVE18872,NVE18871	-	-	-	Possible plasma membrane-binding motif in junctophilins, PIP-5-kinases and protein kinases.	RSPH10B	0.638	0.00122742	1.58297	0.00540401	TRINITY_DN4383_c0_g1
NV2.11790	ki26a-like	NVE18982	-	-	GO:0008017^molecular_function^microtubule binding`GO:0005524^molecular_function^ATP binding`GO:0007018^biological_process^microtubule-based movement	mRNA cleavage / N-acylneuraminate-9-phosphatase activity,negative regulation of motor neuron migration	KIF26B,NANP	0.638	0.00512304	0.335698	1.2e-17	TRINITY_DN2777_c0_g1
NV2.20423	aspg-like-4	NVE22508,NVE22509	-	-	GO:0005515^molecular_function^protein binding	asparaginase activity	ASPG	0.639	1.56e-05	0.495091	0.000165	TRINITY_DN7895_c0_g1
NV2.2987	iqcm-like	NVE5489	-	-	GO:0005515^molecular_function^protein binding	positive regulation of t-circle formation,Short calmodulin-binding motif containing conserved Ile and Gln residues.	SLX4,IQCM	0.639	0.00200381	1.56864	0.00868552	TRINITY_DN365_c1_g1
NV2.4461	bat1-like	NVE24640	-	-	GO:0022857^molecular_function^transmembrane transporter activity`GO:0055085^biological_process^transmembrane transport`GO:0016020^cellular_component^membrane	L-alpha-amino acid transmembrane transport	SLC7A9	0.64	4.09e-06	0.652864	0.025148	TRINITY_DN45810_c0_g1
NV2.13897	cgat1-like	NVE21891	-	-	GO:0008376^molecular_function^acetylgalactosaminyltransferase activity`GO:0032580^cellular_component^Golgi cisterna membrane	peptidoglycan glycosyltransferase activity	CSGALNACT1	0.64	0.00167111	1.43052	0.0465342	TRINITY_DN6307_c0_g1
[truncated: 1,582 more rows]

## Sheet: 5.BMP24MO2d-StK0 TFs
geneID	gene_short_name	nve	cdsName	TFFam	gene_ontology_Pfam	narr_OG_desc	name	FC_NV_BMP2/4MO	padj_NV_BMP2/4MO	FC_St	padj_St	Stomolophus transcript
[truncated: 134 more rows]

## Sheet: 6.Neurogenes BMP24MO2d-StK0
geneID	gene_short_name	nve	cdsName	TFFam	gene_ontology_Pfam	narr_OG_desc	name	FC_NV_BMP2/4MO	padj_NV_BMP2/4MO	FC_St	padj_St	Stomolophus transcript
[truncated: 91 more rows]

[truncated: 1 more sheets: 7.Cnidogenes BMP24MO2d-StK0]
